# Supplementary material for: Transcriptomic Analyses of the Adenoma-Carcinoma Sequence Identify Hallmarks Associated With the Onset of Colorectal Cancer
Source: Front Oncol. 2021 Aug 11;11:704531. doi: 10.3389/fonc.2021.704531 (PMC8387103; doi:10.3389/fonc.2021.704531)
Supplement: Supplementary file 3 [file Table_2.xlsx]

## Sheet: QC
Sample	Raw reads	Raw read pair	Raw bases	Trim reads	Trim read pair	Trim bases	Average length	Trim reads %	Trim bases %
PA1	27668810	13834405	2794549810	26470176	13235088	2607649031	98.5	95.7%	93.3%
PT1	25666598	12833299	2592326398	24583946	12291973	2428337222	98.8	95.8%	93.7%
PN1	24922886	12461443	2517211486	23873856	11936928	2358087840	98.8	95.8%	93.7%
PA2	22987076	11493538	2321694676	21960080	10980040	2166055138	98.6	95.5%	93.3%
PT2	24056424	12028212	2429698824	23016238	11508119	2270059810	98.6	95.7%	93.4%
PN2	23822682	11911341	2406090882	22737214	11368607	2242068374	98.6	95.4%	93.2%
PA3	24410498	12205249	2465460298	23361900	11680950	2305918170	98.7	95.7%	93.5%
PT3	20216722	10108361	2041888922	19264098	9632049	1898417770	98.5	95.3%	93.0%
PN3	19099576	9549788	1929057176	18079372	9039686	1761727308	97.4	94.7%	91.3%
PA4	19546266	9773133	1974172866	18656630	9328315	1839484859	98.6	95.4%	93.2%
PT4	23287160	11643580	2352003160	22230630	11115315	2191711755	98.6	95.5%	93.2%
PN4	19389784	9694892	1958368184	18152982	9076491	1745151336	96.1	93.6%	89.1%
PA5	19176808	9588404	1936857608	18181218	9090609	1774620986	97.6	94.8%	91.6%
PT5	17770456	8885228	1794816056	16650356	8325178	1620465268	97.3	93.7%	90.3%
PN5	17110790	8555395	1728189790	15917718	7958859	1525771211	95.9	93.0%	88.3%

## Sheet: mapping
Sample	Total reads	Total mapped	Multiple mapped	Unique mapped	Read-1	Read-2	Reads map to '+'	Reads map to '-'	Non-Splice reads	Splice reads	Reads Proper pair
PA1	26470176	23425362	828382	22596980	11314606	11282374	11308598	11288382	16481452	6115528	18055188
PM1	24583946	23333273	992932	22340341	11189125	11151216	11197314	11143027	16097728	6242613	17049088
PN1	23873856	22557412	858705	21698707	10869298	10829409	10872584	10826123	15219904	6478803	16317378
PA2	21960080	20720907	869750	19851157	9945502	9905655	9953359	9897798	14517144	5334013	14230976
PM2	23016238	22263879	638957	21624922	10834854	10790068	10813147	10811775	15148029	6476893	16006948
PN2	22737214	21647630	868322	20779308	10410844	10368464	10413827	10365481	15062252	5717056	14994012
PA3	23361900	22605979	870011	21735968	10890199	10845769	10875314	10860654	15059736	6676232	16093792
PM3	19264098	18499168	703893	17795275	8912330	8882945	8906430	8888845	12077767	5717508	12959570
PN3	18079372	17022660	776778	16245882	8138716	8107166	8142567	8103315	12257972	3987910	12724830
PA4	18656630	18005429	739945	17265484	8650670	8614814	8640775	8624709	12597728	4667756	12369258
PM4	22230630	21384415	766291	20618124	10330461	10287663	10315132	10302992	14729600	5888524	15132624
PN4	18152982	16870684	961138	15909546	7969505	7940041	7964389	7945157	12834773	3074773	12982598
PA5	18181218	17288880	732321	16556559	8291305	8265254	8284277	8272282	12497999	4058560	13554790
PM5	16650356	11121959	370299	10751660	5374165	5377495	5381408	5370252	8353370	2398290	7854504
PN5	15917718	14147487	896222	13251265	6639101	6612164	6636124	6615141	11350523	1900742	11140932
