# Supplementary material for: Transcriptomic Analyses of the Adenoma-Carcinoma Sequence Identify Hallmarks Associated With the Onset of Colorectal Cancer
Source: Front Oncol. 2021 Aug 11;11:704531. doi: 10.3389/fonc.2021.704531 (PMC8387103; doi:10.3389/fonc.2021.704531)
Supplement: Supplementary file 5 [file Table_4.xlsx]

## Sheet: ANT
	ENSEMBL	gene_name	gene_biotype	baseMean	log2FoldChange	lfcSE	stat	pvalue	padj	PN1	PN2	PN3	PN4	PN5	PA1	PA2	PA3	PA4	PA5	PT1	PT2	PT3	PT4	PT5
27523	ENSG00000183034	OTOP2	protein_coding	280.195	-9.81457	0.870496	227.384	4.21e-50	8.69e-46	32.0803	575.021	790.866	843.188	1950.54	0.834508	0	0	0.856567	1.46303	0	0	0	0.650384	7.42759
948	ENSG00000142959	BEST4	protein_coding	308.866	-6.22655	0.585428	149.848	2.89e-33	2.98e-29	104.261	1375.22	1381.95	789.575	880.058	0	2.98335	3.51283	16.2748	23.4085	3.67819	13.6493	9.3894	11.7069	17.3311
25244	ENSG00000205358	MT1H	protein_coding	482.24	-5.15767	0.424697	148.594	5.41e-33	3.72e-29	158.214	577.288	2405.67	1910.58	1518.23	40.0564	31.3251	171.426	68.5253	152.155	4.41383	9.30636	64.9433	54.6323	66.8483
26695	ENSG00000278535	DHRS11	protein_coding	738.519	-2.79201	0.257466	147.437	9.65e-33	4.98e-29	1544.23	1116.8	1697.47	1616.52	2290.21	371.356	255.822	221.308	271.532	431.594	185.381	158.208	247.254	187.311	482.794
23937	ENSG00000103888	CEMIP	protein_coding	500.228	5.6155	0.536898	127.205	2.39e-28	9.85e-25	36.4549	13.601	2.75563	3.24928	0	1337.72	1532.69	875.398	867.702	534.006	971.042	463.456	350.538	393.482	121.317
19158	ENSG00000107954	NEURL1	protein_coding	345.306	-4.57807	0.374718	125.039	7.05e-28	2.43e-24	252.997	333.225	558.015	631.985	1070.48	477.338	182.73	394.14	600.453	560.34	8.82765	12.4085	31.298	33.1696	32.1862
27801	ENSG00000141574	SECTM1	protein_coding	801.981	-3.90469	0.401553	120.544	6.67e-27	1.97e-23	777.218	961.14	3301.24	1897.58	3589.71	132.687	76.0754	95.5491	119.063	359.905	47.8164	48.393	273.075	152.19	198.069
31928	ENSG00000100079	LGALS2	protein_coding	966.993	-5.19724	0.501571	118.469	1.88e-26	4.86e-23	489.953	523.64	2916.83	4290.68	5311.23	69.2641	19.3918	97.6568	87.3698	210.676	19.1266	3.72254	178.399	59.185	227.78
27910	ENSG00000265933	LINC00668	lincRNA	480.589	1.07889	0.352709	115.906	6.78e-26	1.56e-22	43.0167	139.788	146.048	79.6074	74.6248	978.878	1240.33	1176.8	1033.88	1328.43	261.151	212.185	184.658	165.848	143.6
25344	ENSG00000168748	CA7	protein_coding	365.058	-6.27857	0.598914	113.955	1.8e-25	3.71e-22	92.5954	1380.5	1561.06	939.042	1345.82	15.8556	18.6459	25.2924	19.701	11.7042	6.62074	2.48169	20.3437	18.8611	17.3311
10015	ENSG00000146039	SLC17A4	protein_coding	354.328	-4.90327	0.49571	111.906	5.01e-25	9.4e-22	371.111	630.181	2025.39	1405.31	470.908	30.8768	57.4294	69.5541	41.1152	27.7976	6.62074	8.68593	92.3291	30.5681	47.0414
10014	ENSG00000079689	SCGN	protein_coding	67.9929	-5.49901	0.686084	110.722	9.06e-25	1.56e-21	30.6221	188.903	245.251	409.409	118.37	0.834508	0	2.81027	0.856567	0	2.94255	0.620424	7.04205	9.75576	2.47586
13838	ENSG00000171388	APLN	protein_coding	32.2481	6.46509	0.81571	106.534	7.35e-24	1.17e-20	0.729097	0.755613	0	3.24928	0	0	9.69588	5.62053	10.2788	0	26.483	140.216	89.9817	176.904	19.8069
2153	ENSG00000162706	CADM3	protein_coding	82.8596	-4.46744	0.541866	106.211	8.64e-24	1.19e-20	104.99	142.055	197.028	324.928	388.564	4.17254	5.96669	5.62053	11.9919	2.92606	8.09201	8.68593	8.60695	29.2673	0
24573	ENSG00000153446	C16orf89	protein_coding	53.366	-5.91665	0.658104	106.24	8.52e-24	1.19e-20	41.5586	63.4715	144.671	284.312	216.155	5.84155	2.23751	9.83593	6.85253	11.7042	1.47128	0	5.47715	1.95115	4.95173
10467	ENSG00000164530	PI16	protein_coding	91.2521	-5.88607	0.712465	102.304	6.1e-23	7.86e-20	18.9565	71.7832	96.4471	781.452	373.124	0.834508	2.23751	2.1077	3.42627	1.46303	2.20691	1.86127	0	10.4061	2.47586
8589	ENSG00000164283	ESM1	protein_coding	46.09	7.84429	0.973441	100.32	1.64e-22	2e-19	1.45819	0.755613	0	0	0	6.67606	6.71253	1.40513	0.856567	5.85212	111.817	165.033	167.444	151.539	71.8001
26852	ENSG00000141756	FKBP10	protein_coding	556.981	2.46023	0.312989	99.6096	2.34e-22	2.69e-19	128.321	177.569	219.073	424.031	226.448	171.909	168.559	103.98	208.146	272.123	762.121	1207.34	1245.66	1326.13	1713.3
8322	ENSG00000174358	SLC6A19	protein_coding	468.613	-6.98641	0.796334	97.5815	6.46e-22	7.02e-19	5832.78	442.789	321.031	196.581	200.715	5.00705	0.745837	0.702567	2.5697	1.46303	2.94255	0.620424	11.7367	4.55269	4.95173
11854	ENSG00000122641	INHBA	protein_coding	230.445	6.56389	0.729599	97.0147	8.58e-22	8.86e-19	16.0401	3.02245	0	6.49856	2.57327	6.67606	30.5793	4.91797	8.56567	5.85212	400.923	1912.77	182.311	796.721	79.2277
25237	ENSG00000205364	MT1M	protein_coding	790.705	-5.31483	0.529249	93.2551	5.62e-21	5.53e-18	75.8261	963.406	2708.78	3512.47	3517.66	21.6972	36.546	243.791	61.6728	443.298	8.82765	7.44508	103.283	61.7865	94.0829
5331	ENSG00000146205	ANO7	protein_coding	446.682	-4.30567	0.446456	90.7889	1.93e-20	1.81e-17	304.763	394.43	535.97	557.252	877.485	815.314	586.228	724.346	1089.55	662.752	7.35638	12.4085	64.9433	37.7223	29.7104
20144	ENSG00000167767	KRT80	protein_coding	85.7383	8.05654	0.940151	90.5718	2.15e-20	1.93e-17	1.45819	0.755613	0	0	0	106.817	48.4794	95.5491	29.1233	174.1	157.426	280.432	121.28	144.385	126.269
10989	ENSG00000123500	COL10A1	protein_coding	145.717	9.0165	1.07598	89.4891	3.7e-20	3.18e-17	0	1.51123	0	0	0	0	1.49167	0	0.856567	1.46303	406.072	1092.57	15.649	656.238	9.90346
9807	ENSG00000164379	FOXQ1	protein_coding	165.267	6.71035	0.660279	88.3245	6.62e-20	5.46e-17	7.29097	8.31174	0	0	2.57327	181.923	138.726	90.6311	95.0789	109.727	601.752	519.295	334.106	312.835	76.7518
14893	ENSG00000164932	CTHRC1	protein_coding	190.09	6.06883	0.689757	86.9917	1.29e-19	1.02e-16	11.6656	17.3791	6.88908	1.62464	0	6.67606	51.4627	9.13337	17.1313	0	735.638	681.846	113.455	1168.74	29.7104
5778	ENSG00000241186	TDGF1	protein_coding	90.0565	3.898	0.415843	85.8302	2.3e-19	1.76e-16	9.47827	17.3791	15.156	8.1232	0	86.7888	96.213	158.78	159.321	43.8909	180.231	198.536	166.662	163.246	47.0414
11402	ENSG00000186340	THBS2	protein_coding	445.342	5.16197	0.606576	85.587	2.6e-19	1.83e-16	52.495	28.7133	11.0225	35.7421	5.14654	19.1937	35.8002	14.0513	21.4142	13.1673	1811.88	2400.42	94.6764	2044.81	91.607
15682	ENSG00000119121	TRPM6	protein_coding	309.462	-2.94362	0.450099	85.5467	2.65e-19	1.83e-16	110.823	1292.85	1249.68	651.481	658.757	18.3592	30.5793	23.1847	42.8283	48.28	13.9771	130.909	190.135	76.0949	103.986
32495	ENSG00000182240	BACE2	protein_coding	1006.18	1.74064	0.235758	85.5958	2.59e-19	1.83e-16	367.465	407.275	424.367	320.054	169.836	1587.23	1756.45	1429.02	1697.72	1382.56	1228.51	1062.79	1266	1198.66	794.753
15451	ENSG00000137077	CCL21	protein_coding	276.81	-1.33201	0.49296	84.4167	4.67e-19	3.11e-16	330.281	309.801	431.256	1366.32	532.667	2.50352	8.20421	7.02567	21.4142	20.4824	233.933	307.11	59.4662	407.791	113.89
6963	ENSG00000157005	SST	protein_coding	163.708	-7.08159	0.891166	83.5179	7.32e-19	4.58e-16	149.465	312.824	588.327	1229.85	146.676	2.50352	0	1.40513	0.856567	0	0	0	4.6947	9.10538	9.90346
9201	ENSG00000120708	TGFBI	protein_coding	2643.9	3.36731	0.336905	83.5233	7.3e-19	4.58e-16	737.847	738.989	498.769	303.808	177.556	2618.69	1913.07	1910.28	1864.75	1375.25	13323.9	4589.89	3790.97	3925.72	1889.08
12108	ENSG00000006704	GTF2IRD1	protein_coding	220.107	3.15074	0.327884	82.2596	1.37e-18	8.2e-16	55.4114	61.2046	42.7123	21.1203	33.4525	296.25	211.072	288.052	266.392	128.747	467.866	397.071	316.892	457.87	257.49
26330	ENSG00000171916	LGALS9C	protein_coding	191.065	-3.38829	0.382675	82.2334	1.39e-18	8.2e-16	193.211	309.801	620.017	526.384	581.559	87.6233	63.3961	109.6	90.7961	64.3733	52.9659	15.5106	71.2029	44.8765	34.6621
877	ENSG00000044012	GUCA2B	protein_coding	806.148	-7.40135	0.797027	82.1641	1.44e-18	8.26e-16	216.542	538.752	6601.11	1590.52	2954.11	26.7042	2.23751	8.4308	11.1354	35.1127	1.47128	0	46.1645	10.4061	49.5173
30932	ENSG00000269404	SPIB	protein_coding	336.127	-6.61037	0.684574	81.3722	2.14e-18	1.19e-15	60.5151	497.193	845.978	1532.04	1904.22	21.6972	7.45837	15.4565	38.5455	73.1515	7.35638	3.10212	14.0841	1.30077	19.8069
2476	ENSG00000143333	RGS16	protein_coding	104.302	3.24504	0.539671	78.8919	7.39e-18	4.02e-15	16.0401	14.3566	20.6672	25.9942	59.1852	5.84155	8.95004	6.3231	7.7091	4.38909	159.633	393.969	143.188	604.207	94.0829
24895	ENSG00000197165	SULT1A2	protein_coding	203.93	-4.85767	0.57964	77.1922	1.73e-17	8.93e-15	462.977	327.18	766.065	524.759	676.77	60.0846	41.021	9.83593	14.5616	52.6691	7.35638	8.68593	29.7331	10.4061	66.8483
25243	ENSG00000125144	MT1G	protein_coding	2528.65	-4.43421	0.493533	77.2313	1.7e-17	8.93e-15	1058.65	2844.88	10310.2	11200.3	6538.68	229.49	208.088	1525.27	513.084	1296.24	34.575	31.0212	666.647	529.413	943.304
26824	ENSG00000108244	KRT23	protein_coding	65.0385	8.24814	1.03202	75.7147	3.62e-17	1.82e-14	0.729097	0.755613	0	0	0	23.3662	1.49167	4.91797	33.4061	1.46303	257.473	14.2697	173.704	161.946	302.055
25440	ENSG00000062038	CDH3	protein_coding	143.828	6.12265	0.6427	75.6497	3.74e-17	1.84e-14	4.37458	11.3342	4.13345	0	0	133.521	101.434	245.898	41.1152	190.194	152.277	326.963	492.161	211.375	242.635
12557	ENSG00000105989	WNT2	protein_coding	44.9948	7.91116	1.07739	74.3497	7.16e-17	3.44e-14	0	0.755613	0	0	2.57327	1.66902	5.96669	0	0	0	139.771	155.106	57.9013	291.372	19.8069
25242	ENSG00000198417	MT1F	protein_coding	394.773	-3.60712	0.414887	72.8042	1.55e-16	7.28e-14	375.485	649.827	1709.87	1259.1	458.042	75.1057	59.6669	505.848	148.186	266.271	17.6553	37.2254	134.581	103.411	121.317
31661	ENSG00000099953	MMP11	protein_coding	734.374	5.14751	0.584711	72.4514	1.85e-16	8.49e-14	29.893	49.1148	30.3119	76.3581	56.6119	79.2782	126.046	53.3951	52.2506	130.21	2101.72	2270.75	509.375	5182.91	267.393
32528	ENSG00000160191	PDE9A	protein_coding	669.671	-3.58503	0.405053	72.1371	2.17e-16	9.72e-14	1576.31	759.391	928.647	1353.33	2601.58	740.208	180.493	168.616	155.039	1018.27	113.288	49.0135	96.2413	156.092	148.552
8592	ENSG00000145649	GZMA	protein_coding	95.3557	-2.36969	0.359736	71.41	3.12e-16	1.37e-13	175.712	167.746	279.696	198.206	221.301	48.4014	17.1542	23.8873	23.9839	57.0581	52.9659	16.7514	50.0768	42.9254	54.469
29282	ENSG00000197766	CFD	protein_coding	2023.25	-5.01771	0.570058	70.851	4.12e-16	1.77e-13	608.067	1101.68	6442.66	8529.36	11085.6	285.402	122.317	220.606	114.78	1031.44	139.771	21.7148	202.655	130.727	311.959
2324	ENSG00000143196	DPT	protein_coding	195.773	-3.35454	0.655843	70.3234	5.36e-16	2.26e-13	82.388	299.223	611.75	1169.74	468.335	2.50352	2.23751	1.40513	6.85253	10.2412	46.3452	44.0501	7.04205	167.149	17.3311
4563	ENSG00000236841	AC007750.1	antisense	36.7071	4.16285	0.68598	70.1293	5.91e-16	2.44e-13	9.47827	3.02245	1.37782	12.9971	0	5.84155	0	0.702567	2.5697	0	134.622	107.954	20.3437	251.699	0
7607	ENSG00000163739	CXCL1	protein_coding	668.267	3.5423	0.424629	68.8157	1.14e-15	4.61e-13	307.679	166.99	39.9566	162.464	66.905	287.071	349.797	161.59	297.229	509.134	1271.92	1631.09	1030.49	1897.17	1844.52
26954	ENSG00000131096	PYY	protein_coding	3544.75	-7.47549	0.8078	68.4355	1.38e-15	5.47e-13	123.947	935.449	5347.3	19035.9	27171.1	68.4296	8.20421	59.0156	45.398	89.2448	2.94255	6.82466	75.8976	20.8123	180.738
3929	ENSG00000168874	ATOH8	protein_coding	277.037	-2.76898	0.530391	68.135	1.6e-15	6.24e-13	66.3479	46.0924	88.1802	207.954	247.034	1389.46	204.359	217.093	272.388	1318.19	28.6899	3.72254	21.1261	20.1619	24.7586
18154	ENSG00000182667	NTM	protein_coding	59.5787	2.46046	0.623561	66.8286	3.08e-15	1.18e-12	11.6656	27.2021	33.0676	25.9942	7.71981	1.66902	1.49167	0.702567	2.5697	0	190.53	258.096	31.298	286.819	14.8552
6900	ENSG00000145198	VWA5B2	protein_coding	30.8645	-5.47214	0.816633	66.7634	3.18e-15	1.19e-12	29.1639	43.0699	77.1576	147.842	146.676	4.17254	1.49167	0	0.856567	2.92606	0	0.620424	3.91225	2.60154	2.47586
878	ENSG00000197273	GUCA2A	protein_coding	5112.41	-6.1781	0.771589	65.8276	5.08e-15	1.87e-12	1813.27	3974.52	26222.6	15047.4	26810.9	291.243	29.8335	75.1746	129.342	558.877	8.09201	16.131	693.251	148.938	866.553
25246	ENSG00000187193	MT1X	protein_coding	302.837	-3.5913	0.448376	65.5477	5.84e-15	2.12e-12	159.672	371.762	1253.81	1333.83	576.412	63.4226	46.9877	162.995	71.095	198.972	25.7473	32.262	55.5539	51.3803	138.648
9477	ENSG00000211445	GPX3	protein_coding	385.251	-2.36472	0.378385	65.4526	6.13e-15	2.18e-12	559.947	426.166	800.511	1208.73	1368.98	106.817	113.367	70.2567	82.2304	250.178	188.323	109.195	121.28	234.138	138.648
32445	ENSG00000159263	SIM2	protein_coding	40.7258	4.08159	0.602297	64.8123	8.44e-15	2.95e-12	2.91639	12.0898	9.64471	4.87392	0	10.0141	7.45837	3.51283	5.1394	19.0194	64.7361	184.266	78.245	97.5576	111.414
3270	ENSG00000163032	VSNL1	protein_coding	123.104	4.45918	0.515737	64.5616	9.56e-15	3.29e-12	1.45819	21.9128	15.156	19.4957	7.71981	96.8029	55.9378	90.6311	87.3698	74.6145	205.243	328.825	189.353	453.968	198.069
11610	ENSG00000122691	TWIST1	protein_coding	20.0506	5.04695	0.77836	64.2254	1.13e-14	3.83e-12	1.45819	3.02245	0	1.62464	0	1.66902	8.20421	1.40513	3.42627	0	27.9542	118.501	10.1718	118.37	4.95173
15450	ENSG00000172724	CCL19	protein_coding	105.114	-3.308	0.532814	62.8304	2.27e-14	7.57e-12	195.398	112.586	161.204	477.644	334.525	5.84155	4.47502	10.5385	89.9395	17.5564	16.184	2.48169	51.6417	66.9896	29.7104
26942	ENSG00000175832	ETV4	protein_coding	267.432	3.86866	0.45059	62.4173	2.79e-14	9.16e-12	51.0368	13.601	30.3119	11.3725	54.0387	523.236	40.2752	52.6925	82.2304	586.675	844.512	298.424	203.437	172.352	1047.29
21122	ENSG00000214039	LINC02418	lincRNA	19.7851	7.54081	1.19075	61.8636	3.69e-14	1.19e-11	0	0	0	0	0	0	0.745837	0.702567	0	0	93.426	132.771	18.7788	42.9254	7.42759
27524	ENSG00000182938	OTOP3	protein_coding	15.1445	-7.90521	1.23717	61.8179	3.77e-14	1.2e-11	29.1639	18.1347	38.5788	34.1175	105.504	1.66902	0	0	0	0	0	0	0	0	0
19658	ENSG00000173391	OLR1	protein_coding	22.3038	5.53999	0.898557	61.3294	4.81e-14	1.51e-11	1.45819	0	1.37782	1.62464	0	0.834508	3.72918	0.702567	0.856567	0	51.4946	147.04	15.649	107.313	2.47586
25349	ENSG00000172831	CES2	protein_coding	3640.33	-2.89315	0.426413	61.2536	5e-14	1.54e-11	7339.09	4057.64	6481.24	8202.81	16728.8	991.395	981.521	836.054	608.162	3249.39	456.095	1106.22	1316.86	1301.42	948.256
25236	ENSG00000169715	MT1E	protein_coding	2026.36	-3.19793	0.399103	61.1712	5.21e-14	1.58e-11	1225.61	2800.3	7630.34	7705.67	2683.92	393.888	466.148	1894.82	822.304	1975.09	122.116	152.004	848.176	719.325	955.684
25938	ENSG00000167723	TRPV3	protein_coding	32.579	-3.49923	0.488777	61.0582	5.51e-14	1.65e-11	84.5753	98.2297	2.75563	71.4842	128.663	14.1866	27.596	1.40513	12.8485	11.7042	5.14946	13.0289	0	7.15423	9.90346
13342	ENSG00000102109	PCSK1N	protein_coding	462.397	-4.96421	0.764172	60.9731	5.75e-14	1.7e-11	42.2877	218.372	1105.01	2916.23	2454.9	6.67606	2.98335	6.3231	5.99597	11.7042	79.4489	14.8902	36.7751	19.5115	14.8552
21698	ENSG00000088386	SLC15A1	protein_coding	243.135	-3.20003	0.671789	60.7839	6.32e-14	1.84e-11	2763.28	152.634	314.142	92.6045	108.077	2.50352	1.49167	17.5642	0.856567	1.46303	38.2532	29.1599	87.6344	17.5604	19.8069
19584	ENSG00000059804	SLC2A3	protein_coding	210.116	2.05246	0.424842	60.5601	7.07e-14	2.03e-11	123.217	106.541	121.248	120.223	38.599	22.5317	57.4294	24.5898	60.8162	42.4278	193.473	804.69	440.519	797.371	198.069
19195	ENSG00000150593	PDCD4	protein_coding	1983.2	-2.07209	0.255457	60.3201	7.97e-14	2.25e-11	2113.65	3942.79	4200.96	3492.98	2802.29	1584.73	1618.47	2305.12	1885.3	1846.34	819.5	509.988	1147.85	779.811	698.194
7724	ENSG00000118777	ABCG2	protein_coding	95.3223	-4.32395	0.626202	59.5925	1.15e-13	3.2e-11	802.736	281.088	152.937	55.2378	43.7456	12.5176	10.4417	8.4308	5.99597	8.77818	12.5058	3.10212	19.5612	7.80461	4.95173
22711	ENSG00000100604	CHGA	protein_coding	1821.97	-6.24233	0.832028	59.3795	1.28e-13	3.51e-11	2182.92	3453.91	5606.33	10735.6	4261.33	46.7324	94.7213	248.006	95.0789	11.7042	6.62074	0.620424	358.362	98.8584	128.745
25165	ENSG00000140807	NKD1	protein_coding	564.495	4.22078	0.588736	58.7221	1.77e-13	4.82e-11	38.6422	19.6459	22.045	16.2464	28.306	1486.26	1674.4	719.428	1324.25	248.715	1538.22	153.865	730.026	167.799	299.58
5064	ENSG00000163497	FEV	protein_coding	60.0581	-7.55478	1.13641	58.6563	1.83e-13	4.91e-11	10.2074	43.0699	112.981	427.28	301.072	0	1.49167	0	0.856567	0	0	0	3.91225	0	0
17800	ENSG00000137673	MMP7	protein_coding	266.237	6.7986	0.760886	58.3785	2.11e-13	5.57e-11	5.83278	3.77806	0	4.87392	5.14654	282.064	267.755	315.452	129.342	487.189	178.76	1335.77	378.706	519.657	79.2277
5751	ENSG00000163815	CLEC3B	protein_coding	124.468	-3.02657	0.473112	58.0073	2.53e-13	6.62e-11	102.803	185.881	376.144	745.71	144.103	13.3521	29.8335	21.7796	32.5495	46.8169	20.5979	19.2331	50.0768	28.6169	49.5173
30491	ENSG00000275395	FCGBP	protein_coding	25490.8	-4.65072	0.541599	57.7386	2.9e-13	7.48e-11	13675.7	10246.9	28734.3	46087.8	96304.6	57138.7	14468.5	13012.9	25674.7	67638.8	641.476	160.069	2162.69	1062.73	5352.82
17263	ENSG00000168060	NAALADL1	protein_coding	153.225	-2.89904	0.545366	57.5103	3.25e-13	8.28e-11	1119.16	200.237	276.941	113.725	277.913	10.8486	11.9334	9.13337	15.4182	27.7976	39.7244	45.9114	17.2139	63.0873	69.3242
7604	ENSG00000169429	CXCL8	protein_coding	480.098	6.39905	0.796507	57.3159	3.58e-13	9.02e-11	47.3913	21.9128	5.51126	1.62464	2.57327	15.8556	36.546	10.5385	27.4101	36.5757	330.301	4101	502.333	1886.11	175.786
24755	ENSG00000169347	GP2	protein_coding	37.441	-5.34509	0.792235	57.1895	3.81e-13	9.49e-11	106.448	43.0699	64.7573	115.349	190.422	1.66902	0.745837	7.02567	5.1394	8.77818	0	0.620424	11.7367	5.85346	0
332	ENSG00000162460	TMEM82	protein_coding	160.444	-4.25225	0.606124	56.9655	4.27e-13	1.05e-10	183.003	64.2271	472.591	341.175	1070.48	31.7113	5.96669	20.3744	11.1354	112.653	1.47128	13.0289	34.4278	9.75576	34.6621
11265	ENSG00000146469	VIP	protein_coding	58.6369	-0.764736	0.600694	56.8393	4.54e-13	1.1e-10	79.4716	166.235	144.671	120.223	41.1723	2.50352	4.47502	0	1.71313	0	105.196	19.2331	50.8592	106.663	37.138
21802	ENSG00000126218	F10	protein_coding	48.3696	-2.20527	0.455069	56.5304	5.3e-13	1.27e-10	43.0167	49.1148	118.492	138.094	221.301	7.51057	2.23751	9.83593	11.1354	19.0194	11.7702	13.6493	35.9927	34.4704	9.90346
20298	ENSG00000139540	SLC39A5	protein_coding	1251.58	-2.06336	0.281636	55.9971	6.92e-13	1.64e-10	1491	1049.55	2401.53	2951.97	3610.3	959.684	374.41	796.008	706.668	1761.49	386.21	372.875	449.909	528.762	933.401
6336	ENSG00000163430	FSTL1	protein_coding	926.873	2.62179	0.400331	55.663	8.18e-13	1.88e-10	546.823	456.39	271.43	253.444	72.0515	181.088	575.786	311.237	545.633	158.007	2018.59	3162.92	1524.21	3426.87	398.614
8100	ENSG00000145423	SFRP2	protein_coding	158.2	0.246188	0.660594	55.6603	8.19e-13	1.88e-10	348.509	128.454	37.201	238.822	12.8663	4.17254	3.72918	0	2.5697	0	457.567	393.349	2.34735	731.032	12.3793
9097	ENSG00000064651	SLC12A2	protein_coding	2936.35	1.17202	0.368797	55.6625	8.19e-13	1.88e-10	2034.91	905.224	657.218	698.595	429.736	6096.08	5216.38	6505.77	7485.54	3847.77	2812.34	3188.36	2115.74	954.764	1096.81
7882	ENSG00000145362	ANK2	protein_coding	50.5628	-1.8586	0.389937	55.3457	9.59e-13	2.18e-10	106.448	119.387	89.558	116.974	90.0644	16.6902	14.1709	9.13337	21.4142	11.7042	23.5404	32.8825	21.1261	75.4446	9.90346
21348	ENSG00000120694	HSPH1	protein_coding	844.86	2.71171	0.351486	55.0628	1.1e-12	2.48e-10	413.398	375.54	265.918	131.596	146.676	821.156	673.491	609.828	601.31	342.349	2193.67	2010.17	914.684	1120.61	2052.49
382	ENSG00000117122	MFAP2	protein_coding	69.0753	3.72835	0.57084	54.7854	1.27e-12	2.82e-10	8.74917	27.2021	12.4003	12.9971	5.14654	12.5176	20.1376	18.2667	5.99597	13.1673	228.048	169.996	94.6764	362.264	44.5656
28487	ENSG00000088827	SIGLEC1	protein_coding	183.951	-2.74673	0.477896	54.3883	1.55e-12	3.4e-10	282.161	256.153	228.717	610.865	851.752	16.6902	72.3462	33.7232	38.5455	59.9842	36.7819	76.3121	81.3748	89.1026	24.7586
16252	ENSG00000148357	HMCN2	protein_coding	198.104	-2.2343	0.441807	54.3388	1.59e-12	3.45e-10	378.402	184.37	327.92	563.75	823.446	43.3944	64.8878	36.5335	39.4021	30.7236	44.1383	122.223	109.543	111.216	91.607
1880	ENSG00000143387	CTSK	protein_coding	481.806	2.76709	0.439631	53.9263	1.95e-12	4.19e-10	215.813	367.228	129.515	76.3581	33.4525	85.9543	405.735	177.047	220.994	26.3345	1202.03	1281.8	823.137	2008.39	173.311
13113	ENSG00000198759	EGFL6	protein_coding	21.5114	6.51793	1.00615	53.8967	1.98e-12	4.21e-10	1.45819	1.51123	0	0	0	1.66902	17.9001	0.702567	0	2.92606	60.3223	103.611	44.5996	65.6888	22.2828
5910	ENSG00000007402	CACNA2D2	protein_coding	88.48	-1.66014	0.368659	53.7854	2.09e-12	4.36e-10	32.8094	84.6286	59.246	105.602	110.651	110.155	128.284	176.344	232.986	165.322	22.0691	13.0289	22.691	43.5757	19.8069
26141	ENSG00000179094	PER1	protein_coding	190	-0.879421	0.287618	53.7889	2.09e-12	4.36e-10	459.331	363.45	265.918	347.673	187.849	50.905	86.5171	58.313	82.2304	55.5951	262.623	204.74	159.62	186.01	79.2277
20059	ENSG00000135406	PRPH	protein_coding	38.5673	-3.82951	0.814877	53.6823	2.2e-12	4.55e-10	31.3512	80.095	88.1802	201.455	128.663	0	0.745837	1.40513	0	0	11.7702	0.620424	3.1298	28.6169	2.47586
18802	ENSG00000122861	PLAU	protein_coding	371.692	3.6081	0.523543	53.5424	2.36e-12	4.83e-10	127.592	126.943	68.8908	40.616	18.0129	80.9472	176.018	50.5848	87.3698	119.968	518.625	1462.34	856	1564.17	277.297
29213	ENSG00000197457	STMN3	protein_coding	177.618	2.21775	0.422553	53.3453	2.61e-12	5.28e-10	68.5352	97.4741	106.092	71.4842	56.6119	29.2078	49.2252	42.8566	71.095	45.3539	358.991	748.231	117.367	465.025	336.718
25233	ENSG00000125148	MT2A	protein_coding	3219.42	-2.91746	0.468012	52.46	4.06e-12	8.14e-10	1413.72	2610.64	13267	12716.1	9528.82	484.849	312.506	1124.11	454.837	2258.92	484.785	598.709	744.892	1231.83	1059.67
8049	ENSG00000151617	EDNRA	protein_coding	90.2803	3.04516	0.525646	52.3372	4.32e-12	8.57e-10	41.5586	37.025	20.6672	4.87392	12.8663	11.6831	70.1087	11.9436	20.5576	8.77818	114.759	545.973	97.8062	224.383	131.221
6183	ENSG00000144810	COL8A1	protein_coding	191.829	6.0658	0.893386	52.2825	4.44e-12	8.68e-10	31.3512	21.1572	1.37782	0	0	2.50352	24.6126	18.9693	17.9879	0	638.534	939.321	169.792	957.365	54.469
24898	ENSG00000196502	SULT1A1	protein_coding	1127.22	-2.84578	0.39283	52.2727	4.46e-12	8.68e-10	673.686	2219.23	1800.8	1722.12	5053.9	394.722	912.158	258.545	210.715	1982.4	110.346	209.083	227.693	258.853	873.98
28508	ENSG00000171867	PRNP	protein_coding	369.157	0.109819	0.22579	52.1622	4.71e-12	9.09e-10	452.77	465.458	345.832	508.512	478.628	115.162	225.989	149.647	161.891	165.322	387.681	527.981	366.969	606.158	579.352
24045	ENSG00000157766	ACAN	protein_coding	24.1249	5.15272	0.850197	51.9548	5.23e-12	9.99e-10	0	1.51123	1.37782	1.62464	7.71981	1.66902	5.22086	1.40513	4.28283	5.85212	44.1383	139.595	16.4314	98.8584	32.1862
4816	ENSG00000138378	STAT4	protein_coding	38.8854	-1.52441	0.353764	51.6519	6.08e-12	1.15e-09	81.6589	48.3592	67.5129	105.602	84.9179	12.5176	12.6792	13.3488	17.1313	5.85212	31.6324	19.2331	29.7331	35.7711	17.3311
4496	ENSG00000123610	TNFAIP6	protein_coding	29.9951	4.42797	0.89275	50.8375	9.14e-12	1.71e-09	5.83278	10.5786	0	0	0	0	2.23751	0	0.856567	0	35.3106	228.316	10.9543	150.889	4.95173
24493	ENSG00000228146	CASP16P	transcribed_unitary_pseudogene	28.3779	-5.19842	0.862946	50.3719	1.15e-11	2.14e-09	159.672	14.3566	33.0676	38.9914	159.543	0	2.23751	0.702567	0.856567	5.85212	0	0.620424	1.5649	3.25192	4.95173
32281	ENSG00000243064	ABCC13	transcribed_unprocessed_pseudogene	49.8379	-4.11114	0.603905	49.9896	1.4e-11	2.57e-09	76.5552	77.8281	187.383	102.352	172.409	26.7042	10.4417	7.02567	12.8485	29.2606	2.20691	1.24085	18.7788	5.20307	17.3311
5123	ENSG00000171951	SCG2	protein_coding	27.6114	-0.994189	0.58923	49.9695	1.41e-11	2.58e-09	68.5352	111.075	45.4679	43.8653	5.14654	0.834508	0	2.1077	1.71313	0	42.667	19.8536	21.1261	46.8277	4.95173
17820	ENSG00000235505	AP002004.1	transcribed_unprocessed_pseudogene	97.4711	-1.60292	0.382656	49.9047	1.46e-11	2.64e-09	78.7425	55.9154	56.4904	128.347	92.6377	156.053	213.309	106.79	209.002	231.159	20.5979	14.2697	36.7751	27.3161	34.6621
9489	ENSG00000113140	SPARC	protein_coding	3979.52	3.1042	0.482174	49.7931	1.54e-11	2.74e-09	1767.33	1528.6	624.15	919.547	252.18	519.064	1944.4	824.813	1266.86	779.795	10102.5	14734.4	4060.13	18952.8	1416.19
27484	ENSG00000180616	SSTR2	protein_coding	40.4701	-4.26457	0.636552	49.7917	1.54e-11	2.74e-09	27.7057	18.1347	95.0692	199.831	200.715	7.51057	9.69588	7.72823	11.9919	4.38909	2.94255	3.10212	3.1298	5.20307	9.90346
17449	ENSG00000172927	MYEOV	protein_coding	67.6511	3.76193	0.582397	49.7229	1.6e-11	2.81e-09	3.64549	27.2021	13.7782	11.3725	10.2931	30.0423	50.7169	4.91797	5.99597	29.2606	92.6903	271.746	169.792	152.19	141.124
20978	ENSG00000122971	ACADS	protein_coding	1977.2	-3.71852	0.473876	49.7007	1.61e-11	2.82e-09	1079.06	1074.48	3597.48	4804.06	10339.4	1427.84	574.294	571.889	487.387	4329.1	194.944	120.983	331.759	178.205	547.166
27800	ENSG00000173762	CD7	protein_coding	224.632	-3.3749	0.504757	49.5888	1.71e-11	2.94e-09	115.197	104.275	458.812	917.922	1253.18	63.4226	26.8501	35.1283	42.8283	144.84	36.0462	25.4374	46.947	29.2673	69.3242
28663	ENSG00000170373	CST1	protein_coding	236.911	7.95948	1.01665	49.5823	1.71e-11	2.94e-09	1.45819	3.77806	0	1.62464	0	15.0211	7.45837	16.159	8.56567	43.8909	2526.18	190.47	590.75	59.185	89.1311
1170	ENSG00000240563	L1TD1	protein_coding	326.385	1.07028	0.733892	49.2035	2.07e-11	3.53e-09	2.91639	36.2694	39.9566	29.2435	20.5862	811.976	732.412	456.668	2202.23	280.902	38.2532	86.8593	136.146	6.50384	14.8552
16893	ENSG00000026508	CD44	protein_coding	1765.5	1.66081	0.294329	49.1807	2.09e-11	3.54e-09	1021.47	713.299	501.525	570.249	367.977	2624.53	2647.72	2293.88	3065.65	2396.44	2835.15	3414.81	1287.91	1496.53	1245.36
18017	ENSG00000172367	PDZD3	protein_coding	373.205	-2.52021	0.347524	49.1212	2.16e-11	3.62e-09	395.171	791.882	1077.45	526.384	694.783	188.599	266.264	374.468	197.867	411.111	55.9085	78.1734	327.064	128.776	84.1794
31812	ENSG00000185339	TCN2	protein_coding	415.49	-2.70716	0.414932	48.7081	2.65e-11	4.41e-09	826.797	396.697	723.353	908.174	1603.15	251.187	105.909	157.375	82.2304	538.395	176.553	48.393	179.181	135.93	99.0346
4564	ENSG00000078098	FAP	protein_coding	95.5295	4.28982	0.743042	48.6575	2.72e-11	4.49e-09	13.8529	9.06735	1.37782	21.1203	5.14654	4.17254	17.9001	2.1077	5.1394	2.92606	270.715	478.347	43.8172	554.778	2.47586
5065	ENSG00000163499	CRYBA2	protein_coding	36.253	-4.46822	0.812225	48.6318	2.75e-11	4.51e-09	5.83278	29.4689	99.2027	256.693	128.663	0.834508	0.745837	0.702567	3.42627	1.46303	4.41383	0.620424	7.8245	3.9023	0
12698	ENSG00000085662	AKR1B1	protein_coding	252.141	-0.33343	0.274268	48.5172	2.91e-11	4.7e-09	219.458	317.357	460.19	459.773	385.99	61.7536	134.996	80.7952	113.923	87.7818	223.634	402.035	228.475	281.616	324.338
28537	ENSG00000101311	FERMT1	protein_coding	854.139	2.5198	0.405333	48.5197	2.91e-11	4.7e-09	179.358	400.475	161.204	108.851	74.6248	1013.09	1543.88	1646.11	1657.46	831.001	564.234	2196.92	618.918	677.05	1138.9
28505	ENSG00000088826	SMOX	protein_coding	117.079	2.26105	0.31773	48.0533	3.68e-11	5.88e-09	37.184	33.247	35.8232	29.2435	56.6119	132.687	105.163	84.308	53.9637	277.976	151.541	194.813	179.963	126.175	257.49
11667	ENSG00000050344	NFE2L3	protein_coding	371.053	3.02466	0.411878	47.7458	4.29e-11	6.81e-09	223.104	134.499	74.402	43.8653	23.1594	307.933	280.435	322.478	231.273	194.583	1010.77	1457.38	383.4	452.667	425.849
19493	ENSG00000130035	GALNT8	protein_coding	199.505	-2.20137	0.519255	47.5718	4.68e-11	7.37e-09	215.084	72.5388	89.558	103.977	203.288	715.173	198.393	381.494	447.128	424.278	4.41383	19.8536	39.9049	27.9665	49.5173
26670	ENSG00000275431	AC244100.2	antisense	53.0869	-3.68249	0.556456	46.9595	6.35e-11	9.93e-09	69.2643	60.449	135.026	177.086	187.849	21.6972	12.6792	10.5385	31.693	39.5018	5.8851	3.10212	14.8665	26.6657	0
16442	ENSG00000188833	ENTPD8	protein_coding	869.021	-3.59554	0.478614	46.8382	6.75e-11	1.05e-08	406.107	695.164	1871.07	2087.66	4323.09	731.863	229.718	342.15	496.809	1050.45	62.5292	26.6782	230.823	171.701	309.483
17813	ENSG00000137745	MMP13	protein_coding	25.468	5.47079	1.01677	46.79	6.91e-11	1.07e-08	2.18729	3.02245	0	0	0	0	0.745837	1.40513	0	0	44.8739	172.478	15.649	139.182	2.47586
28785	ENSG00000078804	TP53INP2	protein_coding	364.408	-1.08731	0.254739	46.7617	7.01e-11	1.07e-08	377.672	1014.03	895.58	459.773	391.137	136.859	262.535	152.457	161.035	181.416	200.829	457.252	309.068	238.691	227.78
305	ENSG00000162493	PDPN	protein_coding	158.892	3.71762	0.56432	46.6683	7.35e-11	1.12e-08	65.6188	7.55613	11.0225	43.8653	25.7327	20.8627	83.5337	32.3181	94.2224	57.0581	348.692	527.36	263.686	621.117	180.738
9061	ENSG00000250328	AC022101.1	antisense	28.4128	3.90411	0.746194	46.5324	7.86e-11	1.18e-08	10.9365	0.755613	0	0	0	86.7888	46.9877	42.154	32.5495	55.5951	54.4372	29.1599	10.9543	16.2596	39.6138
1572	ENSG00000116455	WDR77	protein_coding	193.986	1.32219	0.224709	46.4661	8.13e-11	1.21e-08	96.97	95.9628	86.8023	82.8567	95.211	314.609	220.022	264.165	220.138	264.808	263.358	176.2	268.38	187.961	272.345
26034	ENSG00000179314	WSCD1	protein_coding	107.473	-2.37409	0.379446	46.462	8.15e-11	1.21e-08	163.318	155.656	227.339	172.212	391.137	89.2923	51.4627	49.1797	23.9839	83.3927	42.667	22.9557	36.7751	50.73	51.9932
10511	ENSG00000124731	TREM1	protein_coding	16.804	5.63661	0.971614	46.194	9.31e-11	1.37e-08	3.64549	1.51123	0	0	0	6.67606	2.23751	0	2.5697	2.92606	35.3106	75.6917	33.6453	63.0873	24.7586
473	ENSG00000133216	EPHB2	protein_coding	1249.61	-0.101098	0.257918	46.1125	9.7e-11	1.42e-08	477.559	588.622	753.665	1078.76	1291.78	2297.4	1807.91	1718.48	1947.83	3018.23	706.212	711.006	634.567	706.968	1005.2
16418	ENSG00000176884	GRIN1	protein_coding	51.9499	-3.3383	0.549886	46.0637	9.94e-11	1.45e-08	25.5184	37.7806	46.8457	47.1146	187.849	65.9261	71.6003	68.8515	88.2264	111.19	3.67819	1.86127	13.3016	4.55269	4.95173
14503	ENSG00000196711	ALKAL1	protein_coding	15.916	5.35996	0.941441	45.9997	1.03e-10	1.48e-08	2.18729	1.51123	0	0	0	3.33803	2.23751	5.62053	0.856567	0	105.932	39.7071	31.298	43.5757	2.47586
16499	ENSG00000099834	CDHR5	protein_coding	5588.88	-3.27233	0.490098	45.7072	1.19e-10	1.7e-08	5837.88	3003.56	9309.9	12210.8	35917.7	2516.04	1215.71	837.459	782.902	7018.15	783.454	817.718	1473.35	623.068	1485.52
6977	ENSG00000163347	CLDN1	protein_coding	269.132	6.47006	0.835791	45.5098	1.31e-10	1.87e-08	77.2843	22.6684	0	0	0	91.7959	150.659	58.313	49.6809	64.3733	1034.31	1185.01	263.686	665.343	373.856
19733	ENSG00000273079	GRIN2B	protein_coding	31.1515	3.6791	0.656114	45.2619	1.48e-10	2.1e-08	1.45819	2.26684	9.64471	1.62464	0	51.7395	54.4461	56.9079	66.8122	36.5757	12.5058	57.079	47.7294	33.82	34.6621
11811	ENSG00000106483	SFRP4	protein_coding	189.061	5.77384	0.951791	45.0078	1.69e-10	2.37e-08	8.02007	6.0449	1.37782	32.4928	0	0.834508	2.23751	4.2154	0	1.46303	818.765	590.643	37.5576	1324.83	7.42759
15147	ENSG00000203499	IQANK1	protein_coding	98.4422	3.04916	0.439999	44.9458	1.74e-10	2.42e-08	17.4983	24.1796	15.156	9.74784	23.1594	142.701	113.367	145.431	116.493	59.9842	131.679	189.229	323.934	65.0384	99.0346
27778	ENSG00000185269	NOTUM	protein_coding	81.9304	6.95505	1.06919	44.9326	1.75e-10	2.42e-08	1.45819	0	1.37782	0	0	179.419	280.435	106.088	111.354	19.0194	290.577	7.44508	176.834	22.7634	32.1862
17081	ENSG00000134827	TCN1	protein_coding	77.5162	5.20452	1.14505	44.8983	1.78e-10	2.45e-08	2.91639	0	0	0	0	370.521	77.567	56.2053	443.702	36.5757	85.334	0.620424	72.7678	9.10538	7.42759
10599	ENSG00000112759	SLC29A1	protein_coding	310.246	2.41815	0.343722	44.8362	1.84e-10	2.51e-08	129.05	159.434	111.603	87.7306	33.4525	237.835	259.551	451.048	330.635	178.49	372.968	691.152	604.834	552.826	453.083
25434	ENSG00000103056	SMPD3	protein_coding	454.251	-2.08805	0.302849	44.7694	1.9e-10	2.58e-08	879.292	614.313	654.462	817.194	980.416	323.789	425.873	366.74	356.332	457.928	129.472	243.206	251.949	184.059	128.745
8933	ENSG00000175426	PCSK1	protein_coding	183.44	-0.0567094	0.687676	44.706	1.96e-10	2.64e-08	95.5118	34.0026	16.5338	11.3725	10.2931	291.243	267.755	388.519	1326.82	133.136	105.932	41.5684	8.60695	10.4061	9.90346
1473	ENSG00000060718	COL11A1	protein_coding	166.947	7.20589	0.98191	44.4786	2.2e-10	2.89e-08	0.729097	3.02245	1.37782	3.24928	5.14654	3.33803	19.3918	8.4308	2.5697	4.38909	875.409	921.329	29.7331	608.76	17.3311
17289	ENSG00000173727	AP000769.1	transcribed_unprocessed_pseudogene	22.2332	-1.6433	0.506692	44.4842	2.19e-10	2.89e-08	15.311	32.4914	38.5788	73.1088	79.7713	0.834508	3.72918	3.51283	2.5697	2.92606	8.09201	9.92678	4.6947	20.8123	37.138
18897	ENSG00000173267	SNCG	protein_coding	62.1984	-2.90208	0.528313	44.5098	2.16e-10	2.89e-08	21.8729	46.848	168.093	287.561	252.18	10.0141	8.95004	8.4308	10.2788	27.7976	8.82765	14.2697	7.8245	25.365	34.6621
24403	ENSG00000167964	RAB26	protein_coding	125.545	-3.58276	0.498435	44.4771	2.2e-10	2.89e-08	90.4081	97.4741	250.762	284.312	319.085	184.426	85.7712	115.221	107.927	242.863	19.1266	1.24085	21.9086	15.6092	47.0414
24842	ENSG00000166869	CHP2	protein_coding	825.606	-3.76757	0.558218	44.3409	2.35e-10	3.07e-08	2698.39	2610.64	2400.15	1260.72	1049.89	167.736	409.464	421.54	155.039	387.703	36.7819	67.6262	221.433	306.331	190.642
16528	ENSG00000198788	MUC2	protein_coding	8167.39	-3.4293	0.504327	44.2772	2.43e-10	3.15e-08	9833.34	5945.16	10540.3	8342.53	14783.4	19952.2	3394.3	10589.1	15199.8	18343.5	197.151	318.898	2084.45	926.797	2059.92
31755	ENSG00000183579	ZNRF3	protein_coding	133.39	2.11354	0.385497	44.2285	2.49e-10	3.21e-08	40.1004	61.9603	34.4454	19.4957	18.0129	191.937	256.568	266.975	261.253	105.338	97.1042	181.164	218.304	102.11	146.076
7616	ENSG00000124882	EREG	protein_coding	134.583	3.13126	0.687364	44.0346	2.74e-10	3.5e-08	68.5352	68.0052	74.402	8.1232	20.5862	8.34508	4.47502	35.1283	0.856567	11.7042	60.3223	667.576	345.843	253.65	391.187
18721	ENSG00000107719	PALD1	protein_coding	100.839	3.32852	0.566347	44.0304	2.75e-10	3.5e-08	36.4549	73.2944	37.201	16.2464	0	18.3592	54.4461	66.0413	37.6889	4.38909	274.393	295.322	207.349	247.796	143.6
12396	ENSG00000087085	ACHE	protein_coding	118.982	-1.03275	0.418069	44.003	2.79e-10	3.51e-08	133.425	247.841	224.584	233.948	270.193	33.3803	7.45837	26.6975	26.5536	42.4278	121.38	139.595	95.4589	72.843	108.938
12616	ENSG00000135245	HILPDA	protein_coding	88.3644	2.89952	0.421146	44.0016	2.79e-10	3.51e-08	34.9967	33.247	23.4229	11.3725	7.71981	90.1268	49.2252	101.17	83.087	59.9842	247.174	168.135	110.325	199.018	106.462
30443	ENSG00000171747	LGALS4	protein_coding	16482.8	-2.29428	0.328427	43.9625	2.84e-10	3.56e-08	14054.1	24172.8	46932.5	27722.9	25900	19978.1	10764.7	17510.8	9363.13	21677.7	4394.7	4084.87	9806.45	3907.51	6972.03
25128	ENSG00000171208	NETO2	protein_coding	115.59	0.630516	0.440369	43.9198	2.9e-10	3.61e-08	59.0569	48.3592	24.8007	24.3696	30.8792	221.979	171.542	315.452	320.356	197.509	62.5292	49.0135	133.799	37.0719	37.138
26014	ENSG00000132517	SLC52A1	protein_coding	34.5234	-5.28126	0.807097	43.8887	2.95e-10	3.65e-08	110.823	28.7133	20.6672	107.226	167.262	5.00705	17.1542	0	8.56567	35.1127	2.20691	0	0.78245	1.95115	12.3793
2154	ENSG00000225670	CADM3-AS1	antisense	36.5095	-3.36052	0.633245	43.8595	2.99e-10	3.68e-08	71.4515	86.1399	114.359	100.728	79.7713	2.50352	17.1542	4.91797	12.8485	2.92606	6.62074	4.34297	17.2139	26.6657	0
27513	ENSG00000172794	RAB37	protein_coding	84.1411	-2.13427	0.386673	43.7781	3.12e-10	3.81e-08	81.6589	116.364	118.492	246.945	324.232	22.5317	50.7169	22.4821	27.4101	70.2254	37.5175	42.1888	28.1682	28.6169	44.5656
13089	ENSG00000011201	ANOS1	protein_coding	37.5471	4.42887	0.758875	43.7495	3.16e-10	3.84e-08	8.02007	6.80052	2.75563	1.62464	0	3.33803	14.9167	4.2154	2.5697	2.92606	104.461	219.63	32.0804	157.393	2.47586
15172	ENSG00000185000	DGAT1	protein_coding	1806.77	-2.06952	0.325497	43.5395	3.51e-10	4.24e-08	2863.17	1116.04	2385	3137.18	7495.93	1434.52	634.707	657.602	621.011	2817.79	561.292	393.349	874.779	418.197	1691.02
26840	ENSG00000226629	LINC00974	lincRNA	8.49134	-5.86525	1.17918	43.4336	3.7e-10	4.44e-08	5.83278	8.31174	42.7123	37.3667	30.8792	0.834508	0	0	0	0	0	0	0.78245	0.650384	0
31176	ENSG00000095752	IL11	protein_coding	61.6634	5.92451	0.948082	43.3084	3.94e-10	4.7e-08	0.729097	2.26684	5.51126	0	0	2.50352	5.22086	2.1077	4.28283	1.46303	5.8851	429.333	81.3748	369.418	14.8552
30007	ENSG00000130518	IQCN	protein_coding	69.2256	-3.63843	0.540729	43.1163	4.34e-10	5.15e-08	39.3713	89.1623	147.426	246.945	285.633	24.2007	26.1043	40.7489	27.4101	45.3539	8.09201	2.48169	10.9543	37.0719	7.42759
29067	ENSG00000101115	SALL4	protein_coding	56.6891	5.65039	0.820428	43.0932	4.39e-10	5.18e-08	1.45819	1.51123	0	9.74784	5.14654	26.7042	9.69588	8.4308	11.1354	24.8715	211.128	330.686	79.0274	93.6553	37.138
16399	ENSG00000176919	C8G	protein_coding	50.5318	-3.19687	0.550137	42.8022	5.08e-10	5.95e-08	110.094	35.5138	119.87	89.3552	226.448	46.7324	2.23751	7.72823	5.99597	52.6691	8.82765	4.96339	7.8245	14.9588	24.7586
10592	ENSG00000181577	C6orf223	protein_coding	108.574	5.40004	0.728474	42.7556	5.2e-10	6.06e-08	29.893	1.51123	1.37782	4.87392	0	97.6374	73.8379	28.1027	17.9879	226.77	236.14	273.607	102.501	158.043	376.331
6265	ENSG00000091986	CCDC80	protein_coding	234.532	-0.643379	0.475321	42.6943	5.36e-10	6.21e-08	290.91	518.35	311.386	510.137	182.702	11.6831	57.4294	35.8309	57.39	16.0933	267.772	393.969	122.845	716.723	24.7586
18347	ENSG00000078114	NEBL	protein_coding	350.071	1.57583	0.344324	42.6315	5.53e-10	6.38e-08	134.883	151.123	88.1802	123.473	87.4911	538.257	413.194	676.572	748.639	498.893	392.831	637.796	281.682	247.796	230.255
27266	ENSG00000108375	RNF43	protein_coding	1254.33	1.97035	0.348891	42.6017	5.61e-10	6.44e-08	511.097	389.896	347.209	294.06	349.965	1916.86	1549.85	2114.73	2302.45	1464.49	1477.16	2325.97	1255.05	666.644	1849.47
4324	ENSG00000171227	TMEM37	protein_coding	395.015	-2.84751	0.446642	42.5039	5.89e-10	6.72e-08	667.124	398.208	852.868	502.014	1574.84	289.574	105.163	99.7645	73.6647	672.993	46.3452	37.8458	201.09	54.6323	349.097
27405	ENSG00000168646	AXIN2	protein_coding	593.924	3.20594	0.545049	42.4875	5.94e-10	6.74e-08	90.4081	278.066	52.357	21.1203	15.4396	924.635	1588.63	1276.56	1486.14	295.532	970.306	666.335	611.093	236.089	396.138
8767	ENSG00000171617	ENC1	protein_coding	761.98	2.0896	0.362201	42.433	6.11e-10	6.89e-08	444.02	469.991	147.426	103.977	56.6119	1022.27	1790.75	1130.43	1379.93	411.111	1092.42	1386.65	894.34	753.145	346.621
16954	ENSG00000165905	LARGE2	protein_coding	83.5357	4.04756	0.577508	42.3966	6.22e-10	6.98e-08	5.10368	16.6235	8.26689	25.9942	5.14654	40.8909	35.8002	78.6875	109.641	8.77818	266.301	290.979	226.128	97.5576	37.138
9854	ENSG00000198721	ECI2	protein_coding	399.852	-1.544	0.248368	42.3401	6.4e-10	7.14e-08	395.9	465.458	777.088	573.498	442.602	562.458	388.581	537.463	425.714	510.597	155.22	119.121	259.773	203.57	180.738
32649	ENSG00000210154	MT-TD	Mt_tRNA	21.9585	-4.0457	0.622528	42.2854	6.57e-10	7.3e-08	18.2274	51.3817	41.3345	58.4871	36.0258	30.8768	23.1209	11.2411	25.697	21.9454	2.20691	3.10212	3.1298	2.60154	0
24066	ENSG00000166825	ANPEP	protein_coding	3264.09	-4.49067	0.754203	42.097	7.22e-10	7.97e-08	39248	715.565	2387.75	1293.21	3944.82	80.1127	90.9921	53.3951	73.6647	304.31	86.8052	230.798	123.627	182.108	146.076
31114	ENSG00000105609	LILRB5	protein_coding	89.2699	-2.66248	0.533273	42.0037	7.57e-10	8.31e-08	223.104	200.237	133.648	220.951	241.887	4.17254	37.2918	44.2617	23.1273	13.1673	19.1266	19.2331	84.5046	39.6734	34.6621
30266	ENSG00000089351	GRAMD1A	protein_coding	466.378	1.23212	0.207609	41.9698	7.7e-10	8.41e-08	265.391	255.397	186.005	298.934	229.021	628.384	509.407	565.566	631.29	523.764	612.051	688.67	470.252	693.309	438.228
10617	ENSG00000172348	RCAN2	protein_coding	114.192	-1.84248	0.313819	41.9011	7.97e-10	8.66e-08	169.151	247.085	201.161	230.699	198.142	59.25	117.842	72.3644	54.8203	71.6884	59.5867	69.4875	52.4241	81.9484	27.2345
22734	ENSG00000197249	SERPINA1	protein_coding	3004.06	-1.90991	0.445001	41.8803	8.05e-10	8.7e-08	10248.9	1252.05	1544.53	1372.82	1227.45	7893.61	2226.32	4629.91	7513.8	4349.59	728.281	452.909	555.539	421.449	643.725
16329	ENSG00000130635	COL5A1	protein_coding	663.519	2.2067	0.420321	41.7139	8.75e-10	9.41e-08	306.95	382.34	253.518	271.315	149.25	90.1268	403.498	214.985	310.934	172.637	1382.26	2373.74	741.763	2580.07	319.387
10517	ENSG00000112559	MDFI	protein_coding	118.38	4.71092	0.675548	41.6876	8.86e-10	9.48e-08	6.56188	10.5786	1.37782	16.2464	10.2931	75.9402	27.596	13.3488	11.1354	359.905	142.714	183.025	161.967	215.277	539.738
20241	ENSG00000161638	ITGA5	protein_coding	306.425	1.61381	0.39425	41.4651	9.91e-10	1.05e-07	226.749	139.033	151.56	237.198	162.116	66.7606	167.813	54.8002	105.358	117.042	440.647	1033.01	401.397	1035.41	257.49
1530	ENSG00000134201	GSTM5	protein_coding	31.1515	-2.63739	0.600507	41.4203	1.01e-09	1.07e-07	29.1639	64.9827	59.246	118.599	105.504	2.50352	8.95004	4.2154	6.85253	1.46303	14.7128	9.30636	5.47715	33.82	2.47586
8434	ENSG00000113361	CDH6	protein_coding	21.7006	2.11569	0.54852	41.3672	1.04e-09	1.1e-07	21.8729	12.8454	2.75563	14.6218	5.14654	2.50352	4.47502	2.81027	8.56567	1.46303	50.0234	92.4431	30.5155	63.0873	12.3793
5788	ENSG00000160801	PTH1R	protein_coding	84.9709	-3.67466	0.724455	41.3568	1.05e-09	1.1e-07	12.3947	30.9801	111.603	281.063	766.834	5.84155	1.49167	0.702567	2.5697	10.2412	5.8851	9.92678	7.04205	15.6092	12.3793
13491	ENSG00000130055	GDPD2	protein_coding	108.69	-3.29172	0.634263	41.2854	1.08e-09	1.13e-07	173.525	116.364	321.031	177.086	568.692	32.5458	14.9167	14.0513	2.5697	39.5018	2.94255	6.82466	57.9013	18.2108	84.1794
5697	ENSG00000114812	VIPR1	protein_coding	593.797	-2.30709	0.343248	41.2404	1.11e-09	1.15e-07	495.057	1103.95	1065.05	969.91	1757.54	307.099	424.381	670.951	653.561	406.722	177.289	230.798	309.85	203.57	131.221
2221	ENSG00000158859	ADAMTS4	protein_coding	87.4816	2.88497	0.633967	41.1546	1.16e-09	1.19e-07	75.097	20.4015	9.64471	34.1175	7.71981	5.84155	15.6626	5.62053	10.2788	10.2412	75.7707	444.844	144.753	405.189	47.0414
701	ENSG00000225828	FAM229A	protein_coding	167.743	-2.68486	0.396127	41.0677	1.21e-09	1.23e-07	102.074	99.7409	275.563	362.295	669.05	169.405	77.567	91.3337	114.78	352.59	32.3681	17.3719	39.1225	55.933	56.9449
2637	ENSG00000133048	CHI3L1	protein_coding	107.005	5.03177	0.704502	41.0587	1.21e-09	1.23e-07	11.6656	3.77806	2.75563	1.62464	7.71981	26.7042	215.547	30.9129	35.1192	20.4824	57.3797	652.065	291.854	138.532	108.938
3754	ENSG00000169604	ANTXR1	protein_coding	485.169	2.84819	0.554063	41.0657	1.21e-09	1.23e-07	230.395	200.237	99.2027	55.2378	59.1852	31.7113	280.435	61.1233	119.919	40.9648	1400.65	2213.05	378.706	1968.06	138.648
26664	ENSG00000271503	CCL5	protein_coding	554.476	-2.99781	0.505964	41.041	1.22e-09	1.24e-07	272.682	507.016	1696.09	3190.79	1121.95	179.419	100.688	129.975	149.899	231.159	196.415	63.2832	202.655	121.622	153.504
8453	ENSG00000151388	ADAMTS12	protein_coding	108.063	6.06152	0.945596	40.9847	1.26e-09	1.26e-07	10.9365	10.5786	0	0	0	1.66902	37.2918	8.4308	9.42224	7.31515	202.3	591.884	57.1188	654.286	29.7104
19445	ENSG00000151067	CACNA1C	protein_coding	96.9854	2.7004	0.473639	40.9795	1.26e-09	1.26e-07	22.602	28.7133	13.7782	19.4957	2.57327	200.282	178.255	89.226	126.772	137.525	232.462	98.6474	37.5576	207.473	59.4207
30967	ENSG00000186474	KLK12	protein_coding	47.5525	-0.552265	0.886566	40.9911	1.26e-09	1.26e-07	20.4147	0.755613	11.0225	9.74784	0	253.69	7.45837	122.247	203.863	49.743	11.0346	0.620424	22.691	0	0
10715	ENSG00000112280	COL9A1	protein_coding	65.3918	3.71558	0.612051	40.9005	1.31e-09	1.3e-07	8.02007	18.8903	9.64471	16.2464	2.57327	7.51057	17.1542	18.2667	30.8364	13.1673	371.497	89.341	74.3327	271.21	32.1862
16862	ENSG00000184937	WT1	protein_coding	8.73997	6.64586	1.28656	40.5791	1.54e-09	1.52e-07	0	0	0	0	0	0.834508	0.745837	0	0	0	13.2415	21.0944	31.298	53.9819	9.90346
5022	ENSG00000115457	IGFBP2	protein_coding	1354.32	0.165716	0.518783	40.5645	1.55e-09	1.53e-07	352.883	207.794	596.594	266.441	285.633	6014.3	1297.01	1052.44	1864.75	5884.3	930.582	53.3564	587.62	334.297	586.78
29979	ENSG00000167483	FAM129C	protein_coding	18.4484	-4.34681	0.790959	40.5461	1.57e-09	1.53e-07	24.7893	38.5363	6.88908	149.467	30.8792	0.834508	7.45837	0.702567	3.42627	4.38909	1.47128	1.24085	1.5649	2.60154	2.47586
4680	ENSG00000128656	CHN1	protein_coding	49.3282	3.2051	0.544915	40.5336	1.58e-09	1.54e-07	26.9766	23.424	8.26689	4.87392	2.57327	59.25	20.1376	14.7539	23.9839	1.46303	110.346	167.514	67.2907	189.262	19.8069
5004	ENSG00000115414	FN1	protein_coding	3450.24	2.93504	0.559719	40.4896	1.61e-09	1.56e-07	1302.17	1802.14	494.636	417.533	195.568	312.106	495.982	684.3	805.173	125.821	7524.1	25957.3	2372.39	8836.12	428.325
25211	ENSG00000245694	CRNDE	lincRNA	21.8099	4.13365	0.817882	40.4648	1.63e-09	1.58e-07	0.729097	1.51123	1.37782	1.62464	0	23.3662	8.20421	73.0669	25.697	51.206	5.8851	10.5472	61.0311	20.8123	42.0897
17601	ENSG00000166391	MOGAT2	protein_coding	679.396	-2.75527	0.40057	40.329	1.75e-09	1.68e-07	2208.44	1085.06	761.932	833.441	851.752	696.814	757.024	825.516	679.258	655.437	149.334	64.5241	192.483	199.668	230.255
18024	ENSG00000036672	USP2	protein_coding	39.5915	-2.99516	0.57549	40.2765	1.79e-09	1.72e-07	38.6422	72.5388	92.3136	107.226	169.836	13.3521	10.4417	4.2154	6.85253	13.1673	4.41383	17.9923	17.9963	2.60154	22.2828
2181	ENSG00000162734	PEA15	protein_coding	539.405	1.53837	0.255619	40.1763	1.89e-09	1.8e-07	397.358	355.138	297.608	276.189	211.008	371.356	449.74	440.509	403.443	351.127	1164.51	925.672	721.419	1211.02	514.98
4562	ENSG00000115263	GCG	protein_coding	269.62	-5.52662	0.944668	40.1397	1.92e-09	1.82e-07	1123.54	991.364	436.767	1057.64	229.021	5.00705	13.4251	20.3744	32.5495	1.46303	0.735638	0	82.9397	24.7146	24.7586
23888	ENSG00000136425	CIB2	protein_coding	141.843	-2.35992	0.399295	40.0285	2.03e-09	1.92e-07	100.615	98.2297	238.362	557.252	514.654	56.7465	36.546	49.8822	65.9556	156.544	33.8393	20.474	78.245	55.933	64.3725
20332	ENSG00000166866	MYO1A	protein_coding	1320.71	-2.71276	0.40602	39.9603	2.1e-09	1.97e-07	4657.47	1454.55	2334.02	1501.17	2961.83	776.092	751.058	996.239	682.684	1528.87	289.106	106.713	680.731	310.233	779.897
14705	ENSG00000170323	FABP4	protein_coding	47.4962	-2.67944	0.686949	39.9169	2.15e-09	2.01e-07	18.2274	55.9154	121.248	316.805	110.651	0	4.47502	5.62053	0.856567	5.85212	13.9771	6.20424	20.3437	27.3161	4.95173
1244	ENSG00000172260	NEGR1	protein_coding	237.83	-3.14108	0.520559	39.8846	2.18e-09	2.03e-07	62.7024	106.541	369.254	955.289	1487.35	30.8768	55.9378	30.2104	41.9718	200.435	16.9197	29.1599	52.4241	56.5834	71.8001
860	ENSG00000117016	RIMS3	protein_coding	74.9899	-1.638	0.396007	39.8237	2.25e-09	2.08e-07	56.8696	86.8955	62.0017	45.4899	97.7842	117.666	179.001	86.4157	101.931	178.49	7.35638	24.8169	35.2102	20.1619	24.7586
17936	ENSG00000235910	APOA1-AS	antisense	85.3905	-6.54361	1.10856	39.7534	2.33e-09	2.15e-07	1165.83	3.77806	26.1785	4.87392	69.4783	3.33803	0	0	0.856567	4.38909	0.735638	0.620424	0.78245	0	0
23302	ENSG00000137825	ITPKA	protein_coding	220.637	-2.80271	0.487994	39.622	2.49e-09	2.27e-07	180.816	319.624	701.308	589.744	730.808	117.666	60.4128	51.9899	56.5334	152.155	18.3909	73.21	100.154	79.9972	76.7518
29141	ENSG00000124205	EDN3	protein_coding	149.708	-2.39826	0.464898	39.626	2.49e-09	2.27e-07	271.953	405.764	436.767	217.702	275.34	27.5388	76.8212	32.3181	57.39	83.3927	15.4484	91.8227	156.49	44.8765	51.9932
17868	ENSG00000204381	LAYN	protein_coding	29.0195	1.47028	0.495388	39.5249	2.61e-09	2.38e-07	25.5184	42.3143	19.2894	12.9971	5.14654	6.67606	8.95004	2.81027	12.8485	0	69.1499	72.5896	40.6874	101.46	14.8552
1385	ENSG00000172031	EPHX4	protein_coding	20.3174	5.10351	0.852044	39.4736	2.68e-09	2.43e-07	3.64549	0	2.75563	0	0	25.8697	11.1876	9.13337	11.9919	24.8715	60.3223	61.4219	46.1645	20.1619	27.2345
342	ENSG00000184908	CLCNKB	protein_coding	15.0293	-6.18584	1.14368	39.368	2.83e-09	2.55e-07	0	10.5786	70.2686	12.9971	123.517	0	0	3.51283	0.856567	2.92606	0	0	0.78245	0	0
794	ENSG00000183317	EPHA10	protein_coding	351.356	-2.59627	0.4035	39.3387	2.87e-09	2.57e-07	154.569	511.55	615.883	534.507	851.752	358.004	431.094	363.227	355.475	640.807	47.0808	53.9769	199.525	51.3803	101.51
27169	ENSG00000108821	COL1A1	protein_coding	4567.09	2.95152	0.543181	39.2858	2.95e-09	2.63e-07	1185.51	881.045	810.155	2485.7	921.23	398.06	1555.07	612.638	989.335	1448.4	10816.8	19076.2	3301.94	22226.9	1797.48
21955	ENSG00000211829	TRDC	TR_C_gene	41.0605	-4.30843	0.727172	39.2474	3e-09	2.67e-07	25.5184	42.3143	179.116	216.077	87.4911	13.3521	8.95004	2.81027	4.28283	8.77818	2.94255	1.86127	14.0841	5.85346	2.47586
4788	ENSG00000204262	COL5A2	protein_coding	876.531	2.70432	0.518698	39.1892	3.09e-09	2.74e-07	470.997	317.357	143.293	126.722	172.409	85.9543	607.857	158.077	293.802	122.894	1700.79	4740.66	856.783	2996.32	354.049
18545	ENSG00000204175	GPRIN2	protein_coding	154.141	-2.81232	0.42821	39.1213	3.2e-09	2.82e-07	72.9097	148.1	345.832	227.45	517.227	125.176	122.317	141.216	89.9395	326.256	6.62074	29.1599	70.4205	20.1619	69.3242
12549	ENSG00000105976	MET	protein_coding	556.689	2.57855	0.424143	39.0986	3.23e-09	2.84e-07	344.863	176.813	99.2027	77.9827	28.306	1230.9	791.333	916.147	633.003	506.208	770.213	1093.81	477.294	468.927	735.332
21391	ENSG00000133110	POSTN	protein_coding	1309.04	2.56638	0.541463	39.0922	3.25e-09	2.84e-07	174.254	1372.19	442.279	285.937	87.4911	39.2219	751.804	156.672	465.116	59.9842	2064.93	6958.05	540.673	5939.96	297.104
4644	ENSG00000091409	ITGA6	protein_coding	2338.9	1.09818	0.384233	39.0735	3.28e-09	2.85e-07	2184.38	1394.11	646.195	458.149	195.568	4756.69	4709.21	4046.08	5777.54	2086.28	2326.82	2901.1	1556.29	1255.24	789.801
8948	ENSG00000174136	RGMB	protein_coding	629.883	-0.959787	0.513772	39.0098	3.38e-09	2.93e-07	468.81	397.452	334.809	181.96	51.4654	632.557	831.608	2591.77	2782.99	332.108	101.518	304.628	304.373	109.915	22.2828
13165	ENSG00000184368	MAP7D2	protein_coding	24.6702	1.72231	0.681662	38.9342	3.51e-09	3.03e-07	16.7692	9.06735	5.51126	21.1203	20.5862	0	2.23751	2.1077	0.856567	0	11.7702	71.9691	28.1682	110.565	69.3242
19239	ENSG00000266200	PNLIPRP2	polymorphic_pseudogene	59.0867	-5.89919	0.89316	38.8499	3.66e-09	3.15e-07	505.265	112.586	13.7782	139.719	46.3188	15.0211	3.72918	4.91797	11.1354	20.4824	0	1.24085	0	7.15423	4.95173
21731	ENSG00000102466	FGF14	protein_coding	29.3972	3.78514	0.862963	38.7784	3.8e-09	3.25e-07	1.45819	8.31174	0	14.6218	0	3.33803	0.745837	0	1.71313	0	124.323	64.5241	4.6947	217.228	0
6745	ENSG00000180044	C3orf80	protein_coding	13.9728	2.76678	0.708482	38.569	4.22e-09	3.6e-07	2.91639	6.0449	8.26689	6.49856	0	0	3.72918	0.702567	1.71313	1.46303	24.276	66.3853	16.4314	63.7376	7.42759
17244	ENSG00000168065	SLC22A11	protein_coding	18.8269	3.39423	1.2064	38.4994	4.36e-09	3.71e-07	0	0.755613	0	1.62464	0	56.7465	76.8212	51.2874	39.4021	23.4085	0	4.34297	8.60695	4.55269	14.8552
27911	ENSG00000264127	SCML2P1	processed_pseudogene	98.9025	2.01332	0.727445	38.4694	4.43e-09	3.75e-07	11.6656	40.0475	12.4003	1.62464	0	70.9332	391.564	366.74	284.38	74.6145	51.4946	75.6917	55.5539	46.8277	0
21236	ENSG00000150457	LATS2	protein_coding	58.3387	2.37265	0.466247	38.3231	4.77e-09	4.01e-07	45.9331	61.9603	9.64471	17.871	2.57327	18.3592	41.7669	25.2924	29.1233	7.31515	138.3	217.148	75.8976	129.426	54.469
28543	ENSG00000101333	PLCB4	protein_coding	840.284	1.97807	0.393914	38.3198	4.77e-09	4.01e-07	325.907	280.332	199.783	227.45	144.103	982.216	1241.07	1533	1539.25	1218.7	1596.33	1551.06	332.541	786.314	646.201
30319	ENSG00000004776	HSPB6	protein_coding	95.9688	-3.08419	0.690344	38.1552	5.18e-09	4.33e-07	58.3278	84.6286	199.783	545.879	342.245	5.84155	5.22086	8.4308	6.85253	23.4085	8.09201	34.1233	6.2596	107.964	2.47586
18865	ENSG00000189129	PLAC9	protein_coding	374.077	-4.16186	0.684543	38.108	5.31e-09	4.42e-07	25.5184	86.8955	717.842	1519.04	2884.63	30.8768	15.6626	13.3488	19.701	124.357	17.6553	13.6493	34.4278	48.1284	59.4207
6301	ENSG00000185565	LSAMP	protein_coding	52.2777	2.72726	0.508608	38.0494	5.47e-09	4.53e-07	16.0401	19.6459	9.64471	21.1203	12.8663	10.0141	58.9211	14.0513	19.701	8.77818	141.242	192.952	68.8556	173.002	17.3311
17246	ENSG00000068831	RASGRP2	protein_coding	87.6275	-1.2856	0.348712	38.0126	5.57e-09	4.6e-07	131.967	142.055	107.47	303.808	136.383	18.3592	38.0377	29.5078	47.1112	43.8909	72.0925	46.5318	71.9854	80.6476	44.5656
28668	ENSG00000101463	SYNDIG1	protein_coding	16.7649	2.17159	0.639646	37.9359	5.79e-09	4.76e-07	13.1238	15.1123	1.37782	11.3725	2.57327	0.834508	5.22086	0	2.5697	1.46303	29.4255	45.2909	15.649	97.5576	9.90346
21730	ENSG00000198542	ITGBL1	protein_coding	41.0777	4.07088	0.882442	37.8613	6.01e-09	4.92e-07	1.45819	8.31174	2.75563	8.1232	0	1.66902	0.745837	0.702567	1.71313	0	172.875	107.954	5.47715	304.38	0
14613	ENSG00000137573	SULF1	protein_coding	944.697	4.03533	0.701114	37.8204	6.13e-09	5e-07	211.438	112.586	63.3795	69.8595	61.7585	12.5176	396.039	148.242	173.883	38.0388	3127.93	5162.55	823.92	3627.19	141.124
31435	ENSG00000215193	PEX26	protein_coding	662.18	-1.61921	0.281339	37.7946	6.21e-09	5.05e-07	910.643	1318.54	1197.32	672.601	1641.75	458.145	588.465	451.048	425.714	400.87	281.014	421.268	577.448	266.007	321.862
24699	ENSG00000103222	ABCC1	protein_coding	379.101	1.37163	0.25566	37.7766	6.26e-09	5.07e-07	296.743	185.125	117.114	142.968	159.543	693.476	543.715	407.489	472.825	421.352	418.578	574.512	352.885	504.048	396.138
22628	ENSG00000211448	DIO2	protein_coding	91.0931	3.77697	0.637028	37.7567	6.33e-09	5.1e-07	10.9365	34.7582	27.5563	8.1232	2.57327	32.5458	46.9877	9.83593	14.5616	42.4278	288.37	240.724	104.848	400.637	101.51
16783	ENSG00000129167	TPH1	protein_coding	54.2916	-4.13144	0.753856	37.6452	6.69e-09	5.37e-07	205.605	298.467	67.5129	97.4784	38.599	1.66902	9.69588	20.3744	13.7051	0	2.20691	7.44508	37.5576	9.10538	4.95173
22068	ENSG00000092009	CMA1	protein_coding	12.6682	-5.44997	0.984485	37.5413	7.05e-09	5.64e-07	34.9967	35.5138	62.0017	35.7421	5.14654	0.834508	7.45837	3.51283	0	1.46303	0	0.620424	0.78245	1.95115	0
9552	ENSG00000135083	CCNJL	protein_coding	110.739	-2.35374	0.400722	37.5103	7.16e-09	5.7e-07	102.074	112.586	235.606	159.215	126.09	211.13	69.3628	108.195	197.867	194.583	23.5404	26.6782	21.1261	38.3727	34.6621
29175	ENSG00000101187	SLCO4A1	protein_coding	270.937	2.98162	0.44633	37.4093	7.53e-09	5.98e-07	76.5552	57.4266	64.7573	63.361	41.1723	302.092	162.592	167.913	192.728	223.843	807.73	867.973	107.196	364.215	564.497
11586	ENSG00000006468	ETV1	protein_coding	38.0266	1.50566	0.387343	37.3206	7.87e-09	6.22e-07	31.3512	37.7806	17.9116	25.9942	12.8663	16.6902	28.3418	9.83593	12.8485	7.31515	86.8052	117.26	70.4205	82.5988	12.3793
7722	ENSG00000118785	SPP1	protein_coding	348.829	4.91265	0.951012	37.2637	8.1e-09	6.36e-07	53.9532	53.6485	13.7782	6.49856	5.14654	0	49.9711	0	6.85253	7.31515	1341.8	961.036	182.311	2498.13	51.9932
21768	ENSG00000187498	COL4A1	protein_coding	1188.68	3.95217	0.60263	37.2702	8.07e-09	6.36e-07	760.449	255.397	89.558	69.8595	18.0129	198.613	1279.86	382.196	719.516	122.894	2296.66	5126.56	2115.74	3976.45	418.421
26199	ENSG00000264016	AC015908.3	lincRNA	19.8855	-4.02702	0.672136	37.2386	8.2e-09	6.41e-07	27.7057	12.0898	19.2894	42.2407	87.4911	21.6972	9.69588	3.51283	18.8445	46.8169	2.94255	0.620424	0.78245	4.55269	0
16419	ENSG00000184709	LRRC26	protein_coding	226.165	-3.69245	0.630615	37.2185	8.28e-09	6.45e-07	82.388	142.055	392.677	401.286	213.581	535.754	132.759	390.627	278.384	692.013	1.47128	6.82466	71.2029	14.3085	37.138
10591	ENSG00000237686	AL109615.3	antisense	22.4577	4.55779	0.780591	37.0201	9.14e-09	7.1e-07	5.83278	0	0	1.62464	5.14654	10.8486	13.4251	3.51283	3.42627	40.9648	44.8739	68.867	14.8665	31.8688	91.607
2155	ENSG00000213088	ACKR1	protein_coding	133.501	-2.31993	0.495258	36.9929	9.27e-09	7.15e-07	150.923	137.522	378.899	368.793	442.602	13.3521	72.3462	23.8873	60.8162	36.5757	24.276	21.7148	104.066	107.313	59.4207
25722	ENSG00000269186	LINC01082	lincRNA	99.5109	-3.78524	0.642353	36.9903	9.28e-09	7.15e-07	24.0602	87.6511	367.877	383.415	422.016	17.5247	17.9001	23.1847	17.9879	36.5757	5.8851	2.48169	45.3821	35.7711	4.95173
10749	ENSG00000111799	COL12A1	protein_coding	1126.1	3.81772	0.62569	36.9772	9.34e-09	7.17e-07	528.596	134.499	82.6689	108.851	41.1723	71.7677	947.959	187.585	315.217	193.12	2540.89	6663.97	850.523	3759.22	465.463
22848	ENSG00000166126	AMN	protein_coding	2306.91	-2.89558	0.44479	36.8657	9.88e-09	7.55e-07	1822.01	1539.94	5666.95	4646.47	9099.08	2061.23	995.692	1250.57	802.603	4021.87	325.152	306.489	1035.96	519.657	510.028
17597	ENSG00000149257	SERPINH1	protein_coding	1079.29	2.16815	0.347739	36.7951	1.02e-08	7.8e-07	406.836	507.016	516.681	407.785	293.353	1038.96	771.195	808.654	615.872	942.191	1818.5	2508.99	1499.17	3138.1	916.07
3815	ENSG00000163013	FBXO41	protein_coding	80.7131	2.04159	0.345364	36.7442	1.05e-08	7.97e-07	51.0368	42.3143	23.4229	38.9914	20.5862	46.7324	66.3795	49.8822	111.354	43.8909	189.059	156.347	115.803	138.532	116.366
13257	ENSG00000171657	GPR82	protein_coding	25.0728	-2.94186	0.578599	36.6785	1.08e-08	8.2e-07	44.4749	20.4015	31.6897	24.3696	190.422	1.66902	8.20421	3.51283	6.85253	10.2412	2.94255	4.34297	6.2596	5.85346	14.8552
17201	ENSG00000133321	RARRES3	protein_coding	411.549	-2.67829	0.50555	36.5943	1.13e-08	8.52e-07	420.689	381.584	1297.9	1515.79	1042.17	137.694	111.876	77.2823	74.5213	324.792	108.139	25.4374	244.124	158.694	252.538
1083	ENSG00000157184	CPT2	protein_coding	348.386	-1.59369	0.292288	36.5733	1.14e-08	8.58e-07	428.709	609.78	516.681	402.911	241.887	525.74	454.215	477.745	413.722	409.648	136.093	139.595	261.338	135.93	71.8001
15800	ENSG00000106809	OGN	protein_coding	36.4663	-3.11142	0.969187	36.5626	1.15e-08	8.6e-07	192.482	174.547	55.1126	32.4928	12.8663	0	0.745837	0	0	0	8.09201	10.5472	0	52.6811	7.42759
12265	ENSG00000164692	COL1A2	protein_coding	5471.09	2.62704	0.52379	36.5263	1.17e-08	8.72e-07	2414.77	1784.76	990.649	2436.96	1029.31	437.282	2631.31	1047.53	1383.36	1054.84	14983.5	22419.6	4322.25	23463.9	1666.26
170	ENSG00000069424	KCNAB2	protein_coding	136.07	0.788016	0.320122	36.4649	1.21e-08	8.81e-07	123.947	156.412	73.0242	160.839	126.09	29.2078	120.08	30.2104	65.0991	45.3539	218.484	235.761	115.02	318.688	222.828
4800	ENSG00000187699	C2orf88	protein_coding	245.82	-3.03448	0.510654	36.4757	1.2e-08	8.81e-07	521.305	850.064	739.887	310.306	326.805	91.7959	159.609	91.3337	136.194	93.6339	25.7473	24.1965	165.879	53.9819	96.5587
17409	ENSG00000167800	TBX10	protein_coding	44.5494	-3.78591	0.684921	36.4628	1.21e-08	8.81e-07	135.612	91.4292	71.6464	66.6103	174.982	0.834508	1.49167	30.2104	11.1354	21.9454	5.8851	1.86127	16.4314	8.45499	29.7104
20122	ENSG00000050438	SLC4A8	protein_coding	40.0275	1.79691	0.496955	36.4958	1.19e-08	8.81e-07	17.4983	13.601	2.75563	8.1232	5.14654	52.574	107.401	77.2823	85.6567	64.3733	32.3681	34.7437	40.6874	26.0154	32.1862
21288	ENSG00000180730	SHISA2	protein_coding	21.9543	5.63412	1.08017	36.4636	1.21e-08	8.81e-07	2.18729	4.53368	0	0	0	0	6.71253	0	0.856567	0	125.794	44.6705	14.0841	125.524	4.95173
30568	ENSG00000086548	CEACAM6	protein_coding	4819.9	3.0411	0.471596	36.4901	1.19e-08	8.81e-07	1111.87	3607.3	1322.7	552.378	298.499	3352.22	4341.52	1646.82	3247.24	2160.89	19829.1	13708.9	4095.34	5650.54	7373.12
4048	ENSG00000172005	MAL	protein_coding	15.2801	-4.64035	0.888958	36.4277	1.23e-08	8.94e-07	13.1238	24.9352	27.5563	107.226	23.1594	0	1.49167	1.40513	9.42224	10.2412	0	0.620424	1.5649	8.45499	0
470	ENSG00000173372	C1QA	protein_coding	2321.49	-2.59596	0.527071	36.4039	1.24e-08	9e-07	1242.38	1085.82	4330.47	7933.12	13800.4	497.367	383.36	314.75	237.269	1204.07	873.202	193.572	888.863	728.43	1109.19
17965	ENSG00000160593	JAML	protein_coding	523.42	-2.50629	0.431522	36.3997	1.25e-08	9e-07	584.736	405.764	1029.23	1943.07	1636.6	199.447	292.368	157.375	281.81	425.741	205.243	78.1734	255.079	143.735	212.924
23321	ENSG00000159337	PLA2G4D	protein_coding	11.1414	1.26566	1.00337	36.3722	1.26e-08	9.09e-07	0.729097	3.77806	0	0	0	10.8486	58.9211	18.2667	59.1031	2.92606	2.20691	6.82466	1.5649	1.95115	0
15533	ENSG00000137124	ALDH1B1	protein_coding	664.466	0.844773	0.261708	36.3331	1.29e-08	9.24e-07	432.355	280.332	292.097	264.816	445.176	1180.83	839.812	1262.51	1086.13	831.001	659.867	573.892	535.978	749.893	532.311
19286	ENSG00000066468	FGFR2	protein_coding	137.376	-1.65418	0.382211	36.312	1.3e-08	9.31e-07	203.418	164.724	166.716	82.8567	64.3317	237	173.78	310.534	310.934	121.431	36.0462	40.948	46.1645	81.9484	19.8069
24020	ENSG00000136383	ALPK3	protein_coding	42.5158	3.31175	0.552378	36.3002	1.31e-08	9.33e-07	13.1238	18.8903	2.75563	1.62464	15.4396	21.6972	31.3251	27.4001	11.1354	36.5757	86.8052	55.8381	94.6764	91.7042	128.745
7136	ENSG00000127418	FGFRL1	protein_coding	280.845	1.36044	0.373086	36.2588	1.34e-08	9.49e-07	133.425	93.696	77.1576	99.1031	69.4783	370.521	517.611	592.264	712.664	226.77	445.061	311.453	122.062	334.948	106.462
5129	ENSG00000135919	SERPINE2	protein_coding	249.212	3.17266	0.496252	36.2025	1.38e-08	9.73e-07	110.094	92.1848	33.0676	38.9914	23.1594	347.155	114.859	128.57	68.5253	235.548	851.868	477.106	363.057	688.106	165.883
11252	ENSG00000120254	MTHFD1L	protein_coding	178.739	2.35841	0.382877	36.1555	1.41e-08	9.93e-07	55.4114	60.449	52.357	63.361	66.905	244.511	69.3628	79.39	111.354	272.123	245.703	298.424	315.327	216.578	529.835
3278	ENSG00000143867	OSR1	protein_coding	24.9715	-4.55812	0.751359	36.0918	1.45e-08	1.02e-06	18.9565	41.5587	45.4679	79.6074	131.237	18.3592	5.96669	10.5385	5.1394	2.92606	5.8851	1.24085	3.91225	1.30077	2.47586
28106	ENSG00000118271	TTR	protein_coding	14.1739	-5.05075	1.04538	36.0725	1.47e-08	1.03e-06	11.6656	21.9128	48.2235	71.4842	41.1723	0	0.745837	2.81027	0	0	0	0	1.5649	0.650384	12.3793
28529	ENSG00000089199	CHGB	protein_coding	84.2916	-3.74633	0.750647	36.0461	1.49e-08	1.04e-06	562.863	160.946	163.96	154.341	33.4525	4.17254	8.20421	43.5591	8.56567	0	3.67819	6.82466	91.5466	12.3573	9.90346
9585	ENSG00000184347	SLIT3	protein_coding	50.7788	-1.24618	0.424939	36.0282	1.5e-08	1.04e-06	137.07	116.364	50.9792	103.977	51.4654	8.34508	23.8668	9.13337	26.5536	5.85212	52.9659	54.5973	18.7788	94.3057	7.42759
19537	ENSG00000089692	LAG3	protein_coding	111.599	-3.10637	0.532697	36.0051	1.52e-08	1.05e-06	56.1405	52.8929	121.248	516.636	571.266	46.7324	12.6792	20.3744	23.1273	106.801	19.8622	3.10212	26.6033	24.7146	71.8001
18732	ENSG00000107736	CDH23	protein_coding	22.709	-2.69226	0.558071	35.9796	1.54e-08	1.06e-06	32.0803	35.5138	31.6897	76.3581	84.9179	2.50352	13.4251	2.81027	11.1354	7.31515	8.82765	6.20424	1.5649	18.8611	7.42759
20602	ENSG00000139329	LUM	protein_coding	1732.03	2.47652	0.533717	35.9272	1.58e-08	1.09e-06	1579.95	1119.06	367.877	271.315	172.409	154.384	1272.4	529.033	494.239	93.6339	4436.63	6211.68	2073.49	6538.31	666.008
11965	ENSG00000146733	PSPH	protein_coding	93.0025	2.13153	0.347573	35.7738	1.71e-08	1.17e-06	40.1004	40.8031	38.5788	30.8682	18.0129	127.68	87.2629	108.195	95.9355	68.7624	99.3111	212.805	126.757	148.938	151.028
17809	ENSG00000166670	MMP10	protein_coding	30.2127	6.72521	1.08976	35.6835	1.78e-08	1.22e-06	2.18729	0	0	0	0	23.3662	15.6626	10.5385	29.9798	21.9454	12.5058	94.3044	74.3327	141.133	27.2345
10562	ENSG00000112655	PTK7	protein_coding	334.556	2.4009	0.384493	35.5939	1.87e-08	1.27e-06	148.007	159.434	63.3795	90.9799	41.1723	186.095	394.548	526.925	549.059	175.564	574.533	631.591	680.731	583.395	212.924
15495	ENSG00000196196	HRCT1	protein_coding	641.286	-4.17144	0.668837	35.5796	1.88e-08	1.28e-06	15.311	367.983	1315.81	789.575	5957.12	36.7183	47.7336	54.8002	18.8445	648.122	20.5979	31.0212	74.3327	11.0565	230.255
30275	ENSG00000279619	AC020907.5	TEC	17.244	-3.80384	0.758008	35.5119	1.94e-08	1.32e-06	12.3947	21.9128	53.7348	81.232	59.1852	2.50352	2.98335	3.51283	0	7.31515	2.94255	2.48169	0.78245	5.20307	2.47586
5353	ENSG00000204099	NEU4	protein_coding	452.365	-3.53918	0.536411	35.5013	1.95e-08	1.32e-06	72.1806	565.954	832.2	1017.02	2292.78	103.479	146.184	184.072	252.687	883.67	8.82765	9.92678	145.536	124.874	146.076
18172	ENSG00000255545	AP004608.1	processed_transcript	217.871	-0.44942	0.338854	35.4683	1.99e-08	1.34e-06	121.759	160.946	199.783	134.845	113.224	249.518	416.923	383.601	579.896	348.201	99.3111	201.017	92.3291	119.671	47.0414
27939	ENSG00000168461	RAB31	protein_coding	274.322	2.5169	0.520871	35.4172	2.04e-08	1.37e-06	225.291	164.724	67.5129	40.616	23.1594	40.8909	158.117	77.9849	71.095	27.7976	571.59	1170.12	280.9	1110.86	84.1794
2583	ENSG00000081277	PKP1	protein_coding	49.1063	4.72067	0.77589	35.3583	2.1e-08	1.4e-06	4.37458	0.755613	1.37782	6.49856	0	80.1127	15.6626	31.6155	83.9436	134.599	18.3909	88.1002	24.2559	88.4522	158.455
9999	ENSG00000111802	TDP2	protein_coding	1645.82	-1.98619	0.327844	35.3488	2.11e-08	1.4e-06	2468.72	2746.65	3695.3	2576.68	2562.98	1630.63	1112.04	1469.07	827.444	1758.56	776.098	272.366	1089.95	626.32	1074.53
22075	ENSG00000139910	NOVA1	protein_coding	70.0075	-5.01225	0.82591	35.2942	2.17e-08	1.43e-06	19.6856	29.4689	194.272	493.891	236.741	30.8768	3.72918	2.81027	3.42627	8.77818	2.20691	2.48169	3.91225	10.4061	7.42759
26378	ENSG00000072210	ALDH3A2	protein_coding	637.892	-0.549399	0.226264	35.297	2.16e-08	1.43e-06	917.205	666.451	593.838	367.169	352.538	1112.4	980.775	1071.41	690.393	892.448	455.36	419.406	481.989	282.267	284.724
2338	ENSG00000007908	SELE	protein_coding	31.5464	5.07748	0.998735	35.2365	2.23e-08	1.47e-06	13.8529	0.755613	0	1.62464	0	0.834508	3.72918	1.40513	2.5697	0	20.5979	189.229	57.1188	169.1	12.3793
21977	ENSG00000157227	MMP14	protein_coding	1373.48	2.40162	0.435467	35.2136	2.26e-08	1.48e-06	799.82	760.147	330.676	276.189	241.887	403.067	984.505	661.115	809.456	292.606	2615.19	4837.44	1524.21	5496.4	569.449
27987	ENSG00000168675	LDLRAD4	protein_coding	170.305	0.794328	0.355202	35.2136	2.26e-08	1.48e-06	137.07	114.853	70.2686	38.9914	33.4525	428.102	225.989	329.504	282.667	238.474	162.576	160.69	160.402	117.069	54.469
27179	ENSG00000136457	CHAD	protein_coding	33.8702	-2.45066	0.446748	35.1747	2.3e-08	1.5e-06	36.4549	102.008	82.6689	35.7421	95.211	13.3521	18.6459	30.9129	18.8445	10.2412	8.82765	22.9557	16.4314	5.85346	9.90346
27877	ENSG00000101605	MYOM1	protein_coding	59.8975	-3.3662	0.637759	35.151	2.33e-08	1.52e-06	15.311	80.095	191.516	147.842	331.952	19.1937	6.71253	11.9436	4.28283	21.9454	14.7128	3.72254	14.8665	19.5115	14.8552
12671	ENSG00000106484	MEST	protein_coding	340.594	1.7752	0.294412	35.0774	2.42e-08	1.57e-06	174.983	191.926	216.317	82.8567	79.7713	377.197	342.339	492.499	381.172	308.699	589.246	387.144	570.406	451.367	462.987
27457	ENSG00000141338	ABCA8	protein_coding	93.8637	-3.12899	0.66473	35.0096	2.5e-08	1.62e-06	159.672	500.971	188.761	185.209	105.504	1.66902	22.3751	44.9643	44.5415	1.46303	13.2415	9.30636	64.9433	45.5269	19.8069
18734	ENSG00000107738	VSIR	protein_coding	593.154	-2.02166	0.357933	34.9893	2.52e-08	1.63e-06	655.459	586.356	1065.05	1421.56	1927.38	385.543	339.356	226.226	294.659	702.254	262.623	143.938	346.625	280.316	259.966
28943	ENSG00000101104	PABPC1L	protein_coding	289.13	2.20266	0.355843	34.9004	2.64e-08	1.7e-06	109.365	151.123	114.359	113.725	38.599	267.042	342.339	347.77	390.594	153.618	626.763	642.759	305.155	312.835	420.897
16293	ENSG00000170835	CEL	protein_coding	25.0975	2.54218	0.519179	34.6254	3.03e-08	1.94e-06	13.8529	7.55613	6.88908	9.74784	5.14654	15.0211	5.96669	9.13337	10.2788	8.77818	114.759	30.4008	71.2029	18.2108	49.5173
8318	ENSG00000145506	NKD2	protein_coding	85.9673	3.35856	0.583092	34.6068	3.06e-08	1.94e-06	22.602	9.06735	30.3119	11.3725	25.7327	79.2782	11.9334	21.7796	6.85253	150.692	175.082	165.033	117.367	180.156	282.249
15802	ENSG00000106819	ASPN	protein_coding	110.079	2.6514	0.742691	34.6128	3.05e-08	1.94e-06	83.8462	22.6684	77.1576	19.4957	0	4.17254	16.4084	7.02567	7.7091	1.46303	107.403	512.47	76.6801	687.456	27.2345
24076	ENSG00000182054	IDH2	protein_coding	1489.65	-0.941189	0.218117	34.6117	3.05e-08	1.94e-06	1286.86	1154.58	1658.89	1592.15	2369.98	2206.44	1442.45	2298.1	1823.63	2364.26	753.293	755.056	1011.71	604.857	1022.53
2687	ENSG00000281406	BLACAT1	lincRNA	23.4546	5.3431	0.983193	34.5246	3.18e-08	2.02e-06	2.91639	0.755613	0	0	0	32.5458	22.3751	24.5898	21.4142	24.8715	128.001	4.34297	15.649	27.3161	47.0414
7523	ENSG00000171476	HOPX	protein_coding	71.2739	2.7717	0.592441	34.5118	3.21e-08	2.02e-06	24.7893	24.1796	30.3119	38.9914	0	15.0211	10.4417	14.0513	15.4182	11.7042	216.277	243.827	53.2066	348.606	22.2828
30287	ENSG00000012124	CD22	protein_coding	61.1119	-2.57464	0.608282	34.4916	3.24e-08	2.04e-06	118.114	113.342	27.5563	414.283	92.6377	1.66902	15.6626	9.13337	23.9839	5.85212	19.8622	11.788	21.1261	16.91	24.7586
18028	ENSG00000154096	THY1	protein_coding	656.303	2.54801	0.478884	34.4183	3.36e-08	2.11e-06	156.756	244.063	209.428	276.189	324.232	130.183	392.31	162.293	214.142	463.78	1424.93	1793.02	799.664	2849.98	403.566
13529	ENSG00000067177	PHKA1	protein_coding	63.4687	1.90728	0.394375	34.39	3.41e-08	2.13e-06	24.7893	30.9801	17.9116	16.2464	7.71981	92.6304	101.434	131.38	132.768	33.6497	111.081	77.553	61.0311	68.2903	44.5656
29273	ENSG00000099864	PALM	protein_coding	124.007	-2.04845	0.533238	34.3633	3.45e-08	2.15e-06	61.2442	30.9801	136.404	420.782	882.631	19.1937	8.20421	8.4308	20.5576	55.5951	41.1957	20.474	32.0804	85.2003	37.138
6235	ENSG00000163515	RETNLB	protein_coding	137.534	-1.55264	0.893908	34.1727	3.8e-08	2.36e-06	78.7425	53.6485	9.64471	12.9971	0	84.2853	434.823	491.797	791.468	51.206	2.94255	39.0867	1.5649	5.85346	4.95173
7834	ENSG00000138795	LEF1	protein_coding	77.3833	2.87436	0.475612	34.1596	3.82e-08	2.37e-06	50.3077	26.4465	8.26689	25.9942	2.57327	85.1198	74.5837	36.5335	68.5253	23.4085	200.829	114.778	215.956	197.717	29.7104
4487	ENSG00000168280	KIF5C	protein_coding	30.4656	-3.73696	0.701576	34.1426	3.86e-08	2.38e-06	9.47827	77.8281	95.0692	116.974	92.6377	13.3521	2.98335	4.91797	8.56567	4.38909	6.62074	6.20424	3.1298	12.3573	2.47586
30820	ENSG00000105464	GRIN2D	protein_coding	101.038	4.59704	0.697463	34.1098	3.92e-08	2.41e-06	9.47827	1.51123	0	16.2464	30.8792	176.916	70.1087	7.72823	24.8404	332.108	170.668	129.669	82.9397	143.085	319.387
29443	ENSG00000060566	CREB3L3	protein_coding	146.086	-3.75167	0.875832	34.0229	4.09e-08	2.51e-06	2042.2	31.7357	33.0676	16.2464	36.0258	7.51057	2.23751	0.702567	0.856567	0	1.47128	6.20424	5.47715	2.60154	4.95173
3500	ENSG00000143891	GALM	protein_coding	650.918	-1.83041	0.305641	34.0036	4.13e-08	2.52e-06	589.84	499.46	1346.13	1298.09	1654.61	574.976	372.918	532.545	391.451	980.23	278.807	111.676	298.113	344.704	490.221
25502	ENSG00000172137	CALB2	protein_coding	32.1326	-2.46603	0.882183	34.0135	4.11e-08	2.52e-06	7.29097	46.848	66.1351	108.851	167.262	0	0.745837	0.702567	0	1.46303	47.8164	13.6493	1.5649	9.75576	9.90346
32487	ENSG00000183778	B3GALT5	protein_coding	664.23	-3.3288	0.598336	34.0074	4.12e-08	2.52e-06	1503.4	1994.82	1386.08	1471.92	1194	100.975	276.705	232.55	562.764	103.875	27.2186	66.3853	666.647	200.318	175.786
23079	ENSG00000182636	NDN	protein_coding	99.7491	-0.200687	0.382927	33.987	4.17e-08	2.52e-06	127.592	137.522	192.894	160.839	90.0644	16.6902	38.7835	63.231	36.8324	5.85212	97.1042	128.428	110.325	213.326	76.7518
31790	ENSG00000099985	OSM	protein_coding	31.7121	3.69131	0.992232	33.9896	4.16e-08	2.52e-06	8.02007	0.755613	5.51126	0	5.14654	0	1.49167	0	1.71313	0	13.9771	158.828	56.3364	201.619	22.2828
26276	ENSG00000240505	TNFRSF13B	protein_coding	80.2602	-3.95176	0.715721	33.9534	4.24e-08	2.56e-06	47.3913	102.763	179.116	302.183	398.857	14.1866	12.6792	2.81027	19.701	55.5951	19.1266	0.620424	19.5612	4.55269	24.7586
31532	ENSG00000161149	TUBA3FP	processed_transcript	11.0811	-5.40714	1.16141	33.8304	4.51e-08	2.71e-06	0.729097	6.0449	16.5338	73.1088	64.3317	0.834508	0	0	0.856567	0	0	0	0	1.30077	2.47586
472	ENSG00000173369	C1QB	protein_coding	1156.45	-1.44943	0.420882	33.8114	4.55e-08	2.73e-06	1582.87	1354.81	2726.7	2796.01	2840.89	241.173	546.698	416.622	293.802	397.944	1034.31	252.512	1166.63	945.658	750.187
25694	ENSG00000135709	KIAA0513	protein_coding	185.085	-1.55047	0.263585	33.7884	4.6e-08	2.75e-06	184.462	256.908	274.185	248.57	375.697	155.218	261.789	192.503	202.15	177.027	92.6903	89.341	75.1152	89.1026	101.51
25202	ENSG00000103494	RPGRIP1L	protein_coding	50.9626	3.48647	0.5767	33.7709	4.64e-08	2.77e-06	22.602	14.3566	5.51126	8.1232	0	39.2219	54.4461	40.0463	59.1031	8.77818	215.542	98.0269	73.5503	53.3315	71.8001
4944	ENSG00000118257	NRP2	protein_coding	114.989	1.94104	0.474045	33.7534	4.68e-08	2.79e-06	107.906	88.4067	34.4454	47.1146	23.1594	25.0352	42.5127	19.6719	34.2627	30.7236	324.416	355.503	107.196	444.863	39.6138
16890	ENSG00000149089	APIP	protein_coding	308.217	2.38076	0.457929	33.6935	4.83e-08	2.86e-06	170.609	175.302	75.7798	24.3696	5.14654	516.56	533.273	548.704	473.681	155.081	725.339	609.256	254.296	229.586	126.269
7160	ENSG00000068078	FGFR3	protein_coding	425.63	-3.09785	0.496191	33.6366	4.96e-08	2.94e-06	160.401	434.477	713.708	731.088	1386.99	527.409	261.043	385.006	357.188	898.3	34.575	16.131	133.016	45.5269	299.58
18247	ENSG00000123243	ITIH5	protein_coding	216.41	-1.05345	0.444442	33.5674	5.14e-08	3.03e-06	290.181	222.906	228.717	445.151	887.778	34.2148	53.7003	40.0463	58.2465	96.5599	161.105	81.8959	268.38	275.763	101.51
454	ENSG00000076864	RAP1GAP	protein_coding	265.338	-2.49206	0.489976	33.5576	5.16e-08	3.04e-06	388.609	258.42	256.274	235.573	192.995	350.493	223.751	731.372	711.807	327.719	34.575	8.68593	116.585	68.9407	74.2759
2349	ENSG00000116132	PRRX1	protein_coding	109.311	3.81677	0.690983	33.5429	5.2e-08	3.05e-06	20.4147	43.0699	11.0225	11.3725	5.14654	5.84155	23.8668	24.5898	12.8485	20.4824	275.128	637.175	35.2102	468.927	44.5656
20395	ENSG00000111110	PPM1H	protein_coding	111.674	2.81025	0.466344	33.5301	5.24e-08	3.06e-06	38.6422	34.7582	24.8007	11.3725	15.4396	143.535	124.555	160.185	197.867	23.4085	258.209	304.628	162.75	98.208	76.7518
486	ENSG00000204219	TCEA3	protein_coding	1397.36	-3.02087	0.483208	33.4844	5.36e-08	3.12e-06	429.438	1110	3217.2	3158.3	3780.13	1438.69	727.191	1342.6	930.232	3217.2	166.99	45.9114	528.936	266.007	601.635
23402	ENSG00000140263	SORD	protein_coding	346.203	2.02036	0.430706	33.4731	5.39e-08	3.13e-06	191.024	159.434	126.759	30.8682	25.7327	597.508	484.048	576.105	547.346	481.337	423.727	658.27	468.688	219.179	203.021
899	ENSG00000117394	SLC2A1	protein_coding	395.386	2.56592	0.452092	33.423	5.52e-08	3.2e-06	241.331	304.512	95.0692	73.1088	30.8792	232.828	210.326	200.934	182.449	282.365	1432.29	914.504	622.048	362.914	745.235
5994	ENSG00000114251	WNT5A	protein_coding	193.972	2.96581	0.525364	33.4181	5.54e-08	3.2e-06	165.505	65.7383	37.201	34.1175	10.2931	77.6092	229.718	48.4771	75.3779	51.206	242.025	776.15	414.698	537.868	143.6
4398	ENSG00000178162	FAR2P2	transcribed_unprocessed_pseudogene	29.4515	-4.19963	0.841651	33.2408	6.05e-08	3.49e-06	5.10368	14.3566	33.0676	64.9856	20.5862	2.50352	29.8335	61.1233	85.6567	117.042	0.735638	0	5.47715	1.30077	0
330	ENSG00000162461	SLC25A34	protein_coding	49.2801	-2.58207	0.476647	33.2334	6.07e-08	3.49e-06	193.211	79.3394	117.114	77.9827	56.6119	28.3733	12.6792	47.7745	21.4142	24.8715	12.5058	21.0944	11.7367	22.1131	12.3793
3033	ENSG00000168243	GNG4	protein_coding	59.7195	2.14558	0.638782	33.1295	6.4e-08	3.67e-06	42.2877	18.8903	24.8007	27.6189	30.8792	10.0141	4.47502	6.3231	7.7091	1.46303	130.944	210.944	12.5192	87.1515	279.773
9735	ENSG00000087116	ADAMTS2	protein_coding	143.873	3.10893	0.670949	33.1223	6.42e-08	3.67e-06	45.204	28.7133	16.5338	32.4928	43.7456	2.50352	34.3085	9.83593	31.693	33.6497	252.324	751.953	117.367	720.626	37.138
6605	ENSG00000163710	PCOLCE2	protein_coding	8.33963	-5.24624	1.18665	33.1068	6.47e-08	3.69e-06	0.729097	31.7357	33.0676	30.8682	25.7327	0	0.745837	0	0	0	0	0	1.5649	0.650384	0
18013	ENSG00000172375	C2CD2L	protein_coding	230.187	-1.41892	0.307256	33.0509	6.65e-08	3.78e-06	309.866	296.956	329.298	310.306	820.873	140.197	117.096	73.0669	144.76	203.361	104.461	157.588	140.841	145.686	158.455
28938	ENSG00000064205	WISP2	protein_coding	20.4591	-4.30909	1.00076	32.9544	6.98e-08	3.96e-06	4.37458	41.5587	31.6897	155.965	54.0387	0	0.745837	0	0	1.46303	4.41383	0	0.78245	1.95115	9.90346
1128	ENSG00000233271	AL590440.1	antisense	20.0593	-3.37258	0.656579	32.9362	7.05e-08	3.99e-06	20.4147	18.8903	50.9792	22.745	15.4396	56.7465	12.6792	30.2104	43.6849	16.0933	1.47128	1.24085	7.04205	3.25192	0
2748	ENSG00000123689	G0S2	protein_coding	101.493	2.41608	0.628387	32.9187	7.11e-08	4.01e-06	53.9532	64.9827	114.359	11.3725	5.14654	6.67606	23.8668	33.7232	22.2707	8.77818	66.2074	351.78	182.311	386.328	190.642
3332	ENSG00000084710	EFR3B	protein_coding	14.9726	0.921506	0.675119	32.8959	7.19e-08	4.03e-06	3.64549	5.28929	2.75563	3.24928	2.57327	34.2148	59.6669	24.5898	45.398	7.31515	2.94255	13.0289	3.91225	11.0565	4.95173
4787	ENSG00000168542	COL3A1	protein_coding	7352.92	3.02976	0.574404	32.8959	7.19e-08	4.03e-06	3957.54	3750.11	753.665	664.478	319.085	541.596	5334.23	1812.62	2941.45	478.411	15810.3	37441.9	5926.28	29240	1322.11
21385	ENSG00000120693	SMAD9	protein_coding	104.232	0.609252	0.492393	32.883	7.24e-08	4.05e-06	64.8897	51.3817	23.4229	25.9942	10.2931	146.039	219.276	232.55	487.387	51.206	67.6787	71.3487	33.6453	46.1773	32.1862
30883	ENSG00000104870	FCGRT	protein_coding	1672.72	-1.20356	0.292403	32.7555	7.71e-08	4.3e-06	1697.34	2676.38	3232.35	3814.66	2815.16	563.293	809.979	1165.56	804.316	1479.12	1040.93	1103.11	983.54	1810.67	1094.33
3935	ENSG00000068654	POLR1A	protein_coding	275.016	1.14239	0.217429	32.7077	7.9e-08	4.4e-06	193.211	142.811	140.537	115.349	180.129	347.155	309.522	324.586	327.209	358.442	313.382	358.605	357.58	307.632	349.097
20988	ENSG00000135124	P2RX4	protein_coding	712.775	-2.2176	0.371569	32.6863	7.98e-08	4.43e-06	399.545	831.93	1635.47	1327.33	2164.12	654.254	410.956	443.32	373.463	1126.53	219.956	136.493	314.545	245.195	408.518
7473	ENSG00000163071	SPATA18	protein_coding	66.0038	0.171554	0.430161	32.6242	8.24e-08	4.55e-06	79.4716	38.5363	23.4229	21.1203	12.8663	117.666	146.93	124.354	137.907	95.0969	75.035	39.0867	41.4698	24.7146	12.3793
29822	ENSG00000141837	CACNA1A	protein_coding	58.1274	-3.77212	0.771263	32.6284	8.22e-08	4.55e-06	37.184	37.025	81.2911	532.882	108.077	20.8627	0.745837	1.40513	2.5697	8.77818	4.41383	6.20424	6.2596	14.3085	9.90346
15500	ENSG00000122694	GLIPR2	protein_coding	297.592	-1.8418	0.36422	32.6014	8.33e-08	4.59e-06	188.107	304.512	872.157	836.69	710.222	86.7888	120.826	177.749	187.588	283.828	131.679	116.64	133.016	197.717	116.366
25956	ENSG00000108405	P2RX1	protein_coding	129	-2.83769	0.539624	32.5704	8.46e-08	4.65e-06	157.485	143.566	202.539	415.908	560.973	17.5247	73.092	34.4258	58.2465	89.2448	46.3452	6.82466	46.1645	45.5269	37.138
9123	ENSG00000233006	MIR3936HG	processed_transcript	43.7497	-2.34041	0.401412	32.5542	8.53e-08	4.67e-06	81.6589	74.0501	48.2235	74.7335	108.077	21.6972	41.021	45.6668	44.5415	39.5018	14.7128	19.2331	14.8665	8.45499	19.8069
9105	ENSG00000198108	CHSY3	protein_coding	9.77025	4.2974	0.878327	32.546	8.57e-08	4.67e-06	3.64549	1.51123	0	0	0	2.50352	6.71253	1.40513	5.1394	0	30.1611	46.5318	10.1718	33.82	4.95173
16438	ENSG00000260996	BX255925.1	sense_overlapping	33.7874	-2.69319	0.490406	32.5432	8.58e-08	4.67e-06	31.3512	29.4689	35.8232	63.361	84.9179	48.4014	43.2585	29.5078	23.9839	76.0775	6.62074	1.86127	7.04205	7.80461	17.3311
29281	ENSG00000197561	ELANE	protein_coding	10.091	-2.71563	0.772648	32.5362	8.61e-08	4.68e-06	6.56188	7.55613	30.3119	24.3696	61.7585	0.834508	0.745837	0	0	1.46303	0.735638	0.620424	5.47715	8.45499	2.47586
15919	ENSG00000119508	NR4A3	protein_coding	21.1174	2.23608	0.679473	32.5236	8.66e-08	4.68e-06	10.2074	11.3342	4.13345	12.9971	5.14654	1.66902	2.23751	0	4.28283	2.92606	11.7702	124.705	25.8208	87.1515	12.3793
25809	ENSG00000178773	CPNE7	protein_coding	155.049	4.9671	0.719982	32.5223	8.67e-08	4.68e-06	24.7893	4.53368	5.51126	12.9971	2.57327	171.909	72.3462	23.1847	74.5213	239.937	111.817	219.01	495.291	79.9972	787.325
7667	ENSG00000152785	BMP3	protein_coding	38.6743	-4.77386	0.94989	32.5039	8.75e-08	4.7e-06	150.194	213.838	124.003	19.4957	33.4525	0	4.47502	0.702567	5.99597	1.46303	0.735638	0.620424	10.9543	11.7069	2.47586
21604	ENSG00000204899	MZT1	protein_coding	130.739	1.85407	0.333539	32.506	8.74e-08	4.7e-06	121.759	71.7832	70.2686	42.2407	25.7327	146.039	101.434	92.7388	109.641	57.0581	287.634	232.659	178.399	186.01	237.683
30194	ENSG00000198597	ZNF536	protein_coding	28.6895	-4.4507	0.82788	32.4925	8.8e-08	4.72e-06	12.3947	13.601	89.558	219.326	51.4654	1.66902	10.4417	1.40513	8.56567	5.85212	0	1.86127	7.8245	3.9023	2.47586
31882	ENSG00000198125	MB	protein_coding	101.913	-3.62086	0.677779	32.4352	9.05e-08	4.84e-06	94.0536	80.8506	126.759	120.223	56.6119	332.134	58.9211	125.057	131.911	348.201	3.67819	0	21.1261	14.3085	14.8552
27558	ENSG00000204323	SMIM5	protein_coding	105.266	-2.37501	0.42753	32.3941	9.24e-08	4.93e-06	170.609	174.547	380.277	123.473	198.142	91.7959	55.1919	37.236	67.6688	77.5405	38.9888	31.6416	82.1572	29.9177	19.8069
17377	ENSG00000173237	C11orf86	protein_coding	309.302	-4.92304	0.903231	32.3329	9.53e-08	5.07e-06	699.934	152.634	808.777	415.908	2076.63	103.479	11.9334	9.83593	1.71313	146.303	0.735638	0.620424	100.936	11.0565	99.0346
19346	ENSG00000148848	ADAM12	protein_coding	56.6914	3.77961	0.73769	32.3015	9.68e-08	5.14e-06	20.4147	6.80052	8.26689	6.49856	0	8.34508	8.20421	4.91797	14.5616	4.38909	278.071	248.169	15.649	221.131	4.95173
30928	ENSG00000131401	NAPSB	transcribed_unprocessed_pseudogene	142.135	-2.56397	0.546043	32.2816	9.78e-08	5.17e-06	91.8663	89.1623	161.204	781.452	576.412	12.5176	22.3751	24.5898	41.1152	124.357	45.6095	8.06551	55.5539	63.0873	34.6621
16941	ENSG00000019505	SYT13	protein_coding	514.868	-1.7082	0.309545	32.2408	9.98e-08	5.27e-06	541.719	326.425	817.044	921.171	859.472	741.043	366.206	533.951	447.984	1147.01	165.518	170.617	217.521	192.514	274.821
15112	ENSG00000160932	LY6E	protein_coding	579.775	1.07741	0.431461	32.1264	1.06e-07	5.56e-06	236.228	265.22	493.258	805.822	730.808	131.018	204.359	62.5284	114.78	272.123	333.98	805.31	1234.71	1387.27	1619.22
25788	ENSG00000129993	CBFA2T3	protein_coding	93.7115	-2.53296	0.456035	32.0902	1.08e-07	5.65e-06	98.4282	77.8281	84.0467	185.209	190.422	157.722	88.0088	86.4157	160.178	168.248	16.184	11.788	47.7294	13.6581	19.8069
4159	ENSG00000115616	SLC9A2	protein_coding	253.673	-1.41645	0.4171	32.0635	1.09e-07	5.71e-06	92.5954	435.989	272.807	204.705	154.396	393.888	457.944	519.899	610.732	234.085	60.3223	110.435	160.402	32.5192	64.3725
6789	ENSG00000188306	LRRIQ4	protein_coding	11.1664	1.41478	0.872955	32.0397	1.1e-07	5.75e-06	1.45819	3.77806	1.37782	0	0	29.2078	18.6459	32.3181	40.2586	17.5564	2.20691	3.10212	8.60695	6.50384	2.47586
15241	ENSG00000080608	PUM3	protein_coding	273.445	1.61083	0.277933	32.0398	1.1e-07	5.75e-06	137.07	168.502	169.471	112.1	97.7842	373.025	235.684	248.006	225.277	234.085	441.383	372.875	367.751	373.971	544.69
11053	ENSG00000146374	RSPO3	protein_coding	16.0867	0.157001	0.675627	32.0123	1.12e-07	5.82e-06	45.204	26.4465	8.26689	11.3725	10.2931	0.834508	0.745837	0.702567	0.856567	0	40.4601	40.948	7.04205	48.1284	0
29014	ENSG00000196562	SULF2	protein_coding	755.267	1.21364	0.310591	31.9951	1.13e-07	5.85e-06	503.077	998.92	538.726	492.266	298.499	216.972	710.783	389.924	394.877	282.365	1647.83	2050.5	704.205	1382.07	718.001
5384	ENSG00000134107	BHLHE40	protein_coding	583.116	2.54305	0.510891	31.9619	1.15e-07	5.93e-06	406.107	748.812	64.7573	77.9827	90.0644	142.701	374.41	231.144	238.126	153.618	1210.86	1780	1176.8	1590.84	460.511
2273	ENSG00000143171	RXRG	protein_coding	8.85701	-5.87161	1.12964	31.955	1.15e-07	5.94e-06	5.83278	12.0898	28.9341	32.4928	38.599	2.50352	1.49167	2.1077	6.85253	0	0	0	0	1.95115	0
20719	ENSG00000281344	HELLPAR	macro_lncRNA	49.5306	-1.45226	0.388091	31.9418	1.16e-07	5.96e-06	106.448	71.7832	88.1802	90.9799	102.931	10.8486	32.8168	18.2667	25.697	17.5564	20.5979	28.5395	39.1225	39.6734	49.5173
16733	ENSG00000050165	DKK3	protein_coding	388.67	2.02415	0.443641	31.8052	1.24e-07	6.37e-06	245.706	384.607	140.537	138.094	87.4911	65.0916	318.472	133.488	119.063	169.711	726.81	1250.15	618.918	1196.71	235.207
31476	ENSG00000184113	CLDN5	protein_coding	341.136	-2.60806	0.551802	31.7728	1.26e-07	6.46e-06	164.776	153.389	644.817	1210.36	1994.28	56.7465	83.5337	28.8052	45.398	232.622	94.1616	45.2909	93.1115	138.532	131.221
32161	ENSG00000075234	TTC38	protein_coding	754.26	-1.72623	0.301874	31.7068	1.3e-07	6.66e-06	1091.46	855.354	1144.96	1181.11	1070.48	1189.17	660.811	663.925	560.195	1252.35	276.6	307.73	465.558	230.236	363.952
19848	ENSG00000174236	REP15	protein_coding	212.826	-2.76981	0.639413	31.6651	1.33e-07	6.78e-06	230.395	309.046	239.74	63.361	36.0258	584.155	239.414	503.74	738.361	117.042	4.41383	14.8902	66.5082	27.9665	17.3311
13763	ENSG00000102024	PLS3	protein_coding	443.039	2.44863	0.425055	31.6452	1.34e-07	6.83e-06	335.385	292.422	125.381	81.232	36.0258	214.468	402.752	458.776	322.926	179.953	930.582	1215.41	732.373	976.227	341.669
7252	ENSG00000170801	HTRA3	protein_coding	281.297	1.86248	0.578233	31.6124	1.37e-07	6.92e-06	50.3077	43.8255	181.872	292.435	424.589	51.7395	32.8168	19.6719	30.8364	119.968	350.899	482.069	384.183	1449.71	304.531
25125	ENSG00000166123	GPT2	protein_coding	394.652	1.92995	0.387102	31.6109	1.37e-07	6.92e-06	74.3679	76.3169	141.915	108.851	180.129	1159.97	301.318	325.991	461.69	716.884	474.486	327.584	384.183	272.511	913.594
17195	ENSG00000168539	CHRM1	protein_coding	19.9823	-3.55638	0.731055	31.5859	1.38e-07	6.99e-06	16.7692	11.3342	22.045	32.4928	25.7327	43.3944	6.71253	52.6925	37.6889	39.5018	3.67819	0	7.04205	0.650384	0
27143	ENSG00000064300	NGFR	protein_coding	13.4626	-0.960587	0.647482	31.558	1.4e-07	7.07e-06	21.8729	32.4914	15.156	35.7421	10.2931	0.834508	0.745837	0	4.28283	0	4.41383	8.68593	9.3894	48.1284	9.90346
14274	ENSG00000134013	LOXL2	protein_coding	253.479	3.08336	0.531679	31.4908	1.45e-07	7.27e-06	142.174	60.449	33.0676	38.9914	43.7456	82.6163	275.214	77.2823	112.21	118.505	454.624	845.017	446.779	962.568	108.938
17706	ENSG00000150687	PRSS23	protein_coding	779.474	1.71636	0.370848	31.4904	1.45e-07	7.27e-06	228.937	625.647	214.939	186.834	138.957	1540.5	946.467	1505.6	1249.73	604.231	653.982	1144.68	1220.62	1062.08	368.904
23486	ENSG00000104112	SCG3	protein_coding	6.82975	-3.05165	0.881905	31.4813	1.46e-07	7.29e-06	10.2074	19.6459	17.9116	25.9942	15.4396	0	0	1.40513	0	0	2.94255	1.86127	3.91225	0.650384	2.47586
32165	ENSG00000075275	CELSR1	protein_coding	106.095	2.84623	0.487587	31.4711	1.47e-07	7.31e-06	22.602	71.7832	34.4454	24.3696	0	75.9402	85.0254	108.195	109.641	29.2606	339.129	322	187.788	151.539	29.7104
16900	ENSG00000179241	LDLRAD3	protein_coding	32.5287	2.30168	0.515212	31.4555	1.48e-07	7.35e-06	24.0602	20.4015	9.64471	9.74784	2.57327	7.51057	25.3585	16.159	11.9919	2.92606	54.4372	180.543	46.1645	44.2261	32.1862
28944	ENSG00000025772	TOMM34	protein_coding	302.16	2.2429	0.383633	31.4259	1.5e-07	7.44e-06	127.592	187.392	97.8249	84.4813	72.0515	331.3	220.768	285.242	180.736	219.454	361.934	668.196	321.587	442.912	930.925
21880	ENSG00000165794	SLC39A2	protein_coding	16.6856	-2.43072	1.03684	31.4105	1.51e-07	7.48e-06	1.45819	3.77806	11.0225	1.62464	2.57327	5.84155	5.22086	161.59	33.4061	17.5564	0.735638	0	5.47715	0	0
27556	ENSG00000266714	MYO15B	protein_coding	1860.89	-1.53422	0.333101	31.3993	1.52e-07	7.5e-06	2955.76	2816.92	4333.23	2110.41	4534.1	965.525	830.116	1065.09	1013.32	1502.53	812.144	2082.76	1062.57	892.977	935.877
14160	ENSG00000136573	BLK	protein_coding	40.2432	-4.10979	0.820424	31.3925	1.52e-07	7.51e-06	68.5352	41.5587	30.3119	258.318	126.09	12.5176	0	1.40513	3.42627	24.8715	10.2989	0	8.60695	7.80461	9.90346
25319	ENSG00000140937	CDH11	protein_coding	231.425	2.95381	0.575451	31.3698	1.54e-07	7.58e-06	158.214	141.3	27.5563	37.3667	2.57327	25.8697	175.272	68.8515	180.736	13.1673	646.626	766.844	276.205	911.188	39.6138
26675	ENSG00000275385	CCL18	protein_coding	75.9665	0.817138	0.528751	31.3413	1.56e-07	7.67e-06	48.8495	95.2072	56.4904	61.7363	66.905	0.834508	11.9334	9.13337	25.697	17.5564	54.4372	405.137	81.3748	139.833	64.3725
4178	ENSG00000119147	C2orf40	protein_coding	13.3305	-3.42345	0.864174	31.3324	1.57e-07	7.69e-06	32.0803	26.4465	78.5355	22.745	12.8663	0.834508	0.745837	3.51283	0.856567	0	4.41383	0	3.91225	13.0077	0
10416	ENSG00000124664	SPDEF	protein_coding	331.96	-3.45396	0.567121	31.308	1.59e-07	7.76e-06	261.017	300.734	527.703	638.484	710.222	675.951	134.996	424.35	356.332	652.511	8.82765	9.30636	143.971	78.0461	56.9449
26196	ENSG00000187824	TMEM220	protein_coding	91.0607	-2.96538	0.516458	31.2345	1.65e-07	8.03e-06	183.733	130.721	253.518	131.596	236.741	33.3803	63.3961	32.3181	91.6527	65.8363	6.62074	13.6493	68.0731	29.9177	24.7586
6817	ENSG00000121858	TNFSF10	protein_coding	770.148	-1.15287	0.234069	31.2271	1.66e-07	8.04e-06	1061.57	1462.87	1337.86	1007.28	1103.93	389.715	613.078	648.469	700.672	555.951	586.303	556.52	622.048	482.585	423.373
32551	ENSG00000215458	AATBC	antisense	24.7088	2.76349	0.81915	31.1755	1.7e-07	8.24e-06	0.729097	3.02245	0	9.74784	0	95.1339	32.071	38.6412	35.9758	77.5405	12.5058	17.9923	10.9543	21.4627	14.8552
26217	ENSG00000006740	ARHGAP44	protein_coding	330.958	-2.30644	0.418498	31.1614	1.71e-07	8.27e-06	123.217	451.101	343.076	607.616	826.019	227.821	466.894	618.259	501.092	352.59	51.4946	166.274	106.413	63.0873	59.4207
4620	ENSG00000222033	LINC01124	lincRNA	13.12	0.834515	0.884846	31.1263	1.74e-07	8.38e-06	0	0.755613	6.88908	3.24928	2.57327	44.2289	11.9334	29.5078	38.5455	36.5757	3.67819	0.620424	9.3894	3.9023	4.95173
6564	ENSG00000114107	CEP70	protein_coding	152.654	-1.03002	0.308313	31.1303	1.74e-07	8.38e-06	145.819	161.701	170.849	160.839	79.7713	233.662	178.255	337.232	241.552	215.065	51.4946	52.736	97.8062	68.9407	94.0829
17370	ENSG00000173898	SPTBN2	protein_coding	140.575	1.82606	0.400315	31.1031	1.76e-07	8.46e-06	30.6221	32.4914	11.0225	79.6074	102.931	217.807	162.592	179.857	212.429	299.921	100.047	152.004	118.15	230.886	178.262
14236	ENSG00000168453	HR	protein_coding	484.134	-1.59206	0.36047	31.0732	1.79e-07	8.57e-06	207.064	358.916	533.214	516.636	1049.89	944.663	482.556	387.817	525.932	1366.47	158.898	118.501	154.143	113.167	344.145
8517	ENSG00000112936	C7	protein_coding	107.243	-2.50968	0.740845	31.0683	1.79e-07	8.57e-06	648.168	238.018	137.782	152.716	54.0387	4.17254	2.98335	11.9436	6.85253	7.31515	47.0808	18.6127	31.298	245.195	2.47586
15405	ENSG00000165269	AQP7	protein_coding	110.473	-2.84148	0.492593	31.0318	1.83e-07	8.67e-06	245.706	185.881	330.676	141.344	208.435	99.3064	32.071	113.113	61.6728	87.7818	10.2989	57.6994	32.0804	31.2184	19.8069
17564	ENSG00000165434	PGM2L1	protein_coding	141.888	1.4359	0.337535	31.0358	1.82e-07	8.67e-06	72.1806	87.6511	48.2235	34.1175	36.0258	136.025	301.318	249.411	249.261	134.599	125.794	240.104	138.494	198.367	76.7518
17627	ENSG00000254988	AP002498.1	antisense	32.199	-3.38498	0.660103	31.0387	1.82e-07	8.67e-06	19.6856	34.0026	55.1126	25.9942	69.4783	84.2853	29.0876	30.9129	40.2586	73.1515	0	1.86127	7.8245	3.9023	7.42759
3713	ENSG00000237638	LINC02245	lincRNA	37.9016	-6.93111	1.24148	30.999	1.86e-07	8.79e-06	3.64549	1.51123	30.3119	175.461	326.805	0	0.745837	0	0	29.2606	0	0	0.78245	0	0
18820	ENSG00000165655	ZNF503	protein_coding	114.083	2.1173	0.378239	30.9886	1.87e-07	8.81e-06	61.2442	45.3368	33.0676	27.6189	28.306	167.736	79.0587	155.97	135.338	115.579	226.576	232.038	165.879	175.604	61.8966
20806	ENSG00000139433	GLTP	protein_coding	336.553	-1.40145	0.267707	30.8945	1.96e-07	9.22e-06	386.422	494.926	792.244	614.114	437.456	289.574	238.668	285.242	221.851	239.937	158.898	129.669	327.064	221.781	210.448
3949	ENSG00000172116	CD8B	protein_coding	32.6759	-1.96171	0.41591	30.8878	1.96e-07	9.23e-06	78.0134	33.247	71.6464	68.2349	61.7585	19.1937	6.71253	13.3488	15.4182	40.9648	24.276	10.5472	17.2139	9.75576	19.8069
20155	ENSG00000185479	KRT6B	protein_coding	103.462	9.05978	1.32646	30.868	1.98e-07	9.28e-06	0	0	0	0	0	81.7818	5.22086	16.159	27.4101	185.805	993.111	173.719	15.649	48.1284	4.95173
25351	ENSG00000172828	CES3	protein_coding	947.023	-2.38199	0.408281	30.8673	1.98e-07	9.28e-06	658.375	1516.52	1121.54	1694.5	2617.01	1253.43	1002.4	611.233	840.292	1468.88	116.966	176.2	400.614	373.32	354.049
28912	ENSG00000101049	SGK2	protein_coding	290.17	-2.07491	0.355894	30.8572	1.99e-07	9.31e-06	258.1	572.755	450.546	435.404	643.317	351.328	217.039	225.524	130.198	474.021	172.139	90.5819	101.718	68.9407	160.931
12702	ENSG00000122786	CALD1	protein_coding	1180.65	2.04328	0.498863	30.846	2e-07	9.34e-06	944.181	707.254	434.012	297.309	247.034	111.824	695.866	389.222	535.354	153.618	2543.84	4352.89	1535.17	4328.96	433.276
16473	ENSG00000185885	IFITM1	protein_coding	802.035	3.28853	0.548662	30.8315	2.02e-07	9.38e-06	652.542	324.914	201.161	37.3667	23.1594	711.001	735.395	416.622	741.787	128.747	1997.99	2571.66	1235.49	1287.11	965.587
64	ENSG00000184163	C1QTNF12	protein_coding	260.465	-3.0981	0.592361	30.8022	2.05e-07	9.5e-06	80.9298	105.03	658.596	653.105	1711.22	63.4226	45.496	28.1027	15.4182	223.843	29.4255	18.6127	82.9397	42.275	148.552
19847	ENSG00000256377	AC009509.1	antisense	167.627	-3.32509	0.743037	30.7852	2.07e-07	9.56e-06	216.542	296.956	122.626	32.4928	12.8663	390.55	204.359	462.289	627.007	54.1321	5.14946	6.82466	57.9013	24.7146	0
14960	ENSG00000172164	SNTB1	protein_coding	264.112	2.44354	0.439278	30.7257	2.13e-07	9.82e-06	91.8663	83.873	68.8908	48.7392	41.1723	317.113	258.06	291.565	392.308	235.548	971.777	489.514	375.576	213.976	81.7035
23559	ENSG00000103569	AQP9	protein_coding	19.6026	6.13388	1.10598	30.7219	2.13e-07	9.82e-06	0.729097	0.755613	0	0	2.57327	5.00705	6.71253	0	26.5536	0	25.0117	119.121	32.8629	47.478	27.2345
20307	ENSG00000110944	IL23A	protein_coding	10.6354	4.20498	0.82441	30.6585	2.2e-07	1.01e-05	5.10368	1.51123	0	0	0	9.17959	12.6792	2.81027	5.99597	2.92606	42.667	27.2986	14.8665	22.1131	12.3793
6561	ENSG00000158186	MRAS	protein_coding	39.7551	2.04313	0.465196	30.6305	2.23e-07	1.02e-05	32.0803	32.4914	15.156	21.1203	0	20.0282	27.596	14.0513	12.8485	8.77818	81.6558	119.121	45.3821	143.735	22.2828
1508	ENSG00000116299	KIAA1324	protein_coding	1189.74	-1.65321	0.497795	30.579	2.29e-07	1.05e-05	1703.17	1065.41	848.734	571.873	288.206	1682.37	1469.3	4025	3361.17	1056.31	111.817	259.958	864.607	453.968	84.1794
6423	ENSG00000114554	PLXNA1	protein_coding	308.426	1.52931	0.273606	30.553	2.32e-07	1.06e-05	258.1	151.878	86.8023	162.464	190.422	285.402	293.114	267.678	283.524	250.178	564.97	613.599	360.709	441.611	415.945
20794	ENSG00000076555	ACACB	protein_coding	315.054	-1.8823	0.33548	30.5251	2.35e-07	1.07e-05	334.656	330.958	407.833	721.34	923.804	205.289	372.918	173.534	186.732	373.072	102.989	121.603	125.192	189.912	155.979
5550	ENSG00000151090	THRB	protein_coding	92.821	-2.90403	0.525741	30.4916	2.39e-07	1.09e-05	45.204	238.774	206.672	175.461	329.378	26.7042	14.9167	85.7131	48.8243	68.7624	9.56329	9.92678	21.9086	70.8919	39.6138
18511	ENSG00000187783	TMEM72	protein_coding	88.5172	-3.54043	0.69792	30.4877	2.4e-07	1.09e-05	5.10368	340.026	355.476	180.335	223.874	1.66902	20.1376	29.5078	23.1273	42.4278	0.735638	0.620424	37.5576	44.8765	22.2828
26523	ENSG00000182271	TMIGD1	protein_coding	162.165	-4.62336	0.98133	30.4845	2.4e-07	1.09e-05	1011.99	817.573	352.721	71.4842	54.0387	5.00705	3.72918	9.13337	3.42627	2.92606	0.735638	0	67.2907	17.5604	14.8552
7635	ENSG00000156219	ART3	protein_coding	25.8966	1.45888	0.923415	30.4215	2.48e-07	1.12e-05	1.45819	7.55613	4.13345	0	0	36.7183	52.2086	69.5541	158.465	14.6303	0	21.7148	5.47715	9.10538	7.42759
21890	ENSG00000232070	TMEM253	protein_coding	119.601	-3.82438	0.665929	30.4228	2.48e-07	1.12e-05	333.927	279.577	326.542	144.593	329.378	45.0634	71.6003	48.4771	31.693	65.8363	11.7702	6.82466	53.2066	45.5269	0
23658	ENSG00000186198	SLC51B	protein_coding	184.454	-3.72125	0.717079	30.4026	2.5e-07	1.12e-05	471.726	310.557	850.112	339.55	324.232	83.4508	50.7169	14.0513	13.7051	105.338	10.2989	3.10212	75.1152	45.5269	69.3242
25753	ENSG00000103257	SLC7A5	protein_coding	316.504	3.42239	0.554406	30.3729	2.54e-07	1.14e-05	186.649	70.272	22.045	64.9856	30.8792	519.898	184.222	68.8515	146.473	339.423	381.06	1011.91	754.282	303.079	663.532
1088	ENSG00000157193	LRP8	protein_coding	79.2356	2.35939	0.421854	30.3592	2.56e-07	1.14e-05	42.2877	17.3791	22.045	9.74784	25.7327	99.3064	109.638	75.8772	83.9436	108.264	93.426	212.185	120.497	86.5011	81.7035
5647	ENSG00000187091	PLCD1	protein_coding	305.711	-2.2981	0.399512	30.3351	2.59e-07	1.16e-05	140.716	681.563	686.152	583.246	769.407	228.655	170.797	264.868	244.122	251.641	89.7478	67.0058	169.009	137.231	101.51
386	ENSG00000117115	PADI2	protein_coding	1177.51	-3.95647	0.61095	30.2975	2.64e-07	1.17e-05	156.027	2596.29	2467.67	3567.71	3944.82	574.141	517.611	1143.08	457.407	1405.97	107.403	28.5395	337.236	173.002	185.69
24320	ENSG00000116176	TPSG1	protein_coding	162.935	-3.22146	0.582164	30.2979	2.64e-07	1.17e-05	89.679	164.724	406.455	237.198	144.103	464.821	70.8545	313.345	238.126	181.416	5.8851	4.96339	46.947	38.3727	37.138
7632	ENSG00000138744	NAAA	protein_coding	273.974	-1.57258	0.282025	30.2278	2.73e-07	1.21e-05	435.271	765.436	395.433	318.43	285.633	222.814	240.905	274.704	272.388	185.805	154.484	145.8	136.929	156.743	118.841
30318	ENSG00000267328	AC002398.2	antisense	77.3229	-3.03148	0.781597	30.2149	2.75e-07	1.22e-05	30.6221	58.1822	154.315	383.415	391.137	2.50352	4.47502	8.4308	1.71313	20.4824	8.09201	17.3719	6.2596	72.843	0
4272	ENSG00000125538	IL1B	protein_coding	106.491	2.80426	0.653153	30.156	2.83e-07	1.25e-05	145.09	58.1822	23.4229	19.4957	2.57327	28.3733	27.596	19.6719	13.7051	11.7042	66.943	518.674	183.093	392.182	86.6553
11234	ENSG00000120256	LRP11	protein_coding	240.568	2.04852	0.377541	30.1208	2.88e-07	1.27e-05	118.843	189.659	84.0467	38.9914	25.7327	297.085	309.522	404.678	287.806	172.637	405.336	516.192	255.079	262.755	240.159
1780	ENSG00000131781	FMO5	protein_coding	254.834	-2.45704	0.419253	30.0991	2.91e-07	1.28e-05	483.392	351.36	351.343	295.685	633.024	142.701	237.176	415.217	345.196	158.007	55.1728	128.428	107.978	55.933	61.8966
9634	ENSG00000113739	STC2	protein_coding	73.4709	6.77567	1.01776	30.0884	2.93e-07	1.28e-05	10.9365	0	1.37782	0	5.14654	119.335	12.6792	2.1077	43.6849	52.6691	75.035	287.877	228.475	198.367	64.3725
15362	ENSG00000240498	CDKN2B-AS1	antisense	168.968	-3.34748	0.761542	30.0868	2.93e-07	1.28e-05	151.652	773.748	790.866	268.066	131.237	14.1866	5.96669	49.8822	50.5374	1.46303	8.09201	6.20424	205.784	27.3161	49.5173
18336	ENSG00000165995	CACNB2	protein_coding	79.1314	-1.42968	0.444663	30.0466	2.99e-07	1.31e-05	163.318	71.7832	62.0017	60.1117	18.0129	123.507	105.163	132.083	197.01	122.894	36.0462	21.7148	28.9506	34.4704	9.90346
24775	ENSG00000175311	ANKS4B	protein_coding	617.097	-1.53633	0.274007	30.0428	2.99e-07	1.31e-05	573.071	497.193	919.003	937.418	1896.5	578.314	414.685	469.314	391.451	1054.84	231.726	223.353	302.808	343.403	423.373
25296	ENSG00000103021	CCDC113	protein_coding	43.1811	2.67141	0.490941	29.9723	3.1e-07	1.35e-05	7.29097	22.6684	8.26689	6.49856	7.71981	41.7254	40.2752	82.2003	49.6809	35.1127	28.6899	130.909	62.596	57.2338	66.8483
12478	ENSG00000091127	PUS7	protein_coding	86.41	3.02918	0.520865	29.9668	3.11e-07	1.35e-05	32.0803	43.0699	16.5338	9.74784	2.57327	64.2571	83.5337	113.816	153.325	19.0194	123.587	231.418	170.574	138.532	94.0829
27516	ENSG00000109062	SLC9A3R1	protein_coding	902.986	-1.42349	0.35923	29.9224	3.18e-07	1.38e-05	1882.53	1012.52	1552.8	1506.04	1703.5	602.515	307.285	267.678	273.245	997.786	376.646	471.522	429.565	442.912	1718.25
17139	ENSG00000134824	FADS2	protein_coding	128.828	2.63143	0.585376	29.8699	3.26e-07	1.41e-05	99.8864	41.5587	13.7782	55.2378	28.306	27.5388	49.9711	23.8873	35.1192	17.5564	108.139	179.923	121.28	397.385	732.856
30274	ENSG00000153902	LGI4	protein_coding	161.842	-2.51208	0.600757	29.874	3.26e-07	1.41e-05	72.1806	166.235	289.341	493.891	892.924	32.5458	15.6626	32.3181	6.85253	112.653	42.667	24.8169	15.649	133.329	96.5587
17811	ENSG00000149968	MMP3	protein_coding	566.706	7.8262	0.999367	29.8582	3.28e-07	1.42e-05	25.5184	3.02245	0	3.24928	2.57327	74.2712	64.8878	137.703	218.425	172.637	132.415	4531.57	336.453	2629.5	168.359
17954	ENSG00000270403	AP001554.1	lincRNA	18.2593	-4.8877	0.98259	29.7654	3.44e-07	1.48e-05	7.29097	6.80052	95.0692	34.1175	100.357	1.66902	3.72918	1.40513	0.856567	8.77818	0	0	3.91225	0	9.90346
3430	ENSG00000162949	CAPN13	protein_coding	163.824	-3.85009	0.616918	29.7439	3.48e-07	1.49e-05	253.726	351.36	300.364	352.547	249.607	69.2641	35.8002	354.796	190.158	140.451	0.735638	16.131	64.9433	27.9665	49.5173
28939	ENSG00000124249	KCNK15	protein_coding	14.4009	-2.76506	0.761705	29.7048	3.55e-07	1.52e-05	2.18729	15.1123	56.4904	24.3696	87.4911	0	0	2.1077	1.71313	5.85212	3.67819	1.24085	7.04205	1.30077	7.42759
20685	ENSG00000238105	GOLGA2P5	transcribed_unprocessed_pseudogene	234.937	-1.2578	0.292715	29.6758	3.6e-07	1.54e-05	216.542	182.858	341.698	307.057	277.913	372.19	355.764	256.437	373.463	286.754	86.0696	109.815	118.932	94.9561	143.6
27129	ENSG00000167080	B4GALNT2	protein_coding	123.175	-3.60629	0.808503	29.629	3.68e-07	1.57e-05	153.11	79.3394	78.5355	25.9942	72.0515	302.092	378.885	136.298	492.526	90.7078	1.47128	0	10.1718	9.10538	17.3311
26782	ENSG00000108342	CSF3	protein_coding	30.2581	6.22887	1.12194	29.5757	3.78e-07	1.61e-05	0.729097	0.755613	0	3.24928	0	7.51057	0	1.40513	10.2788	4.38909	5.8851	133.391	32.0804	239.341	14.8552
22843	ENSG00000156381	ANKRD9	protein_coding	747.806	-1.72511	0.316283	29.5562	3.82e-07	1.62e-05	675.873	1001.19	1180.79	1169.74	1137.38	862.881	693.628	703.972	477.108	1702.97	198.622	318.277	377.141	271.861	445.656
30834	ENSG00000063180	CA11	protein_coding	43.9803	-1.4784	0.505831	29.5285	3.87e-07	1.64e-05	28.4348	28.7133	71.6464	167.338	174.982	9.17959	4.47502	2.81027	11.1354	30.7236	16.9197	15.5106	37.5576	30.5681	29.7104
17516	ENSG00000165457	FOLR2	protein_coding	123.327	-1.79625	0.524986	29.4699	3.99e-07	1.69e-05	147.278	206.282	327.92	383.415	236.741	16.6902	46.9877	39.3437	37.6889	30.7236	128.001	13.0289	93.894	67.6399	74.2759
12193	ENSG00000075213	SEMA3A	protein_coding	43.6112	2.52928	0.530713	29.4599	4.01e-07	1.69e-05	40.1004	28.7133	11.0225	14.6218	0	30.8768	41.7669	14.0513	17.9879	4.38909	75.7707	131.53	48.5119	137.881	56.9449
30841	ENSG00000174951	FUT1	protein_coding	23.7842	2.24437	0.566014	29.4499	4.03e-07	1.7e-05	8.02007	6.0449	8.26689	12.9971	20.5862	15.8556	5.96669	2.81027	2.5697	10.2412	33.8393	39.7071	61.0311	27.3161	101.51
1326	ENSG00000142871	CYR61	protein_coding	287.743	1.54191	0.628432	29.4008	4.13e-07	1.74e-05	411.211	476.036	73.0242	175.461	10.2931	11.6831	41.021	29.5078	62.5294	20.4824	421.52	599.329	593.097	1296.87	94.0829
3348	ENSG00000084754	HADHA	protein_coding	2085.88	-1.10732	0.20148	29.3782	4.17e-07	1.75e-05	3590.8	2622.73	3029.82	2422.34	2493.5	2278.21	1844.45	2473.03	1508.41	2412.54	1421.25	954.212	1517.17	1204.51	1515.23
11152	ENSG00000112378	PERP	protein_coding	1708.48	2.15305	0.37859	29.3723	4.19e-07	1.75e-05	1134.48	1260.36	770.199	308.682	133.81	1968.6	1414.11	1845.64	1534.97	1059.23	4331.43	3941.55	2806.65	1787.91	1329.54
17626	ENSG00000078124	ACER3	protein_coding	382.967	-1.49762	0.302281	29.2952	4.35e-07	1.82e-05	240.602	383.851	881.802	753.833	1085.92	170.24	271.485	230.442	198.724	433.057	131.679	206.601	260.556	203.57	292.152
27945	ENSG00000154856	APCDD1	protein_coding	454.299	1.88639	0.536941	29.2661	4.42e-07	1.84e-05	129.779	139.788	78.5355	60.1117	38.599	793.617	1185.13	837.459	737.504	321.866	156.691	238.243	1740.17	252.999	103.986
30331	ENSG00000011600	TYROBP	protein_coding	296.62	-0.783082	0.354489	29.2322	4.49e-07	1.87e-05	271.224	449.59	639.306	701.845	409.15	82.6163	173.78	89.226	99.3618	143.377	265.565	163.792	309.85	373.32	277.297
16885	ENSG00000135372	NAT10	protein_coding	426.261	1.46775	0.26772	29.1765	4.62e-07	1.92e-05	266.85	273.532	234.229	190.083	136.383	471.497	377.393	455.966	429.997	504.745	578.947	814.616	540.673	485.187	633.821
28300	ENSG00000141655	TNFRSF11A	protein_coding	382.507	-1.26972	0.36624	29.1748	4.62e-07	1.92e-05	439.646	601.468	230.095	321.679	229.021	542.43	682.441	799.521	723.799	358.442	189.059	203.499	268.38	93.6553	54.469
17209	ENSG00000168005	SPINDOC	protein_coding	74.381	1.73112	0.328818	29.166	4.64e-07	1.92e-05	58.3278	41.5587	30.3119	43.8653	15.4396	68.4296	57.4294	67.4464	63.3859	43.8909	102.989	123.464	122.062	175.604	101.51
7769	ENSG00000172955	ADH6	protein_coding	142.677	-3.8162	0.650816	29.1465	4.69e-07	1.93e-05	289.452	160.946	181.872	121.848	226.448	233.662	199.138	188.288	182.449	263.345	1.47128	2.48169	53.2066	18.2108	17.3311
24323	ENSG00000172236	TPSAB1	protein_coding	367.666	-2.85481	0.545848	29.1431	4.7e-07	1.93e-05	220.917	295.445	460.19	1738.37	1551.68	119.335	139.471	57.6105	74.5213	396.481	50.0234	50.2543	106.413	189.912	64.3725
29378	ENSG00000176533	GNG7	protein_coding	84.9944	-2.8426	0.532496	29.1344	4.72e-07	1.94e-05	93.3245	104.275	152.937	372.043	208.435	22.5317	58.9211	37.9386	35.9758	67.2993	29.4255	6.20424	43.0347	22.7634	19.8069
15740	ENSG00000180447	GAS1	protein_coding	21.495	3.27209	0.926754	29.1277	4.73e-07	1.94e-05	5.10368	6.0449	8.26689	1.62464	0	0	0.745837	0.702567	1.71313	0	49.2877	138.354	4.6947	103.411	2.47586
11636	ENSG00000136244	IL6	protein_coding	67.2998	5.15993	1.10462	29.1094	4.77e-07	1.96e-05	5.10368	2.26684	0	0	2.57327	0	0.745837	1.40513	4.28283	0	5.8851	406.998	25.0384	537.868	17.3311
15397	ENSG00000086061	DNAJA1	protein_coding	1083.33	1.47406	0.274515	29.0988	4.8e-07	1.96e-05	906.997	909.002	683.396	438.653	272.767	916.289	1002.4	970.244	1020.17	677.383	1769.21	2245.31	1709.65	1386.62	1341.92
9765	ENSG00000131459	GFPT2	protein_coding	30.4466	2.17529	0.676434	29.0799	4.85e-07	1.98e-05	21.1438	15.8679	9.64471	12.9971	2.57327	3.33803	3.72918	4.2154	5.1394	0	55.1728	156.347	9.3894	152.19	4.95173
2605	ENSG00000249007	AL691482.3	sense_intronic	34.2002	1.62519	0.548194	29.056	4.9e-07	2e-05	46.6622	45.3368	8.26689	12.9971	10.2931	5.00705	8.95004	13.3488	9.42224	2.92606	110.346	58.9402	57.1188	81.298	42.0897
14282	ENSG00000159167	STC1	protein_coding	71.9244	4.62484	0.856586	29.0482	4.92e-07	2e-05	39.3713	9.06735	0	1.62464	10.2931	9.17959	17.1542	2.81027	6.85253	16.0933	89.0122	420.027	97.0238	335.598	24.7586
32065	ENSG00000159958	TNFRSF13C	protein_coding	39.609	-2.84517	0.608566	29.0511	4.92e-07	2e-05	60.5151	57.4266	28.9341	217.702	102.931	7.51057	11.1876	7.72823	15.4182	19.0194	12.5058	0.620424	12.5192	10.4061	29.7104
26275	ENSG00000128438	TBC1D27P	transcribed_unprocessed_pseudogene	24.7953	-3.70374	0.778862	29.0375	4.95e-07	2e-05	27.7057	53.6485	55.1126	102.352	74.6248	5.00705	1.49167	2.81027	13.7051	8.77818	10.2989	0.620424	10.1718	0.650384	4.95173
12721	ENSG00000105894	PTN	protein_coding	80.1968	-1.76914	0.466785	28.9555	5.16e-07	2.08e-05	36.4549	258.42	135.026	157.59	259.9	23.3662	42.5127	23.1847	26.5536	20.4824	36.0462	33.5029	53.989	63.7376	32.1862
15054	ENSG00000104415	WISP1	protein_coding	61.6188	5.04619	0.9018	28.8953	5.31e-07	2.14e-05	33.5385	3.02245	0	0	5.14654	9.17959	20.1376	2.81027	23.9839	14.6303	140.507	307.11	82.1572	252.349	29.7104
11002	ENSG00000178033	CALHM5	protein_coding	27.1213	1.83263	0.57995	28.8647	5.4e-07	2.17e-05	12.3947	22.6684	22.045	8.1232	5.14654	3.33803	4.47502	6.3231	16.2748	1.46303	46.3452	98.6474	34.4278	117.72	7.42759
14839	ENSG00000164920	OSR2	protein_coding	21.7994	-1.63409	0.907652	28.8327	5.48e-07	2.2e-05	172.796	41.5587	34.4454	8.1232	5.14654	0	0.745837	0	0	0	11.0346	5.58381	31.298	16.2596	0
8831	ENSG00000113296	THBS4	protein_coding	78.9803	4.37187	0.905408	28.8098	5.55e-07	2.22e-05	21.8729	9.06735	1.37782	1.62464	2.57327	7.51057	5.22086	4.2154	1.71313	0	102.989	201.017	12.5192	800.623	12.3793
30676	ENSG00000130203	APOE	protein_coding	2519.75	-1.26336	0.546107	28.7507	5.71e-07	2.29e-05	717.432	1734.13	4483.41	9512.27	10146.4	360.507	277.451	326.693	351.192	1120.68	2171.6	1260.08	761.324	3166.72	1406.29
8826	ENSG00000152413	HOMER1	protein_coding	16.2968	3.49531	0.746276	28.7436	5.73e-07	2.29e-05	5.10368	3.77806	0	9.74784	0	7.51057	11.9334	2.1077	4.28283	4.38909	36.0462	73.8304	20.3437	20.8123	44.5656
9584	ENSG00000254192	AC011365.2	antisense	14.3346	-2.74165	0.69172	28.7278	5.78e-07	2.3e-05	14.5819	14.3566	28.9341	58.4871	59.1852	1.66902	1.49167	3.51283	2.5697	5.85212	7.35638	0.620424	4.6947	11.7069	0
12403	ENSG00000106366	SERPINE1	protein_coding	127.215	3.68648	0.78339	28.7185	5.81e-07	2.31e-05	70.7225	31.7357	1.37782	9.74784	7.71981	4.17254	25.3585	15.4565	36.8324	7.31515	197.887	773.048	238.647	470.878	17.3311
30732	ENSG00000204869	IGFL4	protein_coding	10.7808	6.02209	1.16184	28.7043	5.85e-07	2.32e-05	0	0	0	0	0	16.6902	8.20421	21.7796	11.1354	5.85212	43.4026	19.8536	25.0384	9.75576	0
7611	ENSG00000163734	CXCL3	protein_coding	342.583	3.59097	0.626597	28.6846	5.91e-07	2.34e-05	150.194	306.779	13.7782	8.1232	38.599	166.067	261.043	146.836	196.154	127.284	726.81	775.53	675.254	771.356	774.946
12408	ENSG00000106384	MOGAT3	protein_coding	287.062	-1.74648	0.505726	28.6872	5.9e-07	2.34e-05	313.512	253.13	701.308	648.232	998.428	100.975	98.4505	28.8052	20.5576	226.77	158.162	197.295	111.108	137.231	311.959
19045	ENSG00000155265	GOLGA7B	protein_coding	61.1311	1.36809	0.373993	28.6314	6.06e-07	2.39e-05	37.9131	18.8903	49.6013	24.3696	100.357	43.3944	17.9001	33.0206	21.4142	27.7976	164.047	74.4508	82.9397	74.7942	146.076
3375	ENSG00000138074	SLC5A6	protein_coding	400.401	1.52495	0.278438	28.6265	6.08e-07	2.39e-05	291.639	290.911	163.96	142.968	151.823	393.888	376.648	413.109	436.849	390.629	517.889	797.865	543.803	608.76	485.269
20104	ENSG00000185432	METTL7A	protein_coding	737.75	-2.15727	0.383928	28.5637	6.27e-07	2.47e-05	858.148	1096.39	1229.01	1194.11	2025.16	490.691	665.286	808.654	580.752	634.955	321.474	94.9248	471.035	362.914	232.731
9205	ENSG00000271824	SMIM32	protein_coding	61.2393	-2.75962	0.525955	28.5597	6.29e-07	2.47e-05	87.4917	114.098	194.272	160.839	72.0515	19.1937	47.7336	27.4001	16.2748	76.0775	8.09201	8.68593	37.5576	24.0642	24.7586
10300	ENSG00000204388	HSPA1B	protein_coding	779.782	2.04369	0.410897	28.5465	6.33e-07	2.48e-05	196.856	469.991	391.299	386.664	303.646	513.222	355.764	363.227	299.798	639.344	803.316	1260.7	885.733	3136.15	1691.02
2251	ENSG00000162745	OLFML2B	protein_coding	102.939	2.53041	0.544126	28.5304	6.38e-07	2.49e-05	64.1606	18.8903	20.6672	43.8653	28.306	19.1937	56.6836	18.9693	35.1192	42.4278	256.738	277.329	79.0274	530.713	51.9932
22722	ENSG00000175785	PRIMA1	protein_coding	23.7962	-4.02322	0.900083	28.5087	6.45e-07	2.52e-05	74.3679	50.6261	28.9341	69.8595	84.9179	0	1.49167	10.5385	3.42627	0	1.47128	3.72254	2.34735	22.7634	2.47586
25491	ENSG00000157368	IL34	protein_coding	53.5086	-0.96215	0.365377	28.4906	6.51e-07	2.53e-05	57.5987	43.0699	62.0017	129.971	177.556	16.6902	15.6626	9.13337	34.2627	35.1127	19.8622	39.7071	38.34	74.1438	49.5173
1264	ENSG00000117069	ST6GALNAC5	protein_coding	17.3549	1.8207	0.7602	28.4532	6.63e-07	2.58e-05	11.6656	4.53368	9.64471	14.6218	7.71981	0.834508	0.745837	2.1077	0.856567	0	47.8164	88.7206	10.1718	55.933	4.95173
16382	ENSG00000177984	LCN15	protein_coding	208.077	-4.62145	1.02084	28.4141	6.76e-07	2.62e-05	2.91639	26.4465	314.142	34.1175	66.905	439.786	20.1376	1835.1	131.055	226.77	7.35638	0	1.5649	0	14.8552
13363	ENSG00000102003	SYP	protein_coding	67.4912	-2.7123	0.525023	28.3532	6.97e-07	2.69e-05	86.0335	55.1597	148.804	237.198	187.849	59.25	17.1542	38.6412	30.8364	23.4085	11.7702	9.30636	12.5192	20.1619	74.2759
18018	ENSG00000248712	CCDC153	protein_coding	178.877	-3.27448	0.574456	28.3501	6.98e-07	2.69e-05	68.5352	151.878	569.038	476.02	578.986	144.37	40.2752	85.0106	45.398	339.423	10.2989	16.131	76.6801	39.023	42.0897
19807	ENSG00000060982	BCAT1	protein_coding	69.5424	1.78874	0.605201	28.3525	6.97e-07	2.69e-05	41.5586	50.6261	49.6013	55.2378	2.57327	3.33803	31.3251	6.3231	6.85253	10.2412	164.783	315.175	67.2907	215.928	22.2828
20239	ENSG00000139572	GPR84	protein_coding	6.30556	4.9192	1.1681	28.3595	6.95e-07	2.69e-05	0.729097	0	1.37782	0	0	0	2.23751	2.1077	0.856567	0	8.82765	19.8536	17.9963	33.1696	7.42759
26711	ENSG00000276023	DUSP14	protein_coding	42.966	3.87166	0.691076	28.3426	7.01e-07	2.69e-05	13.8529	22.6684	2.75563	0	0	32.5458	30.5793	30.9129	32.5495	14.6303	56.6441	150.143	67.2907	113.167	76.7518
31809	ENSG00000128242	GAL3ST1	protein_coding	58.2484	-2.97885	0.554444	28.3295	7.05e-07	2.71e-05	71.4515	83.1174	152.937	198.206	82.3446	27.5388	10.4417	25.2924	36.8324	86.3187	2.94255	4.96339	38.34	20.8123	32.1862
20890	ENSG00000135111	TBX3	protein_coding	306.474	-0.156228	0.623986	28.3233	7.07e-07	2.71e-05	444.02	125.432	56.4904	30.8682	36.0258	956.346	601.145	537.463	883.12	405.259	69.8856	58.3198	295.766	59.8353	37.138
18936	ENSG00000185745	IFIT1	protein_coding	79.3263	1.15458	0.473664	28.2491	7.34e-07	2.81e-05	38.6422	134.499	104.714	27.6189	18.0129	9.17959	59.6669	23.1847	21.4142	5.85212	27.2186	222.112	209.697	236.089	51.9932
27106	ENSG00000120068	HOXB8	protein_coding	233.303	3.22601	0.564084	28.2337	7.4e-07	2.82e-05	35.7258	34.7582	27.5563	22.745	12.8663	434.779	210.326	75.1746	173.027	305.773	1517.62	87.4797	187.006	107.313	267.393
25971	ENSG00000167741	GGT6	protein_coding	825.51	-2.39408	0.42508	28.2205	7.45e-07	2.84e-05	639.418	1063.15	1505.95	1432.93	1989.14	945.497	883.817	788.28	567.904	1224.56	240.554	58.9402	428	228.285	386.235
8463	ENSG00000039560	RAI14	protein_coding	163.857	1.76208	0.387617	28.2056	7.5e-07	2.85e-05	95.5118	111.831	78.5355	71.4842	66.905	67.5951	105.163	90.6311	73.6647	83.3927	231.726	661.992	228.475	399.336	91.607
11535	ENSG00000236609	ZNF853	protein_coding	31.4688	0.465161	0.446337	28.1446	7.74e-07	2.94e-05	19.6856	24.9352	26.1785	61.7363	48.8921	3.33803	6.71253	14.7539	8.56567	8.77818	27.2186	50.8747	71.9854	76.0949	22.2828
32142	ENSG00000077942	FBLN1	protein_coding	952.145	-1.35927	0.55671	28.1361	7.77e-07	2.94e-05	901.894	913.536	1070.56	3374.38	3612.87	70.9332	271.485	152.457	183.305	232.622	1081.39	526.74	366.187	1318.33	205.497
26065	ENSG00000072778	ACADVL	protein_coding	4637.55	-1.37453	0.279609	28.1255	7.81e-07	2.95e-05	3934.21	4844.99	7572.47	6030.67	6428.03	7624.06	4399.69	4936.94	4474.71	8033.49	2956.53	1616.2	2397.43	2031.15	2282.75
19401	ENSG00000130643	CALY	protein_coding	7.98542	-5.9666	1.42281	28.094	7.93e-07	2.99e-05	1.45819	9.06735	16.5338	58.4871	33.4525	0	0	0	0	0	0	0	0.78245	0	0
27505	ENSG00000167851	CD300A	protein_coding	101.936	-0.762115	0.36135	28.0963	7.92e-07	2.99e-05	137.799	126.187	157.071	203.08	205.862	39.2219	60.4128	34.4258	41.9718	26.3345	95.6329	75.6917	162.75	85.8507	76.7518
23796	ENSG00000137868	STRA6	protein_coding	32.6013	5.01755	0.890243	28.0578	8.08e-07	3.03e-05	1.45819	3.77806	2.75563	1.62464	0	13.3521	6.71253	22.4821	7.7091	49.743	64.7361	40.948	110.325	153.491	9.90346
29591	ENSG00000090661	CERS4	protein_coding	84.0455	-2.25849	0.589049	28.0606	8.07e-07	3.03e-05	43.0167	59.6934	112.981	224.2	584.132	6.67606	22.3751	7.02567	16.2748	39.5018	29.4255	6.20424	41.4698	30.5681	37.138
8056	ENSG00000071205	ARHGAP10	protein_coding	44.4428	0.0241895	0.397978	28.0402	8.15e-07	3.05e-05	37.184	62.7159	49.6013	74.7335	72.0515	4.17254	13.4251	18.2667	20.5576	14.6303	58.851	53.3564	41.4698	106.013	39.6138
30760	ENSG00000197380	DACT3	protein_coding	33.6904	0.262058	0.49334	28.0177	8.24e-07	3.08e-05	29.1639	49.8704	37.201	32.4928	48.8921	2.50352	11.9334	8.4308	9.42224	4.38909	38.9888	80.0347	30.5155	106.663	14.8552
7977	ENSG00000151012	SLC7A11	protein_coding	69.9012	2.42391	0.45224	27.9931	8.34e-07	3.11e-05	29.1639	30.2245	13.7782	16.2464	28.306	82.6163	46.2419	21.077	56.5334	43.8909	209.657	258.096	80.5923	94.9561	37.138
8594	ENSG00000164294	GPX8	protein_coding	87.3514	2.32399	0.442764	27.9864	8.37e-07	3.12e-05	67.077	42.3143	30.3119	14.6218	10.2931	57.581	70.8545	50.5848	80.5173	33.6497	186.116	243.206	129.104	256.902	37.138
18034	ENSG00000137699	TRIM29	protein_coding	177.169	2.6729	0.490983	27.9789	8.4e-07	3.13e-05	8.02007	42.3143	17.9116	45.4899	46.3188	135.19	68.617	188.288	139.62	672.993	117.702	134.632	181.528	123.573	735.332
16144	ENSG00000136859	ANGPTL2	protein_coding	177.827	2.34753	0.514136	27.9322	8.6e-07	3.19e-05	98.4282	98.2297	62.0017	63.361	15.4396	27.5388	99.9421	54.0976	71.095	55.5951	314.117	644.62	193.265	807.777	61.8966
6141	ENSG00000206538	VGLL3	protein_coding	21.0699	2.17943	0.709198	27.9188	8.66e-07	3.21e-05	11.6656	21.1572	2.75563	3.24928	10.2931	0.834508	5.22086	4.2154	5.1394	0	51.4946	94.9248	46.1645	53.9819	4.95173
21780	ENSG00000255874	LINC00346	lincRNA	23.8963	5.3441	0.956081	27.8618	8.91e-07	3.3e-05	2.18729	0.755613	2.75563	0	0	38.3874	5.22086	7.02567	18.8445	13.1673	45.6095	101.749	8.60695	81.9484	32.1862
15356	ENSG00000099810	MTAP	protein_coding	163.27	2.23483	0.406069	27.8375	9.02e-07	3.33e-05	123.217	75.5613	77.1576	30.8682	18.0129	130.183	155.134	181.262	140.477	84.8557	257.473	539.148	222.998	214.627	198.069
31136	ENSG00000186818	LILRB4	protein_coding	89.596	0.381248	0.413142	27.83	9.05e-07	3.34e-05	128.321	74.0501	68.8908	133.221	118.37	12.5176	43.2585	21.7796	32.5495	24.8715	218.484	121.603	110.325	163.897	71.8001
19570	ENSG00000139194	RBP5	protein_coding	64.1034	-2.01201	0.453004	27.7986	9.2e-07	3.37e-05	90.4081	48.3592	148.804	170.587	185.275	14.1866	34.3085	18.9693	51.394	36.5757	11.0346	31.6416	50.0768	25.365	44.5656
24843	ENSG00000166501	PRKCB	protein_coding	111.703	-2.18428	0.505453	27.8026	9.18e-07	3.37e-05	208.522	110.319	206.672	506.888	172.409	21.6972	73.092	27.4001	74.5213	27.7976	61.0579	17.3719	79.0274	56.5834	32.1862
27521	ENSG00000172782	FADS6	protein_coding	19.5093	-4.2682	1.18859	27.8	9.19e-07	3.37e-05	113.01	13.601	15.156	4.87392	95.211	0	0	0	0	0	0	0.620424	0	0.650384	49.5173
29787	ENSG00000039987	BEST2	protein_coding	130.18	-4.20822	0.809878	27.8034	9.17e-07	3.37e-05	10.2074	191.17	224.584	154.341	115.797	198.613	75.3295	469.314	247.548	207.75	0	1.24085	8.60695	11.0565	37.138
9448	ENSG00000183111	ARHGEF37	protein_coding	160.363	-1.49655	0.332701	27.7829	9.27e-07	3.39e-05	158.214	160.19	143.293	173.837	324.232	176.081	223.005	184.775	190.158	355.516	53.7016	55.8381	88.4168	76.0949	42.0897
7457	ENSG00000198515	CNGA1	protein_coding	129.857	-3.27797	0.628901	27.7724	9.32e-07	3.4e-05	24.0602	119.387	800.511	549.128	156.969	8.34508	23.1209	61.1233	28.2667	71.6884	21.3335	17.9923	28.1682	13.0077	24.7586
23421	ENSG00000104154	SLC30A4	protein_coding	189.259	-2.61393	0.512571	27.7599	9.38e-07	3.41e-05	280.703	119.387	279.696	521.51	844.032	87.6233	62.6503	58.313	53.1071	260.419	33.1037	77.553	78.245	42.9254	39.6138
16562	ENSG00000183734	ASCL2	protein_coding	998.685	2.46068	0.504726	27.7333	9.5e-07	3.45e-05	35.7258	117.876	316.897	391.538	275.34	1631.46	748.074	1419.89	1201.76	3050.42	761.385	1198.04	843.481	794.769	2193.62
16475	ENSG00000142089	IFITM3	protein_coding	2825.55	1.7812	0.337114	27.6882	9.72e-07	3.53e-05	1159.99	983.052	1643.73	1725.37	1248.04	3251.24	1719.15	1157.13	2309.3	3604.9	4561.69	5433.67	3445.91	4730.24	5409.76
32640	ENSG00000210112	MT-TM	Mt_tRNA	27.931	-4.37829	0.80091	27.656	9.88e-07	3.58e-05	19.6856	37.7806	95.0692	48.7392	38.599	33.3803	26.8501	18.2667	18.8445	70.2254	0	1.24085	3.1298	7.15423	0
15008	ENSG00000104549	SQLE	protein_coding	284.592	2.98984	0.516665	27.6522	9.89e-07	3.58e-05	209.251	120.142	38.5788	47.1146	10.2931	190.268	402.752	210.067	281.81	171.174	735.638	383.422	545.368	425.351	497.649
2977	ENSG00000244137	AL512328.1	antisense	57.7599	-4.66672	0.866775	27.6243	1e-06	3.6e-05	47.3913	38.5363	111.603	90.9799	41.1723	158.556	24.6126	68.8515	96.7921	162.396	0	0	4.6947	20.8123	0
13155	ENSG00000008086	CDKL5	protein_coding	68.096	1.79576	0.393553	27.633	9.99e-07	3.6e-05	28.4348	41.5587	23.4229	16.2464	7.71981	66.7606	133.505	96.9542	128.485	39.5018	86.8052	185.507	50.0768	91.7042	24.7586
15674	ENSG00000235523	AL135924.2	lincRNA	15.6819	-5.28553	1.11526	27.6299	1e-06	3.6e-05	35.7258	10.5786	41.3345	21.1203	97.7842	10.8486	0.745837	0	0	7.31515	0	0	2.34735	0	7.42759
22796	ENSG00000168350	DEGS2	protein_coding	545.899	-2.79473	0.492158	27.6221	1e-06	3.6e-05	431.626	200.993	812.911	1486.55	1695.78	726.022	210.326	328.801	315.217	1386.95	95.6329	35.3641	244.907	118.37	99.0346
23926	ENSG00000140379	BCL2A1	protein_coding	33.0923	1.83811	0.564311	27.6199	1.01e-06	3.6e-05	55.4114	19.6459	15.156	25.9942	0	8.34508	11.9334	5.62053	18.8445	2.92606	55.9085	87.4797	66.5082	78.0461	44.5656
23260	ENSG00000233041	PHGR1	protein_coding	12870.5	-3.37076	0.579484	27.6045	1.01e-06	3.63e-05	5548.43	11270.7	52450.7	30670	28043.5	12373.2	4043.93	5446.3	2084.88	26793.9	1123.32	1042.93	4405.19	1625.31	6135.19
5058	ENSG00000135929	CYP27A1	protein_coding	289.444	-1.39526	0.378437	27.5382	1.05e-06	3.73e-05	777.947	336.248	396.811	557.252	568.692	120.169	67.8712	156.672	95.9355	304.31	178.024	184.886	147.101	264.056	185.69
7759	ENSG00000168785	TSPAN5	protein_coding	102.187	1.21854	0.327274	27.5383	1.05e-06	3.73e-05	53.9532	47.6036	38.5788	61.7363	25.7327	204.454	88.7546	167.211	147.329	166.785	116.966	105.472	122.062	99.5088	86.6553
32373	ENSG00000142207	URB1	protein_coding	191.071	1.59665	0.317109	27.5078	1.06e-06	3.79e-05	123.947	137.522	42.7123	56.8624	72.0515	231.159	276.705	231.847	215.855	175.564	225.105	465.318	161.967	206.822	242.635
16577	ENSG00000254827	SLC22A18AS	protein_coding	172.486	-2.07051	0.447164	27.4754	1.08e-06	3.83e-05	172.067	346.071	538.726	308.682	360.258	128.514	118.588	54.0976	37.6889	121.431	83.8627	50.2543	104.848	90.4034	71.8001
29875	ENSG00000074181	NOTCH3	protein_coding	188.812	2.21292	0.526941	27.4757	1.08e-06	3.83e-05	222.375	66.4939	37.201	55.2378	20.5862	33.3803	160.355	38.6412	97.6486	19.0194	345.014	787.938	173.704	710.219	64.3725
11836	ENSG00000241127	YAE1D1	protein_coding	105.443	1.86264	0.373725	27.4623	1.09e-06	3.85e-05	92.5954	91.4292	34.4454	40.616	15.4396	112.659	64.142	79.39	86.5133	32.1866	242.025	254.374	100.154	221.781	113.89
3729	ENSG00000143995	MEIS1	protein_coding	74.336	1.0005	0.576791	27.4304	1.11e-06	3.89e-05	76.5552	122.409	59.246	64.9856	5.14654	4.17254	20.1376	5.62053	7.7091	7.31515	141.978	243.827	64.9433	283.567	7.42759
9185	ENSG00000248923	MTND5P11	processed_pseudogene	97.8347	-2.97695	0.611158	27.433	1.1e-06	3.89e-05	344.134	17.3791	86.8023	50.3639	517.227	143.535	3.72918	14.7539	11.1354	19.0194	232.462	4.96339	6.2596	5.85346	9.90346
26163	ENSG00000133026	MYH10	protein_coding	80.5284	1.93919	0.491314	27.4327	1.1e-06	3.89e-05	111.552	63.4715	27.5563	24.3696	7.71981	21.6972	57.4294	42.8566	32.5495	5.85212	179.496	269.884	93.894	225.033	44.5656
4235	ENSG00000172965	MIR4435-2HG	lincRNA	85.0271	1.81637	0.386781	27.421	1.11e-06	3.91e-05	64.8897	40.8031	27.5563	29.2435	59.1852	38.3874	55.9378	58.313	59.1031	52.6691	140.507	187.988	115.02	239.341	106.462
3742	ENSG00000115946	PNO1	protein_coding	127.584	1.77428	0.335453	27.4156	1.11e-06	3.91e-05	99.1573	75.5613	79.9133	32.4928	33.4525	126.011	114.113	153.16	100.218	67.2993	188.323	215.907	211.261	199.018	217.876
19783	ENSG00000111700	SLCO1B3	protein_coding	26.5258	6.78287	1.17568	27.3738	1.14e-06	3.99e-05	1.45819	0	0	0	0	58.4155	15.6626	7.02567	5.1394	40.9648	33.1037	130.909	89.1993	11.0565	4.95173
31827	ENSG00000185133	INPP5J	protein_coding	162.101	-1.84645	0.368325	27.3689	1.14e-06	3.99e-05	336.114	174.547	243.873	243.696	447.749	151.046	67.8712	100.467	76.2345	200.435	35.3106	94.9248	69.638	68.2903	121.317
16290	ENSG00000165702	GFI1B	protein_coding	11.3461	-3.91626	0.780915	27.3516	1.15e-06	4e-05	9.47827	15.1123	26.1785	42.2407	36.0258	3.33803	9.69588	1.40513	5.99597	11.7042	0.735638	3.72254	0.78245	1.30077	2.47586
24322	ENSG00000197253	TPSB2	protein_coding	967.481	-3.42691	0.63891	27.351	1.15e-06	4e-05	184.462	327.936	603.483	4735.83	6528.38	161.894	137.98	51.9899	101.931	1062.16	31.6324	66.3853	110.325	241.943	165.883
27111	ENSG00000244649	LINC02086	lincRNA	268.39	2.12881	0.386753	27.3554	1.15e-06	4e-05	99.8864	272.776	97.8249	94.2291	18.0129	179.419	443.773	326.693	227.847	168.248	388.417	489.514	447.561	457.22	314.435
17286	ENSG00000162241	SLC25A45	protein_coding	134.29	-2.03444	0.392596	27.3362	1.16e-06	4.03e-05	176.442	86.1399	157.071	292.435	594.425	94.2994	84.2796	68.8515	62.5294	130.21	56.6441	42.1888	58.6837	50.73	59.4207
5186	ENSG00000156966	B3GNT7	protein_coding	935.096	-3.2448	0.705513	27.3232	1.17e-06	4.05e-05	536.616	3537.02	2052.94	3132.31	1405	62.5881	193.918	480.556	385.455	98.023	16.184	14.2697	1430.32	379.174	302.055
13148	ENSG00000169891	REPS2	protein_coding	199.336	0.900022	0.360992	27.3206	1.17e-06	4.05e-05	80.2007	166.99	93.6914	51.9885	77.1981	380.536	293.86	403.273	322.069	239.937	244.967	269.264	102.501	100.159	163.407
3784	ENSG00000152672	CLEC4F	protein_coding	13.9376	-4.26511	0.938353	27.3152	1.17e-06	4.05e-05	13.8529	9.06735	70.2686	48.7392	25.7327	0.834508	0	9.83593	4.28283	5.85212	0	0	17.9963	2.60154	0
30053	ENSG00000213996	TM6SF2	protein_coding	22.698	-2.53284	0.929872	27.3002	1.18e-06	4.07e-05	195.398	16.6235	45.4679	3.24928	43.7456	0	0	0	0	2.92606	8.82765	2.48169	7.04205	9.75576	4.95173
31171	ENSG00000180061	TMEM150B	protein_coding	244.243	-1.41174	0.452487	27.2928	1.18e-06	4.08e-05	218.729	211.572	410.589	211.203	1430.74	39.2219	98.4505	92.0362	22.2707	156.544	37.5175	186.748	138.494	161.946	247.586
23303	ENSG00000062524	LTK	protein_coding	183.812	-3.03479	0.570901	27.2893	1.19e-06	4.08e-05	113.01	296.956	564.904	472.77	599.572	132.687	55.1919	64.6361	117.35	86.3187	12.5058	94.9248	78.245	26.0154	42.0897
18412	ENSG00000165757	JCAD	protein_coding	57.5383	1.9355	0.553621	27.28	1.19e-06	4.09e-05	43.7458	29.4689	16.5338	16.2464	15.4396	9.17959	32.8168	7.72823	22.2707	5.85212	94.1616	223.353	47.7294	286.169	12.3793
2721	ENSG00000162892	IL24	protein_coding	50.8232	1.89128	0.644468	27.2738	1.2e-06	4.1e-05	16.0401	14.3566	11.0225	66.6103	10.2931	1.66902	5.22086	6.3231	9.42224	2.92606	30.1611	312.073	16.4314	239.992	19.8069
6690	ENSG00000114790	ARHGEF26	protein_coding	51.2901	-2.18964	0.427179	27.2403	1.22e-06	4.16e-05	110.823	46.0924	96.4471	95.8538	131.237	31.7113	23.1209	43.5591	38.5455	40.9648	5.14946	16.7514	22.691	29.2673	37.138
6765	ENSG00000239205	LINC02023	lincRNA	60.0546	-4.40878	0.862537	27.2408	1.22e-06	4.16e-05	0	38.5363	287.963	266.441	236.741	1.66902	5.22086	4.2154	2.5697	23.4085	0	6.82466	4.6947	5.20307	17.3311
16209	ENSG00000160445	ZER1	protein_coding	694.506	-2.03406	0.397952	27.2227	1.23e-06	4.18e-05	490.683	408.031	1048.52	1493.04	3394.14	463.152	256.568	254.329	249.261	1037.29	203.036	181.164	292.636	259.503	386.235
26582	ENSG00000141314	RHBDL3	protein_coding	17.221	-2.69671	0.973634	27.2074	1.24e-06	4.21e-05	2.18729	5.28929	1.37782	17.871	15.4396	25.0352	16.4084	17.5642	139.62	13.1673	0.735638	0.620424	2.34735	0.650384	0
9645	ENSG00000120149	MSX2	protein_coding	64.763	3.69738	0.994446	27.2005	1.24e-06	4.22e-05	14.5819	0	0	0	7.71981	337.976	184.222	77.9849	112.21	19.0194	83.1271	77.553	3.1298	14.3085	39.6138
1288	ENSG00000234184	LINC01781	lincRNA	11.0622	-2.69173	0.737358	27.103	1.3e-06	4.41e-05	5.83278	19.6459	23.4229	68.2349	18.0129	0	1.49167	1.40513	4.28283	2.92606	2.20691	0.620424	4.6947	3.25192	9.90346
26207	ENSG00000188803	SHISA6	protein_coding	19.6818	2.84651	1.01496	27.1059	1.3e-06	4.41e-05	0	0	2.75563	3.24928	0	11.6831	9.69588	147.539	65.9556	1.46303	1.47128	6.82466	40.6874	3.9023	0
25890	ENSG00000185561	TLCD2	protein_coding	314.608	-1.75951	0.367924	27.0877	1.31e-06	4.44e-05	308.408	420.121	458.812	433.779	1335.53	237.835	267.755	107.493	134.481	222.38	144.921	196.054	151.795	119.02	180.738
14745	ENSG00000104312	RIPK2	protein_coding	81.3022	2.36818	0.445594	27.0704	1.32e-06	4.47e-05	62.7024	46.0924	22.045	19.4957	5.14654	64.2571	62.6503	90.6311	65.9556	39.5018	120.645	159.449	212.044	130.077	118.841
2978	ENSG00000135773	CAPN9	protein_coding	248.403	-3.61831	0.66813	27.0396	1.34e-06	4.53e-05	293.097	290.911	292.097	357.421	211.008	505.712	165.576	397.653	555.055	475.484	4.41383	1.24085	76.6801	65.0384	34.6621
16728	ENSG00000110328	GALNT18	protein_coding	41.5699	2.12403	0.492651	27.0409	1.34e-06	4.53e-05	29.1639	43.0699	17.9116	11.3725	5.14654	20.0282	33.5627	19.6719	16.2748	8.77818	65.4718	60.1811	149.448	74.1438	69.3242
21985	ENSG00000129474	AJUBA	protein_coding	78.4365	3.42768	0.59188	27.0211	1.36e-06	4.56e-05	10.9365	21.1572	12.4003	1.62464	30.8792	45.8979	54.4461	90.6311	37.6889	77.5405	51.4946	312.073	161.185	204.221	64.3725
31639	ENSG00000133519	ZDHHC8P1	transcribed_unprocessed_pseudogene	119.294	-3.32296	0.674081	27.0174	1.36e-06	4.56e-05	2.91639	35.5138	77.1576	393.163	409.15	76.7747	55.1919	124.354	173.883	383.314	3.67819	3.10212	22.691	13.6581	14.8552
32676	ENSG00000277196	AC007325.2	protein_coding	31.7308	-2.63675	0.7451	27.012	1.36e-06	4.57e-05	184.462	12.8454	99.2027	58.4871	36.0258	10.0141	0.745837	0.702567	0.856567	14.6303	4.41383	1.86127	15.649	16.2596	19.8069
17085	ENSG00000149534	MS4A2	protein_coding	41.5815	-1.98321	0.543222	26.9779	1.39e-06	4.64e-05	90.4081	59.6934	70.2686	125.097	72.0515	5.84155	24.6126	21.7796	14.5616	2.92606	11.0346	27.9191	35.9927	56.5834	4.95173
26493	ENSG00000179761	PIPOX	protein_coding	28.4706	2.1464	0.735686	26.961	1.4e-06	4.67e-05	9.47827	3.77806	4.13345	19.4957	12.8663	1.66902	1.49167	1.40513	0.856567	2.92606	18.3909	44.0501	2.34735	56.5834	247.586
15747	ENSG00000135047	CTSL	protein_coding	503.947	1.07596	0.297782	26.9138	1.43e-06	4.77e-05	403.92	456.39	432.634	354.172	257.327	226.986	410.21	299.293	268.962	231.159	798.167	1011.91	640.044	1389.22	378.807
16643	ENSG00000166313	APBB1	protein_coding	78.2896	-0.677587	0.328739	26.9168	1.43e-06	4.77e-05	61.2442	88.4067	97.8249	181.96	198.142	22.5317	32.071	30.2104	47.9677	38.0388	75.7707	57.079	39.1225	122.272	81.7035
23239	ENSG00000166073	GPR176	protein_coding	39.5007	3.7743	0.755021	26.9097	1.43e-06	4.77e-05	9.47827	18.8903	2.75563	0	0	3.33803	27.596	10.5385	37.6889	7.31515	59.5867	199.776	44.5996	156.092	14.8552
10016	ENSG00000124568	SLC17A1	protein_coding	8.80011	-5.66305	1.25662	26.9055	1.44e-06	4.77e-05	3.64549	3.77806	28.9341	29.2435	56.6119	1.66902	0	0.702567	0	5.85212	0	0	1.5649	0	0
10589	ENSG00000112715	VEGFA	protein_coding	1182.76	2.73487	0.518986	26.8976	1.44e-06	4.78e-05	1274.46	774.503	166.716	112.1	74.6248	438.117	997.184	625.987	671.548	311.625	2498.23	5468.41	1201.84	2222.36	903.691
29552	ENSG00000267852	AC119396.2	antisense	25.5062	-4.98875	1.07188	26.8892	1.45e-06	4.79e-05	0	0.755613	9.64471	199.831	159.543	0	0	0	2.5697	5.85212	0	0.620424	0	1.30077	2.47586
25887	ENSG00000167705	RILP	protein_coding	255.048	-2.47478	0.453812	26.8472	1.48e-06	4.89e-05	161.86	299.978	684.774	485.768	661.33	277.057	137.234	138.406	86.5133	466.706	75.035	32.8825	122.845	71.5423	123.793
11212	ENSG00000203727	SAMD5	protein_coding	287.523	-1.94515	0.553983	26.8437	1.48e-06	4.89e-05	161.86	123.165	259.029	311.931	344.818	334.638	496.727	654.089	705.811	526.691	78.7132	9.92678	218.304	22.7634	64.3725
27675	ENSG00000173894	CBX2	protein_coding	33.2496	3.36119	0.644993	26.8395	1.49e-06	4.89e-05	10.9365	3.77806	5.51126	17.871	0	24.2007	23.8668	11.2411	17.9879	11.7042	109.61	93.684	47.7294	24.0642	96.5587
13993	ENSG00000067840	PDZD4	protein_coding	81.4425	-3.40083	0.735795	26.8152	1.5e-06	4.94e-05	27.7057	47.6036	125.381	240.447	630.451	12.5176	7.45837	7.72823	9.42224	40.9648	11.0346	2.48169	14.8665	43.5757	0
16079	ENSG00000204136	GGTA1P	transcribed_unitary_pseudogene	66.9589	-1.77686	0.577968	26.8113	1.51e-06	4.94e-05	110.823	144.322	174.983	125.097	151.823	7.51057	38.0377	16.8616	21.4142	4.38909	67.6787	11.1676	59.4662	43.5757	27.2345
2979	ENSG00000119280	C1orf198	protein_coding	205.183	1.72093	0.325333	26.7909	1.52e-06	4.99e-05	128.321	140.544	90.9358	87.7306	36.0258	208.627	176.763	234.657	208.146	182.879	272.186	438.019	330.976	378.524	163.407
8868	ENSG00000038427	VCAN	protein_coding	493.438	2.88745	0.670928	26.7698	1.54e-06	5.03e-05	334.656	298.467	141.915	19.4957	7.71981	29.2078	454.215	80.0926	169.6	20.4824	859.225	2513.96	479.642	1854.25	138.648
19231	ENSG00000099204	ABLIM1	protein_coding	1317.55	-0.24295	0.230008	26.7514	1.55e-06	5.07e-05	1114.79	1085.06	1248.3	891.928	1013.87	2180.57	1663.22	1731.12	1772.24	2453.5	1210.86	1050.38	755.064	636.726	955.684
1517	ENSG00000174151	CYB561D1	protein_coding	159.614	-0.728616	0.229252	26.7474	1.56e-06	5.07e-05	172.796	187.392	173.605	146.218	123.517	216.138	240.905	222.011	208.146	212.139	90.4834	91.8227	118.15	81.9484	108.938
17798	ENSG00000152558	TMEM123	protein_coding	1509.93	1.40382	0.293859	26.6679	1.62e-06	5.27e-05	998.134	1056.35	706.819	599.492	324.232	1508.79	1819.1	2474.44	2333.29	1362.08	1689.02	2663.48	1824.67	1984.32	1304.78
5953	ENSG00000010327	STAB1	protein_coding	1742.86	-2.27456	0.523658	26.6541	1.63e-06	5.3e-05	1553.71	1477.22	2430.47	4043.73	10342	356.335	748.074	348.473	449.698	1411.82	828.328	317.036	779.32	719.975	336.718
8191	ENSG00000237125	HAND2-AS1	antisense	14.0149	-0.219266	0.874534	26.6385	1.64e-06	5.33e-05	32.8094	37.025	16.5338	11.3725	2.57327	0	0.745837	0	0	0	23.5404	29.1599	0.78245	50.73	4.95173
25265	ENSG00000260038	AC009090.1	sense_intronic	24.1652	-5.33345	1.02372	26.6284	1.65e-06	5.35e-05	0.729097	1.51123	56.4904	164.089	108.077	1.66902	1.49167	0.702567	5.99597	17.5564	0	0	1.5649	2.60154	0
8468	ENSG00000113460	BRIX1	protein_coding	183.272	1.93453	0.361376	26.6217	1.66e-06	5.36e-05	128.321	125.432	73.0242	43.8653	28.306	201.951	158.863	247.303	203.006	118.505	261.151	354.882	287.159	304.38	212.924
22454	ENSG00000072110	ACTN1	protein_coding	895.988	1.80517	0.352514	26.5895	1.68e-06	5.44e-05	659.104	533.463	267.296	235.573	151.823	1007.25	1087.43	1114.27	1248.87	699.328	1365.34	1786.2	1075.09	1800.26	408.518
19218	ENSG00000197893	NRAP	protein_coding	44.0901	-4.75527	0.809856	26.5787	1.69e-06	5.46e-05	2.91639	38.5363	60.6239	159.215	234.167	21.6972	9.69588	35.1283	38.5455	43.8909	2.20691	0	7.8245	1.95115	4.95173
11648	ENSG00000136235	GPNMB	protein_coding	578.398	0.234397	0.498624	26.5722	1.7e-06	5.47e-05	465.164	1296.63	422.989	1010.53	427.163	38.3874	337.118	155.97	91.6527	54.1321	1175.55	1052.86	426.435	1525.8	195.593
26843	ENSG00000128422	KRT17	protein_coding	108.46	6.71024	1.11339	26.5438	1.72e-06	5.54e-05	0.729097	0.755613	1.37782	3.24928	15.4396	14.1866	2.98335	7.72823	0.856567	902.689	32.3681	212.185	211.261	169.1	51.9932
28787	ENSG00000131069	ACSS2	protein_coding	1459.56	-1.19018	0.243114	26.5303	1.73e-06	5.57e-05	1525.27	2370.36	2821.77	2069.79	2246.46	965.525	1358.17	1110.06	1192.34	1344.52	842.305	876.659	772.278	885.173	1512.75
9397	ENSG00000186314	PRELID2	protein_coding	176.939	-1.56002	0.301369	26.4828	1.78e-06	5.68e-05	260.288	148.856	286.586	276.189	422.016	168.571	152.151	113.113	99.3618	238.474	79.4489	56.4586	110.325	68.9407	173.311
14897	ENSG00000164934	DCAF13	protein_coding	330.231	1.86972	0.348162	26.4844	1.77e-06	5.68e-05	220.917	204.771	146.048	110.476	56.6119	335.472	275.96	367.442	290.376	305.773	529.659	420.027	683.861	389.58	616.49
17942	ENSG00000149577	SIDT2	protein_coding	425.493	-1.30256	0.251695	26.4625	1.79e-06	5.72e-05	489.224	445.056	439.523	562.126	998.428	468.993	374.41	381.494	319.499	772.479	182.438	266.782	199.525	210.074	272.345
29262	ENSG00000197540	GZMM	protein_coding	33.6025	-3.27628	0.667897	26.4648	1.79e-06	5.72e-05	32.0803	27.9577	112.981	154.341	74.6248	11.6831	9.69588	2.81027	11.1354	27.7976	11.0346	2.48169	14.0841	3.9023	7.42759
738	ENSG00000189433	GJB4	protein_coding	22.1901	3.18697	0.619108	26.453	1.8e-06	5.74e-05	5.10368	3.02245	1.37782	9.74784	0	21.6972	13.4251	31.6155	16.2748	39.5018	52.2303	18.6127	45.3821	37.7223	37.138
16927	ENSG00000187479	C11orf96	protein_coding	184.274	0.568341	0.492233	26.3852	1.86e-06	5.93e-05	96.97	101.252	303.119	300.558	182.702	39.2219	38.7835	16.159	46.2546	48.28	81.6558	382.181	291.071	672.497	163.407
16834	ENSG00000148942	SLC5A12	protein_coding	40.844	-3.5551	1.02419	26.3552	1.89e-06	6.01e-05	554.114	4.53368	5.51126	14.6218	10.2931	0.834508	0	0.702567	0	0	9.56329	0.620424	9.3894	0	2.47586
9457	ENSG00000113721	PDGFRB	protein_coding	351.735	1.93937	0.511338	26.3412	1.91e-06	6.04e-05	336.114	165.479	99.2027	128.347	82.3446	35.8838	235.684	82.2003	186.732	65.8363	621.614	1190.59	356.015	1529.05	160.931
2575	ENSG00000233217	MROH3P	transcribed_unitary_pseudogene	54.3553	-2.92973	0.616587	26.294	1.95e-06	6.18e-05	53.2241	47.6036	159.827	108.851	244.461	46.7324	11.1876	4.2154	14.5616	35.1127	25.7473	3.72254	31.298	6.50384	22.2828
32638	ENSG00000210100	MT-TI	Mt_tRNA	46.3629	-3.90988	0.710922	26.2599	1.98e-06	6.27e-05	17.4983	40.8031	122.626	108.851	97.7842	72.6022	50.7169	15.4565	35.1192	111.19	7.35638	3.72254	3.91225	7.80461	0
2749	ENSG00000117594	HSD11B1	protein_coding	16.2074	2.8575	0.843573	26.2549	1.99e-06	6.28e-05	6.56188	9.82297	5.51126	0	0	0	2.23751	2.1077	5.99597	0	19.8622	83.7572	24.2559	78.0461	4.95173
5608	ENSG00000153558	FBXL2	protein_coding	13.4868	3.27115	0.704826	26.2512	1.99e-06	6.28e-05	5.83278	9.06735	0	1.62464	0	6.67606	11.1876	7.02567	5.1394	5.85212	34.575	40.948	28.9506	30.5681	14.8552
2672	ENSG00000170382	LRRN2	protein_coding	56.1155	-3.39899	0.727315	26.2094	2.04e-06	6.41e-05	32.0803	170.013	78.5355	225.825	198.142	19.1937	12.6792	18.9693	15.4182	0	7.35638	8.68593	3.91225	16.2596	34.6621
21770	ENSG00000134871	COL4A2	protein_coding	1274.16	2.13214	0.453024	26.1755	2.07e-06	6.51e-05	1119.16	512.306	363.743	529.633	267.62	335.472	1099.36	480.556	812.882	520.838	2705.68	3277.7	2131.39	4408.95	547.166
14065	ENSG00000147364	FBXO25	protein_coding	343.833	-1.46994	0.297614	26.1353	2.11e-06	6.63e-05	225.291	380.829	620.017	573.498	494.068	423.095	273.722	442.617	333.205	574.97	153.748	116.019	221.433	154.141	170.835
7530	ENSG00000163453	IGFBP7	protein_coding	1834.96	2.99329	0.579261	26.0832	2.17e-06	6.79e-05	1171.66	1208.98	392.677	178.71	25.7327	368.018	1685.59	842.377	1187.2	188.731	4239.48	3815.61	3916.94	7953.55	349.097
15408	ENSG00000165271	NOL6	protein_coding	244.172	1.45543	0.285915	26.0378	2.22e-06	6.94e-05	230.395	188.148	103.336	97.4784	82.3446	216.138	243.143	199.529	271.532	127.284	441.383	592.505	327.847	318.688	222.828
1113	ENSG00000162390	ACOT11	protein_coding	679.929	-2.37836	0.435537	26.0097	2.25e-06	7.01e-05	780.863	445.056	826.689	947.165	3535.67	697.648	393.802	340.745	291.233	983.156	233.197	199.156	232.388	141.133	151.028
3921	ENSG00000168899	VAMP5	protein_coding	228.945	-1.3231	0.424856	26.0101	2.25e-06	7.01e-05	137.07	130.721	449.168	667.727	810.58	95.1339	41.021	37.9386	63.3859	206.287	150.806	73.21	114.238	206.822	250.062
22853	ENSG00000205436	EXOC3L4	protein_coding	388.546	-3.06433	0.547201	26.0055	2.25e-06	7.02e-05	200.502	158.679	763.31	1200.61	1762.69	206.123	176.763	99.0619	113.067	744.682	89.0122	35.3641	103.283	48.7788	126.269
7415	ENSG00000163694	RBM47	protein_coding	2971.95	-2.83629	0.519298	25.9877	2.27e-06	7.07e-05	1843.89	1836.89	11949.8	13716.8	3931.96	1238.41	1330.57	1185.93	1232.6	2488.61	558.349	898.994	819.225	571.688	975.491
12634	ENSG00000128595	CALU	protein_coding	620.503	2.66417	0.488042	25.9051	2.37e-06	7.36e-05	505.994	439.011	121.248	71.4842	30.8792	379.701	669.016	551.515	547.346	193.12	1111.55	1889.81	784.797	1546.61	465.463
28052	ENSG00000101782	RIOK3	protein_coding	842.933	-1.2475	0.253206	25.8421	2.45e-06	7.58e-05	1208.84	1342.72	1397.1	1026.77	1376.7	726.022	701.832	664.628	559.338	899.763	623.085	638.416	758.194	309.583	410.994
30781	ENSG00000197405	C5AR1	protein_coding	61.0151	1.26018	0.466854	25.8309	2.46e-06	7.61e-05	29.893	59.6934	45.4679	29.2435	56.6119	20.8627	25.3585	16.8616	45.398	4.38909	108.139	156.347	104.848	162.596	49.5173
29528	ENSG00000125648	SLC25A23	protein_coding	646.563	-1.91399	0.395965	25.7979	2.5e-06	7.73e-05	451.311	776.014	1142.21	1540.16	2200.15	432.275	365.46	283.837	228.703	792.962	188.323	227.695	291.071	466.325	311.959
31864	ENSG00000100234	TIMP3	protein_coding	633.682	1.88127	0.513513	25.7825	2.52e-06	7.78e-05	602.964	459.413	224.584	266.441	115.797	60.9191	231.955	276.811	265.536	109.727	1572.06	1493.36	580.578	2918.27	326.814
1333	ENSG00000016490	CLCA1	protein_coding	16444	-4.73457	1.00574	25.7589	2.55e-06	7.86e-05	45696.9	4302.46	4094.87	1033.27	491.494	31625.3	21390.6	44964.3	89046.1	2996.28	25.7473	17.3719	435.042	138.532	401.09
9906	ENSG00000111846	GCNT2	protein_coding	40.9629	-2.84916	0.786165	25.7359	2.58e-06	7.94e-05	192.482	89.1623	137.782	53.6131	25.7327	0.834508	14.9167	2.81027	13.7051	0	7.35638	5.58381	33.6453	31.8688	4.95173
32046	ENSG00000167074	TEF	protein_coding	143.704	-1.68394	0.396174	25.7177	2.6e-06	8e-05	99.1573	264.465	303.119	324.928	370.551	70.9332	70.1087	100.467	43.6849	114.116	80.1845	71.3487	78.245	107.313	56.9449
6533	ENSG00000154928	EPHB1	protein_coding	14.4572	5.49605	1.1425	25.7094	2.61e-06	8.02e-05	2.18729	0.755613	0	0	2.57327	5.00705	0.745837	2.1077	0	2.92606	35.3106	97.4065	25.0384	40.3238	2.47586
32663	ENSG00000210196	MT-TP	Mt_tRNA	867.276	-2.0598	0.388777	25.706	2.62e-06	8.02e-05	587.653	925.626	1814.58	1393.94	3226.88	587.493	652.607	501.633	720.373	864.65	422.256	290.979	213.609	442.912	363.952
20533	ENSG00000139289	PHLDA1	protein_coding	524.434	3.35185	0.589622	25.7012	2.62e-06	8.03e-05	363.82	173.791	75.7798	56.8624	5.14654	539.092	176.763	526.925	614.158	159.47	763.592	1611.24	1265.22	1311.82	222.828
5196	ENSG00000171596	NMUR1	protein_coding	16.8716	-2.24514	0.607806	25.6946	2.63e-06	8.04e-05	29.893	33.247	34.4454	42.2407	41.1723	5.00705	3.72918	4.91797	5.1394	5.85212	10.2989	1.86127	5.47715	27.3161	2.47586
5646	ENSG00000136059	VILL	protein_coding	1325.78	-2.04272	0.391613	25.6882	2.64e-06	8.05e-05	979.178	1240.72	2558.6	2274.5	4554.69	1079.02	710.783	843.782	486.53	2481.3	331.773	238.863	940.505	520.307	646.201
7452	ENSG00000145244	CORIN	protein_coding	12.6336	5.02854	1.11231	25.6845	2.65e-06	8.06e-05	0.729097	0.755613	1.37782	0	0	0	1.49167	0.702567	1.71313	0	97.1042	31.6416	0.78245	50.73	2.47586
29400	ENSG00000088256	GNA11	protein_coding	1023.57	-1.42229	0.307905	25.6489	2.69e-06	8.19e-05	2277.7	1499.89	1736.05	1181.11	1801.29	809.472	783.875	602.802	623.581	873.428	339.865	619.183	869.302	595.752	740.284
28847	ENSG00000101347	SAMHD1	protein_coding	1213.68	-1.98184	0.488436	25.5937	2.77e-06	8.41e-05	852.315	646.805	1485.28	5369.44	5051.33	293.747	584.736	267.678	370.893	538.395	403.865	737.063	485.901	535.916	581.828
9208	ENSG00000152377	SPOCK1	protein_coding	50.3111	3.09853	0.80586	25.558	2.82e-06	8.55e-05	2.18729	21.9128	5.51126	8.1232	12.8663	5.84155	19.3918	2.81027	5.99597	0	133.886	268.643	21.1261	243.894	2.47586
15191	ENSG00000167701	GPT	protein_coding	1048.69	-4.2316	0.71595	25.5428	2.84e-06	8.6e-05	372.569	683.074	1915.16	2415.84	5542.82	871.226	669.016	196.719	167.031	2204.79	19.1266	14.8902	278.552	67.6399	311.959
16713	ENSG00000148926	ADM	protein_coding	179.172	0.756516	0.332331	25.5226	2.87e-06	8.66e-05	145.09	327.936	206.672	100.728	95.211	100.975	87.2629	66.0413	77.091	74.6145	243.496	346.817	369.316	282.917	163.407
29039	ENSG00000124216	SNAI1	protein_coding	16.0431	3.96067	1.01585	25.5218	2.87e-06	8.66e-05	10.9365	3.02245	1.37782	0	0	0	7.45837	0.702567	2.5697	0	19.1266	78.7938	27.3857	66.9896	22.2828
6579	ENSG00000114115	RBP1	protein_coding	123.915	0.690265	0.446945	25.5127	2.88e-06	8.69e-05	91.1372	60.449	205.294	177.086	84.9179	57.581	27.596	27.4001	19.701	29.2606	214.806	94.9248	439.737	259.503	69.3242
9222	ENSG00000146013	GFRA3	protein_coding	9.65229	-1.63204	0.67143	25.5062	2.89e-06	8.71e-05	11.6656	15.8679	15.156	45.4899	15.4396	1.66902	0.745837	1.40513	0	1.46303	3.67819	1.86127	8.60695	14.3085	7.42759
1004	ENSG00000186377	CYP4X1	protein_coding	60.8024	4.08892	0.877533	25.4619	2.96e-06	8.89e-05	8.02007	3.77806	1.37782	0	0	77.6092	124.555	136.298	192.728	5.85212	13.9771	82.5163	240.212	20.1619	4.95173
1146	ENSG00000184292	TACSTD2	protein_coding	100.767	4.59209	0.792008	25.4597	2.96e-06	8.89e-05	6.56188	4.53368	15.156	6.49856	0	62.5881	41.021	44.2617	78.8042	16.0933	627.499	12.4085	525.024	48.7788	22.2828
19092	ENSG00000095539	SEMA4G	protein_coding	668.267	-1.73007	0.338686	25.4378	2.99e-06	8.97e-05	672.957	1169.69	825.311	870.807	1147.68	674.282	704.07	781.957	794.894	949.506	282.485	224.593	472.6	309.583	143.6
5274	ENSG00000115648	MLPH	protein_coding	1180.58	-1.16207	0.413066	25.3876	3.07e-06	9.18e-05	534.428	729.922	1302.04	999.154	1227.45	3354.72	947.213	1627.85	1469.87	3231.83	808.466	307.73	578.231	317.387	272.345
23404	ENSG00000140279	DUOX2	protein_coding	1674.96	3.51621	0.655535	25.337	3.15e-06	9.41e-05	484.121	892.379	37.201	105.602	51.4654	1648.15	7550.85	447.535	2609.96	1009.49	4304.22	1917.11	2810.56	559.981	695.718
1957	ENSG00000163220	S100A9	protein_coding	205.332	2.60836	0.555238	25.3237	3.17e-06	9.46e-05	100.615	34.7582	85.4245	55.2378	66.905	50.905	111.876	18.9693	184.162	155.081	488.463	245.688	438.172	246.496	797.228
2847	ENSG00000143507	DUSP10	protein_coding	47.4259	2.51696	0.507177	25.3188	3.18e-06	9.47e-05	26.9766	35.5138	8.26689	16.2464	0	25.8697	43.2585	48.4771	49.6809	7.31515	104.461	147.661	56.3364	106.663	34.6621
3055	ENSG00000180875	GREM2	protein_coding	50.0241	-2.69038	0.813371	25.314	3.19e-06	9.47e-05	196.856	161.701	81.2911	64.9856	87.4911	0	0.745837	7.02567	13.7051	5.85212	62.5292	6.20424	21.1261	38.3727	2.47586
22069	ENSG00000100448	CTSG	protein_coding	41.1066	-3.24413	0.734966	25.2984	3.21e-06	9.53e-05	130.508	81.6062	82.6689	110.476	90.0644	10.0141	30.5793	11.2411	5.99597	4.38909	5.14946	0.620424	12.5192	11.0565	29.7104
5949	ENSG00000010318	PHF7	protein_coding	49.0431	-1.67505	0.381077	25.2719	3.25e-06	9.64e-05	51.0368	62.7159	75.7798	47.1146	56.6119	38.3874	80.5504	72.3644	92.5092	59.9842	8.82765	33.5029	14.8665	24.0642	17.3311
13418	ENSG00000067445	TRO	protein_coding	30.091	1.34708	0.437784	25.2686	3.26e-06	9.64e-05	18.2274	40.8031	11.0225	22.745	15.4396	9.17959	21.6293	9.13337	11.9919	7.31515	54.4372	80.6551	33.6453	102.761	12.3793
16549	ENSG00000130592	LSP1	protein_coding	489.966	-1.87849	0.473439	25.2694	3.26e-06	9.64e-05	379.86	479.059	631.039	2157.52	1554.25	85.9543	263.28	136.298	216.711	279.439	259.68	124.085	271.51	374.621	136.173
17254	ENSG00000229719	MIR194-2HG	lincRNA	689.803	-2.28503	0.440059	25.2524	3.28e-06	9.69e-05	365.278	581.822	1602.4	1293.21	2550.11	764.409	243.143	318.965	290.376	895.374	196.415	137.114	212.044	156.092	740.284
19284	ENSG00000278484	AC010998.3	lincRNA	34.4398	-4.70476	0.861334	25.2519	3.29e-06	9.69e-05	8.02007	11.3342	103.336	38.9914	231.594	30.8768	0.745837	18.9693	11.1354	49.743	2.20691	0	7.04205	2.60154	0
12954	ENSG00000213203	GIMAP1	protein_coding	69.728	-2.01516	0.497247	25.2358	3.31e-06	9.75e-05	94.7827	61.2046	169.471	315.18	100.357	18.3592	32.8168	21.7796	27.4101	32.1866	57.3797	11.1676	35.9927	33.1696	34.6621
15434	ENSG00000164970	FAM219A	protein_coding	93.5446	1.40001	0.330924	25.221	3.34e-06	9.8e-05	86.0335	91.4292	38.5788	40.616	33.4525	43.3944	111.13	44.2617	73.6647	32.1866	172.875	314.555	78.245	156.092	86.6553
21179	ENSG00000176894	PXMP2	protein_coding	119.642	-2.66111	0.502184	25.2211	3.34e-06	9.8e-05	53.2241	114.098	307.253	277.814	378.271	131.852	51.4627	61.1233	47.1112	194.583	14.7128	23.5761	42.2523	27.9665	69.3242
23789	ENSG00000129038	LOXL1	protein_coding	67.6943	1.68464	0.490626	25.2152	3.35e-06	9.8e-05	34.9967	42.3143	46.8457	55.2378	15.4396	7.51057	32.8168	16.8616	29.1233	24.8715	130.208	125.326	89.9817	331.696	32.1862
27167	ENSG00000108823	SGCA	protein_coding	33.5399	-2.18653	0.658707	25.2168	3.34e-06	9.8e-05	19.6856	60.449	48.2235	139.719	123.517	3.33803	8.20421	5.62053	3.42627	11.7042	22.8048	4.34297	9.3894	37.7223	4.95173
2493	ENSG00000198860	TSEN15	protein_coding	143.715	1.64043	0.32785	25.1779	3.41e-06	9.96e-05	139.258	78.5837	63.3795	60.1117	48.8921	178.585	124.555	106.088	133.624	70.2254	228.783	169.996	286.377	229.586	237.683
28565	ENSG00000101230	ISM1	protein_coding	6.05356	5.28436	1.29203	25.1764	3.41e-06	9.96e-05	0	0.755613	0	0	0	0	1.49167	0	0.856567	0	27.2186	27.2986	1.5649	26.6657	4.95173
7183	ENSG00000087269	NOP14	protein_coding	318.002	0.894317	0.23982	25.1302	3.49e-06	0.000101688	193.211	197.971	173.605	211.203	149.25	485.683	357.256	438.402	398.304	434.52	369.29	411.341	411.569	293.323	245.111
16319	ENSG00000160293	VAV2	protein_coding	281.784	-0.0683147	0.317934	25.1298	3.49e-06	0.000101688	479.746	299.978	297.608	378.541	362.831	103.479	150.659	161.59	77.091	152.155	245.703	460.975	345.843	371.369	339.193
31813	ENSG00000100036	SLC35E4	protein_coding	148.569	1.17005	0.378681	25.098	3.55e-06	0.000103171	40.8295	62.7159	42.7123	64.9856	87.4911	372.19	170.051	184.072	150.756	320.403	175.817	188.609	60.2486	77.3957	230.255
17393	ENSG00000175463	TBC1D10C	protein_coding	240.707	-2.24972	0.502375	25.0926	3.56e-06	0.000103304	147.278	154.145	388.544	1101.51	864.618	64.2571	88.0088	47.072	94.2224	216.528	110.346	32.8825	106.413	85.8507	108.938
10415	ENSG00000124507	PACSIN1	protein_coding	13.5837	-4.67097	0.957397	25.0821	3.58e-06	0.000103704	3.64549	24.9352	60.6239	69.8595	20.5862	5.84155	2.98335	3.51283	2.5697	1.46303	0.735638	0.620424	0	3.9023	2.47586
14309	ENSG00000120885	CLU	protein_coding	626.532	-2.24752	0.465069	25.0673	3.6e-06	0.000104117	798.362	794.905	1027.85	1830.97	1680.34	330.465	236.43	451.048	240.695	702.254	328.83	147.661	173.704	555.428	99.0346
15640	ENSG00000154330	PGM5	protein_coding	122.797	-1.54998	0.498356	25.0608	3.62e-06	0.000104117	207.064	164.724	217.695	298.934	259.9	31.7113	41.021	42.154	45.398	39.5018	61.0579	27.9191	223.781	161.295	19.8069
17833	ENSG00000152402	GUCY1A2	protein_coding	10.465	2.41563	0.733679	25.0669	3.6e-06	0.000104117	5.10368	6.80052	2.75563	8.1232	0	0	4.47502	1.40513	6.85253	0	16.9197	47.7726	12.5192	31.8688	12.3793
25721	ENSG00000268505	AC135012.3	lincRNA	60.3795	-2.98724	0.682292	25.0601	3.62e-06	0.000104117	16.7692	74.8057	298.986	188.458	169.836	10.8486	12.6792	13.3488	10.2788	24.8715	13.9771	5.58381	32.0804	33.1696	0
28439	ENSG00000125775	SDCBP2	protein_coding	933.719	-2.12923	0.488344	25.061	3.61e-06	0.000104117	944.91	1864.1	3346.71	1608.39	1567.12	699.317	329.66	271.893	174.74	749.071	192.001	281.672	844.264	252.999	878.932
21347	ENSG00000102802	MEDAG	protein_coding	24.3847	2.44187	0.831452	25.0408	3.65e-06	0.000104888	11.6656	5.28929	9.64471	6.49856	0	0	5.96669	0.702567	10.2788	0	19.8622	112.917	15.649	157.393	9.90346
21824	ENSG00000184497	TMEM255B	protein_coding	52.1539	1.46151	0.470421	25.037	3.66e-06	0.000104888	34.9967	15.8679	20.6672	47.1146	51.4654	18.3592	26.8501	5.62053	14.5616	21.9454	127.265	52.736	23.4735	195.115	126.269
25696	ENSG00000278214	LINC02139	lincRNA	5.74997	-5.29522	1.35372	25.0392	3.65e-06	0.000104888	2.91639	3.77806	8.26689	16.2464	51.4654	0	0	0	0	2.92606	0	0	0	0.650384	0
4621	ENSG00000204335	SP5	protein_coding	36.6292	2.32918	0.83801	25.0219	3.69e-06	0.000105537	5.10368	5.28929	1.37782	3.24928	2.57327	75.9402	70.1087	61.1233	105.358	54.1321	22.8048	2.48169	122.062	10.4061	7.42759
24486	ENSG00000262370	AC108134.3	lincRNA	39.339	2.38899	0.662034	25.0129	3.7e-06	0.000105866	8.74917	23.424	17.9116	17.871	12.8663	2.50352	10.4417	6.3231	11.9919	5.85212	208.185	86.2389	10.1718	85.8507	81.7035
4354	ENSG00000136732	GYPC	protein_coding	134.729	-1.05037	0.454489	25.0058	3.72e-06	0.000106094	97.6991	140.544	221.828	524.759	272.767	25.0352	80.5504	30.2104	34.2627	38.0388	122.116	86.2389	82.1572	175.604	89.1311
907	ENSG00000253313	C1orf210	protein_coding	197.709	-1.61144	0.314214	24.9925	3.74e-06	0.000106657	194.669	394.43	373.388	285.937	270.193	217.807	127.538	214.283	186.732	191.657	99.3111	82.5163	168.227	87.1515	71.8001
17100	ENSG00000110104	CCDC86	protein_coding	121.925	1.68316	0.331392	24.9595	3.8e-06	0.000108277	96.97	72.5388	53.7348	45.4899	18.0129	177.75	100.688	162.995	136.194	67.2993	174.346	199.156	205.002	241.943	76.7518
24991	ENSG00000102882	MAPK3	protein_coding	1459.08	-1.61093	0.359878	24.9419	3.84e-06	0.000109089	1158.54	1283.03	2350.55	2823.63	5859.33	1130.76	604.874	615.448	594.457	1641.52	718.718	595.607	788.71	814.931	906.166
2955	ENSG00000116574	RHOU	protein_coding	240.178	-1.35124	0.269831	24.9361	3.85e-06	0.000109253	564.321	444.3	398.189	219.326	218.728	322.954	187.205	190.396	181.592	182.879	172.139	130.909	133.799	146.987	108.938
2239	ENSG00000203747	FCGR3A	protein_coding	172.735	2.13412	0.578132	24.9258	3.87e-06	0.000109666	173.525	64.2271	9.64471	141.344	72.0515	17.5247	143.201	19.6719	102.788	19.0194	573.797	278.57	165.097	634.775	175.786
9194	ENSG00000249082	C5orf66-AS1	lincRNA	40.0468	-5.19612	0.971846	24.9153	3.89e-06	0.000110092	3.64549	4.53368	110.225	116.974	283.06	6.67606	5.96669	2.1077	6.85253	49.743	0	0.620424	4.6947	0.650384	4.95173
17247	ENSG00000068976	PYGM	protein_coding	13.5624	-2.18001	0.738156	24.8894	3.94e-06	0.000111372	17.4983	11.3342	19.2894	35.7421	79.7713	1.66902	2.23751	1.40513	0.856567	0	5.14946	3.10212	4.6947	18.2108	2.47586
15266	ENSG00000197646	PDCD1LG2	protein_coding	13.931	0.669079	0.602627	24.8854	3.95e-06	0.000111445	24.7893	19.6459	8.26689	29.2435	0	1.66902	4.47502	0	5.99597	0	36.0462	30.4008	11.7367	29.2673	7.42759
2306	ENSG00000241666	AL031733.2	antisense	60.277	-5.10022	0.909715	24.827	4.06e-06	0.000114588	15.311	12.0898	135.026	315.18	324.232	15.0211	5.22086	2.81027	0.856567	64.3733	2.20691	3.10212	2.34735	3.9023	2.47586
133	ENSG00000238164	TNFRSF14-AS1	antisense	701.031	-2.1089	0.41785	24.8153	4.09e-06	0.000115104	719.619	550.086	1016.83	1371.2	3113.66	486.518	462.419	340.042	331.491	787.11	195.68	165.653	357.58	407.14	210.448
22432	ENSG00000198133	TMEM229B	protein_coding	106.406	-1.74661	0.368749	24.7721	4.18e-06	0.000117459	208.522	40.0475	89.558	186.834	185.275	133.521	70.1087	72.3644	110.497	298.458	34.575	16.131	42.2523	43.5757	64.3725
6374	ENSG00000173175	ADCY5	protein_coding	55.0166	-1.92919	0.454321	24.762	4.2e-06	0.000117892	91.1372	126.187	133.648	110.476	66.905	17.5247	27.596	48.4771	32.5495	23.4085	36.0462	8.68593	28.1682	54.6323	19.8069
17093	ENSG00000156738	MS4A1	protein_coding	60.4938	-2.78313	0.668891	24.7312	4.26e-06	0.000119559	151.652	204.015	15.156	310.306	61.7585	6.67606	19.3918	3.51283	49.6809	13.1673	30.1611	5.58381	14.0841	12.3573	9.90346
6437	ENSG00000244300	GATA2-AS1	antisense	36.8598	2.82572	0.804259	24.6834	4.37e-06	0.000122279	2.18729	4.53368	9.64471	4.87392	0	65.0916	17.9001	132.083	121.632	54.1321	18.3909	48.393	33.6453	3.25192	37.138
15624	ENSG00000274628	AL669942.1	processed_transcript	12.8477	-4.4469	0.927114	24.6808	4.37e-06	0.000122279	8.02007	9.06735	64.7573	56.8624	23.1594	3.33803	5.22086	5.62053	5.99597	1.46303	0.735638	0	7.8245	0.650384	0
626	ENSG00000130766	SESN2	protein_coding	275.485	-1.77645	0.344856	24.665	4.41e-06	0.000123083	195.398	235.751	395.433	531.257	885.205	274.553	172.288	154.565	212.429	488.652	106.667	91.8227	133.016	94.3057	160.931
2237	ENSG00000143226	FCGR2A	protein_coding	141.565	1.13437	0.424515	24.6496	4.44e-06	0.000123868	177.9	174.547	67.5129	69.8595	74.6248	25.0352	128.284	40.0463	64.2425	27.7976	380.325	311.453	140.059	342.752	99.0346
8190	ENSG00000164107	HAND2	protein_coding	17.2188	-0.557603	0.783866	24.6194	4.51e-06	0.00012558	32.0803	48.3592	15.156	25.9942	0	0.834508	0.745837	0	3.42627	0	30.8968	16.7514	1.5649	79.9972	2.47586
14252	ENSG00000120913	PDLIM2	protein_coding	119.349	-1.24052	0.389635	24.6113	4.53e-06	0.000125918	187.378	151.878	242.495	224.2	241.887	86.7888	45.496	27.4001	35.1192	96.5599	60.3223	63.2832	82.1572	131.378	113.89
1332	ENSG00000137975	CLCA2	protein_coding	15.0735	-4.66181	1.17737	24.5869	4.58e-06	0.000127296	30.6221	3.02245	5.51126	9.74784	10.2931	40.0564	21.6293	28.1027	71.095	2.92606	0	0.620424	0	0	2.47586
13479	ENSG00000130054	FAM155B	protein_coding	8.96155	3.91207	0.884523	24.5773	4.6e-06	0.000127735	3.64549	0.755613	0	3.24928	0	12.5176	1.49167	1.40513	2.5697	4.38909	36.0462	29.1599	5.47715	18.8611	14.8552
10600	ENSG00000096384	HSP90AB1	protein_coding	5702.19	2.1118	0.399741	24.5631	4.64e-06	0.000128468	3608.3	4065.2	1981.3	1158.37	738.528	6438.23	5221.6	8699.18	6835.4	3544.92	8477.49	9007.31	9555.28	7528.85	8672.95
8118	ENSG00000145431	PDGFC	protein_coding	87.6656	1.92337	0.495152	24.5467	4.67e-06	0.000129355	88.2208	50.6261	44.0901	30.8682	10.2931	20.8627	60.4128	21.7796	49.6809	20.4824	205.243	189.85	156.49	338.85	27.2345
5900	ENSG00000114378	HYAL1	protein_coding	105.165	-0.716116	0.592067	24.5187	4.74e-06	0.000131002	26.9766	37.025	59.246	42.2407	69.4783	347.99	249.11	97.6568	66.8122	383.314	13.9771	6.82466	39.1225	18.8611	118.841
5271	ENSG00000163359	COL6A3	protein_coding	1809.57	3.03851	0.595889	24.4804	4.83e-06	0.000133183	1732.34	485.859	129.515	222.576	102.931	332.969	2153.98	649.874	943.937	215.065	3124.99	7999.12	1970.21	6557.82	522.407
27846	ENSG00000158270	COLEC12	protein_coding	43.8076	-0.885493	0.512942	24.4811	4.83e-06	0.000133183	92.5954	136.01	66.1351	51.9885	36.0258	3.33803	20.8834	9.83593	18.8445	4.38909	75.035	37.2254	30.5155	64.388	9.90346
6066	ENSG00000163638	ADAMTS9	protein_coding	80.2699	1.88312	0.392874	24.4683	4.86e-06	0.000133807	47.3913	24.9352	16.5338	32.4928	25.7327	78.4437	168.559	72.3644	121.632	64.3733	152.277	144.559	99.3711	115.768	39.6138
3226	ENSG00000205795	CYS1	protein_coding	21.2427	-1.32012	0.565179	24.4536	4.9e-06	0.000134615	16.0401	50.6261	27.5563	58.4871	56.6119	0.834508	5.22086	8.4308	5.99597	2.92606	11.7702	14.2697	7.04205	42.9254	9.90346
2644	ENSG00000188783	PRELP	protein_coding	62.3733	-1.14996	0.740921	24.4306	4.95e-06	0.000135992	75.8261	83.873	110.225	170.587	149.25	0.834508	5.96669	9.83593	1.71313	8.77818	70.6212	27.2986	12.5192	198.367	9.90346
30952	ENSG00000167748	KLK1	protein_coding	1021.36	-3.13431	0.624091	24.4279	4.96e-06	0.000135994	180.087	659.65	2356.06	1783.86	1801.29	1977.78	362.477	1665.79	740.074	2803.16	68.4143	11.1676	280.117	316.087	314.435
23435	ENSG00000166147	FBN1	protein_coding	406.662	2.20128	0.566932	24.3586	5.14e-06	0.000140509	590.569	189.659	73.0242	141.344	18.0129	40.0564	446.756	103.277	156.752	19.0194	958.536	1731.6	343.496	1173.94	113.89
30742	ENSG00000124440	HIF3A	protein_coding	36.6596	-3.0846	0.723773	24.3573	5.14e-06	0.000140509	37.184	15.8679	74.402	160.839	164.689	3.33803	5.96669	9.83593	8.56567	17.5564	5.14946	26.0578	0.78245	9.75576	9.90346
30955	ENSG00000142515	KLK3	protein_coding	49.8441	-3.6288	0.877017	24.3529	5.15e-06	0.000140631	0	42.3143	75.7798	48.7392	77.1981	99.3064	33.5627	158.077	101.931	89.2448	0.735638	1.24085	2.34735	9.75576	7.42759
15019	ENSG00000254166	CASC19	processed_transcript	185.967	3.74288	0.655327	24.3422	5.18e-06	0.000141197	7.29097	6.0449	15.156	55.2378	66.905	331.3	75.3295	217.796	153.325	267.734	157.426	554.659	246.472	161.946	472.89
19081	ENSG00000099194	SCD	protein_coding	1263.59	2.50498	0.467206	24.3245	5.22e-06	0.000142266	1143.95	163.968	201.161	541.005	138.957	1424.5	1233.61	729.264	741.787	1468.88	3764.26	1722.3	1107.95	1356.05	3216.15
9281	ENSG00000170458	CD14	protein_coding	916.591	-1.47182	0.509159	24.2799	5.34e-06	0.000145281	336.114	1116.8	2068.1	2997.46	2920.66	211.965	334.881	134.893	166.174	520.838	672.373	435.537	575.883	744.69	512.504
10242	ENSG00000272501	AL662844.4	antisense	28.492	-1.84902	0.480613	24.2171	5.51e-06	0.000149717	34.2676	23.424	31.6897	118.599	82.3446	10.0141	7.45837	9.13337	11.1354	21.9454	17.6553	11.788	3.1298	17.5604	27.2345
25375	ENSG00000159708	LRRC36	protein_coding	23.413	2.2129	0.596497	24.168	5.65e-06	0.000153238	3.64549	6.0449	5.51126	8.1232	0	48.4014	16.4084	38.6412	45.398	54.1321	26.483	19.2331	9.3894	35.1207	34.6621
23717	ENSG00000137809	ITGA11	protein_coding	104.13	2.83181	0.61475	24.1596	5.67e-06	0.000153683	32.8094	31.7357	16.5338	30.8682	25.7327	18.3592	58.1753	25.2924	27.4101	27.7976	280.278	439.26	73.5503	461.773	12.3793
17435	ENSG00000069482	GAL	protein_coding	65.8109	3.25099	0.729965	24.1557	5.68e-06	0.00015378	9.47827	5.28929	15.156	34.1175	10.2931	27.5388	2.98335	6.3231	7.7091	27.7976	18.3909	63.9036	242.559	77.3957	438.228
5090	ENSG00000175084	DES	protein_coding	1786.62	-1.0998	0.689397	24.1441	5.72e-06	0.000154471	612.442	679.296	2260.99	6695.14	8463.48	85.1198	12.6792	244.493	96.7921	730.052	445.061	554.659	383.4	5028.12	507.552
21492	ENSG00000102445	RUBCNL	protein_coding	563.756	2.82554	0.53709	24.137	5.74e-06	0.000154619	187.378	272.021	126.759	73.1088	84.9179	227.821	387.089	1032.07	605.593	172.637	1522.77	2020.1	346.625	867.612	529.835
29895	ENSG00000186204	CYP4F12	protein_coding	820.488	-2.10589	0.429802	24.1386	5.73e-06	0.000154619	718.161	622.625	1450.84	1892.71	2928.38	655.089	355.018	311.237	237.269	1495.22	230.99	353.021	205.784	331.046	519.932
25857	ENSG00000167695	FAM57A	protein_coding	144.864	0.472963	0.280622	24.0997	5.85e-06	0.000157325	119.572	80.095	81.2911	77.9827	77.1981	379.701	141.709	176.344	205.576	232.622	123.587	106.092	100.936	148.938	121.317
2757	ENSG00000082497	SERTAD4	protein_coding	47.047	0.689351	0.563461	24.0934	5.86e-06	0.000157613	16.0401	30.2245	6.88908	14.6218	10.2931	57.581	126.792	118.734	149.899	35.1127	30.8968	16.131	51.6417	38.3727	2.47586
15177	ENSG00000182325	FBXL6	protein_coding	331.629	1.15656	0.239081	24.034	6.04e-06	0.000161945	255.184	290.911	260.407	173.837	115.797	334.638	312.506	290.863	283.524	254.567	597.338	442.362	544.585	453.968	363.952
26396	ENSG00000170298	LGALS9B	protein_coding	312.2	-2.30049	0.511483	24.0345	6.04e-06	0.000161945	100.615	352.871	591.083	841.564	1590.28	105.148	72.3462	156.672	117.35	223.843	107.403	127.187	71.2029	143.735	81.7035
18252	ENSG00000107485	GATA3	protein_coding	37.6506	-2.49691	0.680665	24.0161	6.09e-06	0.000163185	16.0401	11.3342	71.6464	302.183	82.3446	1.66902	5.96669	5.62053	5.1394	7.31515	15.4484	3.72254	9.3894	19.5115	7.42759
17140	ENSG00000149485	FADS1	protein_coding	73.207	3.24672	0.71647	24.0081	6.12e-06	0.00016363	54.6823	17.3791	11.0225	3.24928	10.2931	6.67606	48.4794	17.5642	23.9839	14.6303	57.3797	213.426	77.4625	262.105	279.773
17862	ENSG00000196167	COLCA1	antisense	94.3889	-0.822027	0.586398	23.9433	6.32e-06	0.000168798	45.9331	87.6511	23.4229	55.2378	18.0129	190.268	407.227	46.3694	375.176	40.9648	16.184	35.3641	50.8592	18.2108	4.95173
17202	ENSG00000133328	HRASLS2	protein_coding	28.9153	-2.71984	0.966783	23.9146	6.41e-06	0.000171017	61.2442	99.7409	130.892	42.2407	25.7327	1.66902	1.49167	0	0	2.92606	3.67819	0	42.2523	16.91	4.95173
17703	ENSG00000151376	ME3	protein_coding	241.738	0.0906754	0.346816	23.8935	6.48e-06	0.000172612	99.8864	256.908	250.762	112.1	72.0515	466.49	277.451	559.243	449.698	270.66	111.817	168.135	244.124	182.758	103.986
3484	ENSG00000115828	QPCT	protein_coding	164.478	2.47238	0.611576	23.8884	6.5e-06	0.000172829	41.5586	62.7159	30.3119	22.745	0	289.574	168.559	375.171	186.732	234.085	636.327	138.975	156.49	66.9896	56.9449
17091	ENSG00000166927	MS4A7	protein_coding	127.32	-0.358229	0.468436	23.8835	6.51e-06	0.000173029	349.238	349.093	126.759	141.344	51.4654	15.8556	96.9588	36.5335	48.8243	5.85212	145.656	152.624	165.097	162.596	61.8966
27888	ENSG00000177337	DLGAP1-AS1	antisense	85.9103	0.260824	0.333276	23.8701	6.56e-06	0.00017397	51.0368	24.9352	68.8908	51.9885	59.1852	231.993	86.5171	108.195	113.067	174.1	120.645	34.7437	53.2066	50.73	59.4207
9116	ENSG00000164398	ACSL6	protein_coding	26.8988	3.83073	0.76374	23.7877	6.83e-06	0.000181052	6.56188	5.28929	0	3.24928	0	40.0564	20.1376	39.3437	35.1192	8.77818	127.265	22.9557	31.298	18.8611	44.5656
14229	ENSG00000147443	DOK2	protein_coding	115.393	-1.55138	0.415943	23.7779	6.87e-06	0.000181707	99.1573	86.8955	162.582	380.166	406.577	35.8838	65.6336	37.236	46.2546	76.0775	60.3223	41.5684	80.5923	70.2415	81.7035
15022	ENSG00000246228	CASC8	antisense	10.8672	6.06679	1.23875	23.7587	6.93e-06	0.000183227	0	0.755613	0	0	0	10.8486	0	2.81027	0.856567	32.1866	38.2532	12.4085	25.8208	14.3085	24.7586
19976	ENSG00000139211	AMIGO2	protein_coding	86.8089	2.41493	0.547297	23.7153	7.08e-06	0.000187007	73.6388	44.5812	22.045	27.6189	2.57327	25.0352	35.0543	34.4258	48.8243	20.4824	341.336	269.884	75.8976	263.406	17.3311
11042	ENSG00000111907	TPD52L1	protein_coding	111.983	1.51324	0.310891	23.6993	7.14e-06	0.000188271	72.9097	53.6485	66.1351	38.9914	30.8792	140.197	133.505	181.965	63.3859	103.875	182.438	205.981	197.177	52.6811	155.979
20603	ENSG00000011465	DCN	protein_coding	1314.73	0.771122	0.480529	23.6879	7.18e-06	0.000189105	1701.71	2204.88	1157.36	948.79	236.741	80.1127	854.729	392.735	567.047	89.2448	2473.95	2863.26	1345.81	4450.58	354.049
28941	ENSG00000101098	RIMS4	protein_coding	17.0427	-6.63349	1.28858	23.6771	7.22e-06	0.000189883	0.729097	65.7383	50.9792	50.3639	69.4783	1.66902	0.745837	11.9436	0	0	0.735638	0	0.78245	0	2.47586
18932	ENSG00000138135	CH25H	protein_coding	48.4665	1.26011	0.493285	23.6508	7.32e-06	0.000192148	22.602	46.848	60.6239	64.9856	5.14654	7.51057	19.3918	7.72823	24.8404	13.1673	61.7936	55.2177	168.227	126.825	42.0897
16444	ENSG00000130653	PNPLA7	protein_coding	272.705	-2.41986	0.496876	23.5978	7.51e-06	0.000197057	99.8864	232.729	348.587	784.701	1502.79	129.349	105.163	103.277	82.2304	295.532	75.7707	67.0058	58.6837	128.126	76.7518
22031	ENSG00000100897	DCAF11	protein_coding	791.55	-1.10427	0.226513	23.5388	7.74e-06	0.000202705	958.034	831.174	979.627	1101.51	1760.12	699.317	657.828	703.972	674.118	912.93	414.9	326.343	603.269	623.718	626.394
24859	ENSG00000103375	AQP8	protein_coding	1746.32	-6.73634	1.04141	23.5212	7.81e-06	0.000204233	5.83278	3722.15	12178.5	3986.87	2979.85	363.011	36.546	531.14	6.85253	1919.49	11.7702	9.92678	204.219	20.8123	217.876
25384	ENSG00000039523	RIPOR1	protein_coding	171.837	0.556645	0.253333	23.5114	7.84e-06	0.00020498	172.796	131.477	147.426	216.077	162.116	98.4719	132.013	89.226	110.497	83.3927	206.714	280.432	175.269	301.778	269.869
3306	ENSG00000119771	KLHL29	protein_coding	63.8472	2.31231	0.483981	23.504	7.87e-06	0.000205482	29.1639	24.1796	13.7782	4.87392	12.8663	64.2571	111.13	54.8002	143.903	33.6497	140.507	139.595	42.2523	110.565	32.1862
5319	ENSG00000130294	KIF1A	protein_coding	7.16796	-3.78052	1.05346	23.4694	8.01e-06	0.00020872	11.6656	16.6235	8.26689	27.6189	30.8792	2.50352	0.745837	0	0	0	1.47128	1.24085	0	6.50384	0
27776	ENSG00000185105	MYADML2	protein_coding	14.7938	6.52746	1.28341	23.4676	8.02e-06	0.00020872	0	0	1.37782	0	0	12.5176	7.45837	3.51283	0	20.4824	18.3909	32.262	7.8245	61.1361	56.9449
15507	ENSG00000196092	PAX5	protein_coding	59.7999	-4.40939	0.979039	23.458	8.06e-06	0.000209467	49.5786	27.2021	23.4229	607.616	138.957	0.834508	5.96669	0.702567	0.856567	17.5564	5.14946	0	5.47715	1.30077	12.3793
11729	ENSG00000136193	SCRN1	protein_coding	215.825	2.08331	0.536436	23.4393	8.13e-06	0.000211162	201.231	174.547	64.7573	50.3639	18.0129	34.2148	120.826	101.872	83.9436	30.7236	166.99	1316.54	266.033	463.724	143.6
20972	ENSG00000110917	MLEC	protein_coding	3436.68	-0.140272	0.26358	23.4011	8.29e-06	0.000214972	2720.99	2250.97	2537.94	2253.38	3453.33	5172.28	4845.7	4877.92	5452.05	5701.42	1803.05	2236.63	3809.75	1547.91	2886.86
17034	ENSG00000149131	SERPING1	protein_coding	532.556	0.346858	0.403143	23.3973	8.31e-06	0.000215112	515.472	578.799	585.571	880.555	362.831	93.4649	360.239	127.165	256.113	112.653	1056.38	655.167	618.135	1577.83	207.973
21716	ENSG00000043355	ZIC2	protein_coding	7.46679	5.64555	1.30091	23.3944	8.32e-06	0.000215148	0	0	0	0	0	1.66902	0.745837	0	0.856567	1.46303	4.41383	35.3641	1.5649	6.50384	59.4207
25232	ENSG00000087250	MT3	protein_coding	71.1659	-5.74097	1.08179	23.3872	8.35e-06	0.000215658	2.91639	24.9352	186.005	201.455	550.68	5.00705	0	15.4565	0	32.1866	0.735638	0	37.5576	0.650384	9.90346
1205	ENSG00000118473	SGIP1	protein_coding	48.0773	2.33111	0.649928	23.3812	8.37e-06	0.000216032	29.893	7.55613	22.045	9.74784	12.8663	5.84155	42.5127	4.91797	27.4101	4.38909	112.553	174.959	57.9013	178.856	29.7104
392	ENSG00000179051	RCC2	protein_coding	776.831	0.97196	0.315664	23.3691	8.42e-06	0.000217072	540.99	747.301	376.144	243.696	167.262	1273.46	1253.75	1077.74	1338.81	732.978	1065.94	761.88	783.232	947.61	341.669
26081	ENSG00000072818	ACAP1	protein_coding	395.751	-2.47881	0.568112	23.3567	8.48e-06	0.000218155	172.796	223.661	509.792	1743.24	2009.72	90.9613	121.571	54.8002	132.768	272.123	205.243	48.393	115.803	119.02	116.366
14304	ENSG00000015592	STMN4	protein_coding	7.17201	-4.62295	1.19194	23.3496	8.51e-06	0.000218654	4.37458	13.601	17.9116	25.9942	38.599	1.66902	0.745837	0	0	0	0	0	0.78245	3.9023	0
19161	ENSG00000273108	AL121929.2	antisense	19.8649	-3.23592	0.68609	23.3396	8.55e-06	0.000219471	9.47827	19.6459	42.7123	29.2435	126.09	9.17959	8.20421	5.62053	3.42627	17.5564	0.735638	7.44508	3.1298	0.650384	14.8552
30148	ENSG00000267934	AC010300.1	antisense	76.9635	-4.17093	0.769362	23.3056	8.69e-06	0.000222959	9.47827	25.6908	154.315	125.097	532.667	119.335	4.47502	21.7796	22.2707	86.3187	5.8851	3.10212	2.34735	4.55269	37.138
28267	ENSG00000049759	NEDD4L	protein_coding	1149.29	-2.26291	0.435002	23.2976	8.73e-06	0.000223573	693.372	1132.66	2309.22	3510.85	2658.19	727.691	443.773	1316.61	1023.6	1599.09	395.773	472.763	312.198	264.706	378.807
2252	ENSG00000198929	NOS1AP	protein_coding	35.0839	-2.44397	0.556858	23.2839	8.79e-06	0.000224832	18.9565	14.3566	121.248	68.2349	149.25	1.66902	13.4251	18.9693	15.4182	33.6497	2.94255	13.0289	7.04205	8.45499	39.6138
19662	ENSG00000134539	KLRD1	protein_coding	24.2766	-2.14237	0.687398	23.2757	8.83e-06	0.000225484	67.077	31.7357	31.6897	68.2349	59.1852	3.33803	7.45837	6.3231	8.56567	0	9.56329	31.0212	9.3894	30.5681	0
9526	ENSG00000135074	ADAM19	protein_coding	161.049	1.95393	0.478521	23.2609	8.89e-06	0.000226876	252.268	117.876	33.0676	58.4871	12.8663	45.0634	165.576	61.1233	95.0789	26.3345	386.945	487.033	187.006	407.791	79.2277
4651	ENSG00000091436	MAP3K20	protein_coding	299.457	2.24574	0.461707	23.2347	9.01e-06	0.00022958	287.264	117.876	104.714	99.1031	30.8792	121.004	189.443	337.232	350.336	92.1708	439.911	834.47	528.936	673.798	284.724
20913	ENSG00000088992	TESC	protein_coding	113.334	2.41388	0.48108	23.224	9.06e-06	0.000230527	26.2475	25.6908	31.6897	50.3639	36.0258	117.666	29.8335	63.9336	53.1071	196.046	416.371	98.6474	252.731	81.298	220.352
11337	ENSG00000146477	SLC22A3	protein_coding	96.1441	4.43448	0.769161	23.1941	9.19e-06	0.000233715	96.97	1.51123	2.75563	4.87392	0	104.313	104.417	60.4207	76.2345	125.821	270.715	198.536	71.2029	116.419	207.973
32168	ENSG00000100422	CERK	protein_coding	586.57	-1.39089	0.353726	23.1896	9.21e-06	0.000233951	671.499	565.198	759.176	1288.34	1855.33	197.778	337.118	273.298	249.261	858.798	283.956	383.422	392.007	346.655	336.718
18093	ENSG00000134955	SLC37A2	protein_coding	104.726	-1.26404	0.484867	23.1857	9.23e-06	0.000234118	64.8897	389.141	223.206	138.094	208.435	15.0211	70.1087	51.2874	25.697	29.2606	74.2994	46.5318	71.2029	121.622	42.0897
8195	ENSG00000164120	HPGD	protein_coding	358.759	-2.20659	0.485368	23.1738	9.29e-06	0.000235222	1413.72	1202.18	701.308	191.708	244.461	103.479	246.126	259.95	177.309	84.8557	102.254	132.771	318.457	123.573	79.2277
13010	ENSG00000164690	SHH	protein_coding	111.809	2.36569	0.4707	23.1648	9.33e-06	0.000236004	78.7425	71.7832	37.201	14.6218	2.57327	179.419	116.351	82.2003	83.9436	108.264	256.002	198.536	191.7	144.385	111.414
1284	ENSG00000137959	IFI44L	protein_coding	92.281	1.23498	0.635159	23.149	9.4e-06	0.000237295	72.9097	66.4939	44.0901	45.4899	72.0515	6.67606	61.9045	11.9436	5.99597	11.7042	22.0691	381.561	268.38	251.048	61.8966
11856	ENSG00000106571	GLI3	protein_coding	18.195	0.348169	0.692433	23.1494	9.4e-06	0.000237295	21.8729	25.6908	13.7782	19.4957	15.4396	0	0.745837	1.40513	9.42224	0	24.276	67.0058	8.60695	55.2826	9.90346
10465	ENSG00000137168	PPIL1	protein_coding	198.242	1.33762	0.275118	23.133	9.48e-06	0.000238608	121.759	77.0725	132.27	74.7335	128.663	241.173	146.93	201.637	177.309	275.049	188.323	214.667	260.556	230.886	502.601
14588	ENSG00000179041	RRS1	protein_coding	135.684	2.39176	0.471014	23.1346	9.47e-06	0.000238608	84.5753	77.0725	52.357	4.87392	33.4525	162.729	105.909	152.457	102.788	71.6884	216.277	194.813	381.836	156.743	237.683
9479	ENSG00000197043	ANXA6	protein_coding	748.791	0.731007	0.262635	23.1095	9.59e-06	0.000240846	689.726	792.638	581.438	670.977	509.507	297.919	670.507	444.022	574.756	335.034	1122.58	1406.5	943.635	1657.83	534.787
16294	ENSG00000170827	CELP	transcribed_unprocessed_pseudogene	53.8568	0.0738605	0.660226	23.1116	9.58e-06	0.000240846	131.238	2.26684	39.9566	66.6103	131.237	1.66902	0.745837	5.62053	1.71313	39.5018	78.7132	22.3353	25.8208	35.1207	225.304
17344	ENSG00000174807	CD248	protein_coding	195.758	0.629799	0.556203	23.099	9.64e-06	0.000241813	102.803	95.9628	173.605	419.157	331.952	26.7042	37.2918	25.2924	16.2748	100.949	242.025	416.925	146.318	669.896	131.221
16718	ENSG00000133800	LYVE1	protein_coding	40.2376	-2.03862	0.72549	23.0894	9.69e-06	0.000242686	266.121	111.831	31.6897	29.2435	28.306	2.50352	6.71253	10.5385	5.99597	0	11.7702	28.5395	25.0384	40.3238	4.95173
15363	ENSG00000147883	CDKN2B	protein_coding	189.057	-1.08207	0.444338	23.0857	9.71e-06	0.000242842	474.642	624.892	358.232	201.455	69.4783	29.2078	89.5004	67.4464	113.067	30.7236	116.966	164.412	254.296	182.108	59.4207
22261	ENSG00000168229	PTGDR	protein_coding	62.4321	-1.99197	0.649263	23.0792	9.74e-06	0.000243339	12.3947	89.1623	45.4679	35.7421	43.7456	50.0705	105.909	207.96	226.99	33.6497	2.20691	17.9923	56.3364	3.9023	4.95173
23991	ENSG00000166503	HDGFL3	protein_coding	107.49	1.28595	0.483946	23.058	9.84e-06	0.000245638	113.739	139.033	104.714	63.361	20.5862	15.8556	57.4294	64.6361	55.6768	11.7042	147.863	289.738	136.146	206.172	185.69
6757	ENSG00000169255	B3GALNT1	protein_coding	14.9619	2.40068	0.76274	23.0424	9.92e-06	0.000247253	13.1238	28.7133	2.75563	3.24928	0	2.50352	16.4084	0	0.856567	1.46303	50.0234	42.1888	14.8665	38.3727	9.90346
27459	ENSG00000154258	ABCA9	protein_coding	27.9726	-2.59895	0.733547	23.0351	9.95e-06	0.000247863	37.184	40.0475	16.5338	90.9799	159.543	5.00705	5.96669	4.91797	5.99597	0	9.56329	6.20424	19.5612	15.6092	2.47586
31596	ENSG00000185686	PRAME	protein_coding	12.4687	6.56395	1.46251	22.9888	1.02e-05	0.000253367	0	0.755613	0	0	0	0	0.745837	0	0.856567	0	25.0117	0	84.5046	18.2108	56.9449
7143	ENSG00000159674	SPON2	protein_coding	522.654	1.21103	0.423893	22.9727	1.03e-05	0.000255104	218	263.709	410.589	560.501	584.132	174.412	239.414	167.913	168.744	292.606	921.018	903.957	597.009	1934.24	403.566
941	ENSG00000198520	ARMH1	protein_coding	24.1309	-2.65571	0.554953	22.8938	1.07e-05	0.000265042	20.4147	17.3791	37.201	97.4784	66.905	17.5247	9.69588	7.02567	17.9879	33.6497	3.67819	1.24085	10.1718	11.7069	9.90346
30270	ENSG00000105707	HPN	protein_coding	28.0953	-0.940214	1.03508	22.8849	1.07e-05	0.000265915	5.83278	3.02245	0	22.745	2.57327	166.902	26.1043	82.2003	59.9597	30.7236	0	0	11.7367	7.15423	2.47586
7857	ENSG00000138798	EGF	protein_coding	18.5764	-1.77826	0.936164	22.8429	1.1e-05	0.000271227	4.37458	27.9577	0	17.871	0	17.5247	67.8712	67.4464	42.8283	19.0194	0	3.72254	5.47715	4.55269	0
30803	ENSG00000105499	PLA2G4C	protein_coding	44.5199	-0.110392	0.480631	22.8347	1.1e-05	0.000272012	47.3913	30.9801	115.736	51.9885	64.3317	14.1866	15.6626	15.4565	14.5616	1.46303	34.575	83.1368	79.0274	69.5911	29.7104
19492	ENSG00000255474	AC005833.1	lincRNA	100.975	-0.739343	0.552548	22.8261	1.11e-05	0.000272861	188.836	103.519	63.3795	11.3725	7.71981	237.835	175.272	285.945	209.859	65.8363	40.4601	30.4008	43.8172	30.5681	19.8069
20075	ENSG00000167566	NCKAP5L	protein_coding	57.7329	1.38752	0.367114	22.779	1.13e-05	0.000279035	33.5385	43.8255	27.5563	42.2407	30.8792	28.3733	60.4128	24.5898	50.5374	13.1673	105.932	122.844	65.7258	186.66	29.7104
3231	ENSG00000115756	HPCAL1	protein_coding	479.95	-0.359552	0.213593	22.7724	1.14e-05	0.000279624	581.82	460.924	363.743	446.776	313.939	894.592	539.24	506.551	766.627	653.974	401.658	350.539	299.678	312.184	307.007
4325	ENSG00000080293	SCTR	protein_coding	7.10322	-5.35463	1.20045	22.7696	1.14e-05	0.000279673	24.0602	4.53368	6.88908	17.871	36.0258	3.33803	3.72918	2.81027	2.5697	1.46303	0	0	0.78245	0	2.47586
16471	ENSG00000185201	IFITM2	protein_coding	568.466	1.48243	0.312635	22.7568	1.14e-05	0.000280665	419.96	268.998	351.343	316.805	203.288	622.543	399.023	259.95	573.043	526.691	1662.54	885.345	695.598	831.841	510.028
25469	ENSG00000141101	NOB1	protein_coding	425.697	1.18932	0.319197	22.7566	1.14e-05	0.000280665	223.104	262.953	278.319	193.332	92.6377	738.539	367.698	871.183	473.681	514.986	354.577	578.235	672.907	463.724	299.58
32492	ENSG00000183036	PCP4	protein_coding	20.1098	4.50742	0.888822	22.7554	1.14e-05	0.000280665	1.45819	4.53368	1.37782	1.62464	0	12.5176	17.9001	9.83593	10.2788	1.46303	27.9542	9.92678	26.6033	148.938	27.2345
21098	ENSG00000081760	AACS	protein_coding	272.892	0.166162	0.208365	22.7456	1.15e-05	0.000281705	226.02	249.352	224.584	186.834	141.53	448.131	413.194	385.709	357.188	310.162	243.496	241.345	232.388	195.766	237.683
26059	ENSG00000132514	CLEC10A	protein_coding	81.5921	-2.40466	0.55769	22.7433	1.15e-05	0.000281705	256.642	188.148	181.872	144.593	87.4911	16.6902	67.8712	40.7489	42.8283	32.1866	36.7819	5.58381	50.8592	46.8277	24.7586
30442	ENSG00000207296	RNU6-140P	snRNA	25.9278	-6.78849	1.26527	22.707	1.17e-05	0.000286516	0.729097	4.53368	92.3136	86.1059	162.116	7.51057	0.745837	1.40513	1.71313	27.7976	1.47128	0	0	0	2.47586
25183	ENSG00000103460	TOX3	protein_coding	209.537	2.61311	0.543021	22.6825	1.19e-05	0.000289707	119.572	168.502	49.6013	38.9914	10.2931	60.0846	143.947	141.918	180.736	39.5018	1103.46	430.574	165.879	341.452	148.552
593	ENSG00000142765	SYTL1	protein_coding	458.857	-1.81842	0.498576	22.6597	1.2e-05	0.000292339	164.776	200.993	355.476	724.59	730.808	1237.57	297.589	491.094	404.3	1566.9	203.036	22.9557	176.834	93.0049	212.924
20253	ENSG00000170439	METTL7B	protein_coding	236.513	-1.39365	0.294888	22.6597	1.2e-05	0.000292339	358.716	211.572	388.544	292.435	496.641	246.18	153.642	170.724	98.5052	358.442	136.829	72.5896	115.02	83.8995	363.952
23097	ENSG00000206190	ATP10A	protein_coding	30.5808	1.739	0.550505	22.654	1.2e-05	0.000292824	24.0602	27.2021	15.156	6.49856	10.2931	7.51057	14.9167	7.72823	11.1354	5.85212	66.2074	76.3121	23.4735	145.036	17.3311
30456	ENSG00000269190	FBXO17	protein_coding	16.1659	0.764068	0.561901	22.647	1.21e-05	0.000293513	16.0401	18.8903	22.045	14.6218	5.14654	1.66902	2.98335	6.3231	7.7091	0	21.3335	21.7148	22.691	68.9407	12.3793
21808	ENSG00000139842	CUL4A	protein_coding	648.244	1.53995	0.315875	22.6395	1.21e-05	0.000294108	537.345	534.218	312.764	177.086	190.422	580.817	689.153	770.716	644.995	381.851	1407.27	1366.17	640.827	836.394	653.628
28197	ENSG00000078043	PIAS2	protein_coding	171.043	-0.846653	0.295285	22.6382	1.21e-05	0.000294108	111.552	139.033	155.693	177.086	285.633	241.173	252.093	267.678	250.974	220.917	86.8052	114.778	89.1993	83.8995	89.1311
6278	ENSG00000072858	SIDT1	protein_coding	240.643	-2.37037	0.456284	22.6328	1.22e-05	0.000294554	154.569	293.178	297.608	480.894	869.765	146.873	213.309	266.975	260.396	269.197	86.8052	55.2177	119.715	60.4857	34.6621
22723	ENSG00000100628	ASB2	protein_coding	64.3228	-1.25471	0.371897	22.6288	1.22e-05	0.000294799	117.385	99.7409	92.3136	168.963	77.1981	22.5317	35.0543	32.3181	38.5455	40.9648	55.1728	21.0944	50.0768	81.298	32.1862
2135	ENSG00000183853	KIRREL1	protein_coding	119.852	1.86253	0.531819	22.6051	1.23e-05	0.000297336	131.238	86.1399	37.201	30.8682	33.4525	16.6902	102.18	66.0413	65.9556	10.2412	208.185	378.458	184.658	349.907	96.5587
13231	ENSG00000156298	TSPAN7	protein_coding	171.025	-2.90812	0.576612	22.6064	1.23e-05	0.000297336	183.003	475.28	608.994	313.556	195.568	112.659	126.792	115.221	73.6647	105.338	22.8048	6.20424	61.8135	60.4857	103.986
29377	ENSG00000099860	GADD45B	protein_coding	164.234	1.13937	0.463712	22.6047	1.23e-05	0.000297336	286.535	175.302	107.47	100.728	46.3188	69.2641	66.3795	47.7745	32.5495	87.7818	205.243	277.95	239.43	416.246	304.531
9669	ENSG00000074276	CDHR2	protein_coding	644.298	-2.85593	0.608961	22.5856	1.25e-05	0.000299839	3845.99	792.638	1198.7	506.888	1085.92	332.134	211.818	149.647	225.277	460.854	25.7473	148.902	315.327	129.426	235.207
5138	ENSG00000169047	IRS1	protein_coding	125.095	1.10946	0.458522	22.5789	1.25e-05	0.000300497	139.987	192.681	46.8457	82.8567	38.599	16.6902	60.4128	70.2567	71.9516	19.0194	153.013	312.694	240.212	354.459	76.7518
18020	ENSG00000076706	MCAM	protein_coding	363.957	2.32115	0.538933	22.5547	1.27e-05	0.00030379	399.545	205.527	85.4245	100.728	25.7327	61.7536	370.681	89.9285	272.388	89.2448	718.718	1005.09	625.178	1243.53	165.883
21427	ENSG00000102760	RGCC	protein_coding	82.9474	1.7558	0.469458	22.5348	1.28e-05	0.000306126	88.2208	73.2944	38.5788	37.3667	5.14654	39.2219	62.6503	25.2924	48.8243	14.6303	130.944	124.085	122.062	384.377	49.5173
31162	ENSG00000080031	PTPRH	protein_coding	520.504	-1.67739	0.375423	22.5356	1.28e-05	0.000306126	1420.28	967.184	1139.45	506.888	545.533	428.102	413.194	314.75	195.297	431.594	226.576	159.449	584.49	192.514	282.249
28486	ENSG00000149451	ADAM33	protein_coding	178.127	-2.35658	0.621522	22.4918	1.31e-05	0.000312414	102.074	227.439	311.386	461.398	895.498	18.3592	61.9045	83.6054	59.9597	29.2606	32.3681	82.5163	70.4205	228.285	7.42759
17142	ENSG00000167994	RAB3IL1	protein_coding	69.2932	-0.490436	0.462462	22.4888	1.31e-05	0.000312521	35.7258	46.848	112.981	178.71	200.715	10.8486	29.0876	18.9693	17.1313	21.9454	56.6441	75.6917	42.2523	127.475	64.3725
30567	ENSG00000105388	CEACAM5	protein_coding	12229.2	1.6951	0.354773	22.4372	1.34e-05	0.000320311	3160.64	16830.5	6481.24	2825.25	2058.62	13947.1	18716.8	11902.9	16155.7	6658.25	10297.5	31013.1	17462.7	16244.6	9683.11
29428	ENSG00000105289	TJP3	protein_coding	945.398	-1.43406	0.296331	22.425	1.35e-05	0.000321902	927.412	1193.87	1726.4	1291.59	1865.62	1129.92	686.916	735.587	666.409	1360.62	436.969	544.112	730.808	325.192	559.545
7525	ENSG00000128040	SPINK2	protein_coding	18.826	-4.29545	0.8916	22.4048	1.36e-05	0.000324797	7.29097	74.0501	78.5355	69.8595	10.2931	16.6902	5.22086	2.1077	5.1394	0	2.94255	0.620424	3.91225	3.25192	2.47586
2170	ENSG00000224259	LINC01133	lincRNA	1465.31	-4.09118	0.760661	22.4016	1.37e-05	0.00032495	196.856	587.111	7232.15	7406.74	3250.04	621.708	144.692	137	132.768	1224.56	50.0234	78.7938	270.728	146.336	500.125
24956	ENSG00000174992	ZG16	protein_coding	5670.46	-5.23304	0.950901	22.3974	1.37e-05	0.000325248	3629.45	9019.75	29888.9	11728.3	16770	4648.21	985.996	1490.14	457.407	3479.08	13.9771	1.86127	1333.29	422.099	1188.41
14768	ENSG00000188343	FAM92A	protein_coding	127.561	2.17781	0.449731	22.3864	1.38e-05	0.000326665	121.03	70.272	39.9566	34.1175	18.0129	118.5	100.688	105.385	168.744	33.6497	241.289	272.366	225.346	156.092	207.973
4473	ENSG00000169554	ZEB2	protein_coding	192.931	-0.287229	0.347473	22.3724	1.39e-05	0.000328586	419.231	345.315	187.383	196.581	133.81	68.4296	146.93	76.5798	122.489	24.8715	197.887	452.289	170.574	282.267	69.3242
11076	ENSG00000164484	TMEM200A	protein_coding	91.6819	1.35733	0.586189	22.3696	1.39e-05	0.000328672	51.0368	265.976	55.1126	43.8653	7.71981	5.00705	43.2585	57.6105	27.4101	0	74.2994	374.736	172.921	129.426	66.8483
21439	ENSG00000133106	EPSTI1	protein_coding	268.585	1.90308	0.456143	22.3652	1.39e-05	0.000329016	397.358	142.811	97.8249	69.8595	56.6119	88.4578	191.68	127.165	163.604	130.21	662.81	711.006	295.766	611.361	282.249
29114	ENSG00000124225	PMEPA1	protein_coding	880.478	2.19835	0.508037	22.3618	1.39e-05	0.000329199	156.756	266.731	411.967	521.51	491.494	404.736	443.773	233.955	313.503	809.055	2974.92	3182.15	759.759	1253.94	982.918
4613	ENSG00000138385	SSB	protein_coding	595.688	1.34461	0.291318	22.3586	1.4e-05	0.000329354	450.582	465.458	334.809	181.96	151.823	933.814	539.986	818.49	720.373	438.909	879.823	789.179	1013.27	793.469	423.373
19560	ENSG00000126749	EMG1	protein_coding	483.135	-0.872828	0.184175	22.3267	1.42e-05	0.000333878	713.057	439.767	617.261	524.759	867.192	506.546	295.351	436.294	390.594	750.534	388.417	278.57	305.155	282.917	450.607
26370	ENSG00000128482	RNF112	protein_coding	36.5147	-2.75006	0.580662	22.3281	1.42e-05	0.000333878	29.1639	42.3143	42.7123	84.4813	205.862	18.3592	20.8834	19.6719	15.4182	16.0933	5.14946	3.72254	15.649	20.8123	7.42759
12959	ENSG00000002726	AOC1	protein_coding	2462	-2.01567	0.415782	22.3061	1.43e-05	0.000336755	3101.58	3255.18	4657.01	4245.19	5594.29	2617.02	1332.06	1569.53	1367.08	2775.37	2980.07	286.015	1142.38	779.16	1228.03
24478	ENSG00000006327	TNFRSF12A	protein_coding	149.165	3.61004	0.676995	22.305	1.43e-05	0.000336755	110.094	43.8255	17.9116	9.74784	0	126.845	72.3462	120.139	65.0991	134.599	214.806	330.686	331.759	444.212	215.4
12374	ENSG00000106351	AGFG2	protein_coding	619.905	-2.19045	0.443139	22.3018	1.44e-05	0.000336914	237.686	411.809	923.136	1493.04	3046.75	359.673	281.181	276.109	334.918	939.265	183.174	120.362	199.525	279.015	212.924
32500	ENSG00000157601	MX1	protein_coding	336.302	1.46695	0.505831	22.2922	1.44e-05	0.000338155	429.438	309.801	252.14	82.8567	100.357	93.4649	290.876	85.0106	83.087	65.8363	192.001	1122.35	869.302	800.623	267.393
2070	ENSG00000132718	SYT11	protein_coding	60.6376	1.76032	0.481513	22.2813	1.45e-05	0.000339167	90.4081	53.6485	19.2894	21.1203	5.14654	27.5388	64.142	16.8616	25.697	8.77818	121.38	152.624	79.0274	201.619	22.2828
2272	ENSG00000162761	LMX1A	protein_coding	4.4008	-6.0919	1.46488	22.2822	1.45e-05	0.000339167	2.91639	13.601	8.26689	29.2435	10.2931	0.834508	0	0	0.856567	0	0	0	0	0	0
6244	ENSG00000153283	CD96	protein_coding	84.6761	-2.17627	0.605735	22.2794	1.45e-05	0.000339167	129.05	72.5388	152.937	352.547	221.301	8.34508	54.4461	17.5642	41.9718	13.1673	88.2765	23.5761	32.8629	44.2261	17.3311
3746	ENSG00000119865	CNRIP1	protein_coding	52.6653	-0.76778	0.440973	22.2436	1.48e-05	0.000344519	76.5552	80.095	95.0692	103.977	61.7585	8.34508	40.2752	13.3488	32.5495	7.31515	41.9313	51.4952	79.8099	82.5988	14.8552
16412	ENSG00000186193	SAPCD2	protein_coding	275.212	1.40724	0.350006	22.2446	1.48e-05	0.000344519	131.967	140.544	192.894	77.9827	72.0515	586.659	219.276	526.222	260.396	335.034	214.806	312.073	427.218	237.39	393.662
25586	ENSG00000273971	AC009163.6	lincRNA	10.827	-5.99317	1.2563	22.2353	1.48e-05	0.000345554	16.7692	7.55613	20.6672	45.4899	30.8792	15.0211	0	1.40513	2.5697	20.4824	0	0	1.5649	0	0
1868	ENSG00000143382	ADAMTSL4	protein_coding	54.5107	-0.538983	0.416695	22.2173	1.5e-05	0.000346749	59.0569	111.075	45.4679	126.722	66.905	21.6972	35.8002	18.2667	19.701	5.85212	77.242	101.749	42.2523	73.4934	12.3793
6090	ENSG00000187098	MITF	protein_coding	33.9066	1.28207	0.5882	22.2237	1.49e-05	0.000346749	53.9532	47.6036	16.5338	21.1203	0	4.17254	34.3085	3.51283	9.42224	0	83.1271	105.472	25.0384	96.9072	7.42759
13365	ENSG00000102001	CACNA1F	protein_coding	23.18	-2.18163	0.456955	22.2127	1.5e-05	0.000346749	24.7893	15.8679	38.5788	53.6131	64.3317	23.3662	15.6626	13.3488	21.4142	36.5757	9.56329	5.58381	4.6947	10.4061	9.90346
14336	ENSG00000120875	DUSP4	protein_coding	69.8537	2.40912	0.494397	22.2148	1.5e-05	0.000346749	48.1204	24.1796	17.9116	16.2464	5.14654	129.349	45.496	33.7232	60.8162	73.1515	210.392	76.3121	172.139	100.159	34.6621
18927	ENSG00000138134	STAMBPL1	protein_coding	184.237	0.977164	0.382747	22.2164	1.5e-05	0.000346749	167.692	107.297	93.6914	47.1146	28.306	334.638	243.143	362.524	343.483	217.991	175.082	126.566	167.444	219.83	128.745
20245	ENSG00000123360	PDE1B	protein_coding	22.2193	-0.990835	0.425798	22.2141	1.5e-05	0.000346749	33.5385	15.1123	34.4454	77.9827	33.4525	5.84155	5.22086	6.3231	11.9919	13.1673	11.7702	14.2697	12.5192	40.3238	17.3311
29452	ENSG00000178078	STAP2	protein_coding	2363.13	-2.52083	0.519159	22.2231	1.49e-05	0.000346749	1048.44	1448.51	4990.45	5736.61	10866.9	2144.68	572.057	877.506	471.968	3577.11	857.754	507.507	714.377	454.618	1178.51
19196	ENSG00000214413	BBIP1	protein_coding	583.701	-2.3943	0.473967	22.2088	1.5e-05	0.000347034	377.672	785.082	1541.78	1346.83	1230.02	586.659	340.102	444.022	418.861	683.235	292.784	148.281	249.602	253.65	56.9449
9450	ENSG00000132915	PDE6A	protein_coding	38.7111	-2.90734	0.743087	22.2057	1.51e-05	0.000347181	1.45819	64.9827	89.558	99.1031	236.741	4.17254	5.96669	14.0513	0.856567	7.31515	5.8851	7.44508	12.5192	5.85346	24.7586
2521	ENSG00000073756	PTGS2	protein_coding	98.3727	3.12617	0.750283	22.1976	1.51e-05	0.0003482	52.495	61.9603	8.26689	8.1232	5.14654	11.6831	40.2752	11.2411	37.6889	8.77818	14.7128	446.085	265.251	449.415	54.469
17316	ENSG00000172543	CTSW	protein_coding	35.0206	-2.65181	0.652166	22.1933	1.52e-05	0.000348568	61.2442	66.4939	2.75563	183.584	82.3446	16.6902	10.4417	0.702567	17.1313	16.0933	36.7819	1.24085	1.5649	20.8123	7.42759
29375	ENSG00000176619	LMNB2	protein_coding	790.805	1.17069	0.245179	22.1855	1.52e-05	0.000349543	461.519	428.432	491.88	453.275	522.374	897.096	647.386	862.049	694.676	958.284	730.488	1238.37	1062.57	814.281	1599.41
9481	ENSG00000198624	CCDC69	protein_coding	407.413	-1.94485	0.489551	22.1826	1.52e-05	0.000349658	328.094	228.195	445.034	1393.94	1981.42	74.2712	229.718	87.8208	142.19	330.645	186.116	81.2755	147.883	249.097	205.497
5957	ENSG00000163938	GNL3	protein_coding	577.621	1.511	0.316786	22.1781	1.53e-05	0.000350046	417.044	426.166	296.23	159.215	164.689	741.043	567.582	765.798	726.369	433.057	643.683	912.643	891.993	842.898	675.911
12554	ENSG00000004866	ST7	protein_coding	134.642	1.43206	0.298338	22.1679	1.54e-05	0.000351459	91.8663	88.4067	64.7573	53.6131	64.3317	143.535	112.621	159.483	113.923	140.451	150.806	193.572	178.399	236.089	227.78
4827	ENSG00000196950	SLC39A10	protein_coding	140.96	2.31958	0.467664	22.1568	1.54e-05	0.000353016	93.3245	79.3394	48.2235	35.7421	2.57327	105.982	190.188	136.298	184.162	79.0036	273.657	364.189	132.234	221.131	168.359
13142	ENSG00000182798	MAGEB17	protein_coding	13.4634	5.24018	1.09215	22.1459	1.55e-05	0.000354016	0	0.755613	0	0	0	0.834508	32.071	23.1847	12.8485	0	5.14946	94.9248	21.1261	11.0565	0
13985	ENSG00000130821	SLC6A8	protein_coding	1037.59	-2.25346	0.548788	22.1486	1.55e-05	0.000354016	1635.37	1509.71	2083.26	2471.08	2169.27	509.05	414.685	163.698	243.265	1220.17	179.496	137.114	805.141	237.39	1785.1
30330	ENSG00000126264	HCST	protein_coding	140.916	-2.78299	0.611434	22.1445	1.55e-05	0.000354016	57.5987	58.9378	303.119	649.856	609.865	50.0705	26.8501	28.8052	30.8364	121.431	36.7819	17.3719	66.5082	38.3727	17.3311
31507	ENSG00000185252	ZNF74	protein_coding	92.1283	1.29729	0.283956	22.1316	1.56e-05	0.000355919	45.9331	61.9603	41.3345	43.8653	51.4654	110.99	109.638	137.703	95.9355	76.0775	89.7478	142.077	154.143	117.069	103.986
17151	ENSG00000162174	ASRGL1	protein_coding	210.446	-1.4629	0.469968	22.129	1.57e-05	0.000355988	145.09	241.041	225.962	282.687	95.211	347.99	285.656	286.647	484.817	339.423	27.2186	58.9402	232.388	56.5834	47.0414
6800	ENSG00000136603	SKIL	protein_coding	337.392	2.05428	0.414033	22.1169	1.58e-05	0.000357763	438.188	171.524	89.558	82.8567	25.7327	356.335	418.414	292.97	355.475	204.824	781.247	592.505	530.501	428.603	292.152
6632	ENSG00000163754	GYG1	protein_coding	177.266	1.27974	0.285492	22.113	1.58e-05	0.000358058	194.669	158.679	95.0692	82.8567	54.0387	161.894	171.542	178.452	125.915	90.7078	350.164	274.227	261.338	234.138	225.304
222	ENSG00000142583	SLC2A5	protein_coding	81.6887	-2.22746	0.677788	22.106	1.58e-05	0.000358529	526.408	43.8255	179.116	64.9856	156.969	5.00705	21.6293	9.13337	13.7051	10.2412	86.0696	4.96339	30.5155	45.5269	27.2345
2533	ENSG00000090104	RGS1	protein_coding	421.783	1.69514	0.787769	22.1071	1.58e-05	0.000358529	742.95	918.825	96.4471	35.7421	23.1594	11.6831	29.0876	28.1027	94.2224	21.9454	1180.7	578.235	1275.39	1134.27	155.979
10363	ENSG00000223865	HLA-DPB1	protein_coding	839.288	-0.895138	0.374715	22.0994	1.59e-05	0.00035932	1557.35	1290.59	1723.65	1845.59	509.507	322.12	430.348	392.735	398.304	254.567	1268.24	269.884	1055.53	939.155	331.766
11121	ENSG00000118513	MYB	protein_coding	637.656	0.458273	0.334421	22.091	1.6e-05	0.00036044	194.669	408.031	512.547	502.014	272.767	1080.69	815.946	1204.9	1058.72	977.304	399.451	816.478	428	400.637	492.697
11305	ENSG00000092820	EZR	protein_coding	4402.09	-1.35492	0.349342	22.0841	1.6e-05	0.000361286	4357.09	3119.93	6078.92	6340.97	19302.1	3040.95	1579.68	1887.8	1463.87	5944.29	3019.79	2328.45	2647.03	1493.93	3426.6
13141	ENSG00000238178	AC078993.1	antisense	20.723	4.21953	0.874877	22.0727	1.61e-05	0.000362961	0.729097	2.26684	1.37782	0	5.14654	33.3803	32.071	40.7489	16.2748	7.31515	11.7702	88.1002	44.5996	22.1131	4.95173
25669	ENSG00000140961	OSGIN1	protein_coding	138.128	-2.34596	0.516712	22.0554	1.62e-05	0.000365701	131.238	74.0501	209.428	209.579	697.356	107.651	41.7669	29.5078	10.2788	295.532	26.483	19.2331	46.947	29.2673	143.6
30581	ENSG00000028277	POU2F2	protein_coding	100.352	-1.6088	0.545999	22.0512	1.63e-05	0.000366083	99.1573	57.4266	133.648	560.501	229.021	10.0141	38.0377	14.0513	27.4101	55.5951	75.7707	54.5973	36.7751	51.3803	61.8966
12094	ENSG00000225969	ABHD11-AS1	transcribed_unitary_pseudogene	372.913	-3.25013	0.650697	22.0234	1.65e-05	0.000370535	95.5118	134.499	1062.3	901.675	1911.94	218.641	49.9711	56.2053	24.8404	681.772	102.989	21.0944	72.7678	41.6246	217.876
19539	ENSG00000250510	GPR162	protein_coding	35.353	-1.48028	0.419563	22.0226	1.65e-05	0.000370535	29.1639	45.3368	82.6689	118.599	54.0387	15.8556	20.8834	12.6462	20.5576	14.6303	19.1266	14.8902	22.691	46.8277	12.3793
30843	ENSG00000087076	HSD17B14	protein_coding	43.3562	-1.27627	0.595458	22.0173	1.66e-05	0.000371128	13.1238	42.3143	75.7798	113.725	195.568	9.17959	4.47502	4.91797	4.28283	29.2606	40.4601	14.2697	14.8665	55.933	32.1862
12734	ENSG00000122778	KIAA1549	protein_coding	48.7683	2.67751	0.556624	22.0089	1.66e-05	0.000372274	26.2475	21.1572	12.4003	1.62464	5.14654	83.4508	54.4461	85.7131	49.6809	17.5564	73.5638	132.771	43.0347	57.8842	66.8483
13742	ENSG00000068366	ACSL4	protein_coding	244.789	1.84928	0.430642	22.0002	1.67e-05	0.000373493	366.736	159.434	60.6239	58.4871	56.6119	106.817	321.456	95.5491	175.596	73.1515	622.349	650.824	225.346	436.408	262.442
2767	ENSG00000082512	TRAF5	protein_coding	470.595	1.96417	0.435036	21.9943	1.67e-05	0.000374192	255.913	215.35	133.648	121.848	79.7713	370.521	659.32	668.141	973.06	234.085	1499.97	722.794	276.987	515.755	331.766
11482	ENSG00000146535	GNA12	protein_coding	173.389	1.34213	0.324622	21.9607	1.7e-05	0.000379714	199.044	176.058	59.246	90.9799	48.8921	115.162	191.68	111.006	146.473	49.743	258.209	437.399	198.742	386.979	131.221
30570	ENSG00000170956	CEACAM3	protein_coding	39.3344	-2.7286	0.834795	21.9607	1.7e-05	0.000379714	0.729097	44.5812	96.4471	103.977	277.913	2.50352	2.23751	0.702567	5.99597	1.46303	5.14946	16.131	13.3016	6.50384	12.3793
16898	ENSG00000179431	FJX1	protein_coding	14.6797	4.98878	1.11052	21.958	1.71e-05	0.000379809	6.56188	1.51123	0	0	0	1.66902	13.4251	0.702567	0.856567	2.92606	27.9542	44.6705	39.1225	70.8919	9.90346
23422	ENSG00000179362	HMGN2P46	transcribed_processed_pseudogene	51.5857	-1.27305	0.366317	21.9459	1.72e-05	0.00038159	44.4749	77.8281	62.0017	56.8624	36.0258	96.8029	88.0088	57.6105	65.9556	70.2254	35.3106	19.2331	21.1261	17.5604	24.7586
27884	ENSG00000177426	TGIF1	protein_coding	363.009	1.41564	0.359035	21.9444	1.72e-05	0.00038159	239.873	276.554	154.315	66.6103	79.7713	492.36	483.302	575.402	641.569	241.4	551.728	647.722	498.421	352.508	143.6
27774	ENSG00000183010	PYCR1	protein_coding	543.99	1.66226	0.389064	21.9239	1.73e-05	0.000385097	190.294	244.819	227.339	222.576	167.262	1053.98	548.19	512.171	564.478	911.467	646.626	537.287	715.159	1298.82	319.387
12415	ENSG00000232445	AC006329.1	antisense	8.56989	5.60195	1.21495	21.9026	1.75e-05	0.000388807	0.729097	0	0	0	0	2.50352	1.49167	7.72823	2.5697	5.85212	3.67819	23.5761	58.6837	14.3085	7.42759
7617	ENSG00000109321	AREG	protein_coding	249.48	2.12064	0.569426	21.8992	1.76e-05	0.000389049	149.465	249.352	162.582	32.4928	25.7327	83.4508	76.0754	120.841	41.1152	131.673	178.76	324.482	970.238	309.583	886.36
12596	ENSG00000179603	GRM8	protein_coding	77.9449	4.10346	0.752422	21.893	1.76e-05	0.000389219	5.10368	27.2021	8.26689	0	7.71981	43.3944	54.4461	52.6925	33.4061	24.8715	551.728	124.085	36.7751	157.393	42.0897
13630	ENSG00000007952	NOX1	protein_coding	758.467	1.98166	0.42446	21.8919	1.76e-05	0.000389219	164.776	699.698	307.253	154.341	69.4783	1070.67	1329.08	1161.34	864.276	207.75	2426.13	1356.25	798.881	465.025	302.055
25373	ENSG00000196155	PLEKHG4	protein_coding	151.757	2.3454	0.484017	21.8919	1.76e-05	0.000389219	52.495	63.4715	46.8457	34.1175	28.306	85.9543	158.117	395.545	148.186	92.1708	194.944	493.857	110.325	154.141	217.876
21763	ENSG00000275216	AL161431.1	lincRNA	65.6017	6.05097	1.10802	21.8769	1.78e-05	0.000391689	0.729097	12.8454	0	1.62464	0	52.574	0	26.6975	41.1152	127.284	124.323	164.412	66.5082	143.085	222.828
23361	ENSG00000237289	CKMT1B	protein_coding	530.689	-1.91007	0.40201	21.875	1.78e-05	0.000391689	467.351	474.525	913.491	726.214	1013.87	1105.72	427.365	361.119	377.746	980.23	350.164	60.8015	210.479	149.588	341.669
3583	ENSG00000068724	TTC7A	protein_coding	293.846	-1.12233	0.293159	21.8516	1.8e-05	0.000395871	444.02	336.248	405.078	467.896	694.783	214.468	205.851	163.698	154.182	282.365	166.254	194.193	253.514	254.3	170.835
12336	ENSG00000160862	AZGP1	protein_coding	295.566	2.5663	0.554951	21.8487	1.8e-05	0.000396015	201.231	103.519	78.5355	69.8595	23.1594	315.444	121.571	66.7438	52.2506	307.236	1304.29	292.22	231.605	872.165	393.662
655	ENSG00000162511	LAPTM5	protein_coding	1909.31	-1.25782	0.469499	21.8213	1.83e-05	0.000400522	1328.42	1148.53	2364.33	6791	7493.36	448.965	695.12	389.924	459.12	1287.47	1423.46	964.138	1164.29	1668.89	1012.63
7082	ENSG00000161267	BDH1	protein_coding	729.931	-0.94349	0.282496	21.823	1.82e-05	0.000400522	560.676	733.7	870.779	908.174	728.235	1275.13	827.879	923.875	782.902	1302.1	553.935	299.665	316.892	416.896	448.131
10191	ENSG00000204610	TRIM15	protein_coding	382.06	-1.40364	0.38136	21.8197	1.83e-05	0.000400522	619.004	385.363	775.71	640.108	867.192	377.197	142.455	139.811	106.214	418.426	151.541	237.002	275.422	179.506	415.945
17531	ENSG00000168010	ATG16L2	protein_coding	416.855	-1.27507	0.278749	21.8121	1.83e-05	0.000401297	341.218	556.131	508.414	584.871	771.981	465.655	537.748	392.032	491.669	485.726	200.829	220.25	249.602	290.722	155.979
21339	ENSG00000189403	HMGB1	protein_coding	2651.49	1.35813	0.285115	21.8116	1.84e-05	0.000401297	2143.55	2006.91	1672.67	1114.5	918.657	2591.98	2180.83	3163.66	2802.69	1771.73	4924.36	4006.7	3096.15	3342.32	4035.66
32571	ENSG00000230061	TRPM2-AS	antisense	34.967	6.30572	1.28482	21.8001	1.85e-05	0.000403186	2.18729	0.755613	1.37782	0	0	3.33803	0	0	0.856567	156.544	28.6899	69.4875	60.2486	99.5088	101.51
14653	ENSG00000104369	JPH1	protein_coding	108.537	2.65673	0.549047	21.7875	1.86e-05	0.000405309	40.8295	84.6286	26.1785	11.3725	0	81.7818	116.351	170.021	193.584	27.7976	240.554	227.075	268.38	107.313	32.1862
11045	ENSG00000135547	HEY2	protein_coding	10.3139	2.67172	0.698237	21.7829	1.86e-05	0.000405822	8.74917	4.53368	1.37782	3.24928	0	4.17254	9.69588	2.1077	5.99597	0	30.1611	33.5029	14.8665	33.82	2.47586
11813	ENSG00000227191	TRGC2	TR_C_gene	14.5593	-2.84318	0.675788	21.7403	1.9e-05	0.000414109	18.9565	35.5138	64.7573	29.2435	10.2931	6.67606	3.72918	11.9436	11.1354	0	8.09201	1.24085	10.9543	5.85346	0
32645	ENSG00000210140	MT-TC	Mt_tRNA	481.065	-4.59763	0.78826	21.7305	1.91e-05	0.000415705	26.9766	36.2694	675.129	1447.55	3638.6	163.564	20.8834	46.3694	33.4061	918.782	36.7819	9.30636	13.3016	10.4061	138.648
1748	ENSG00000117281	CD160	protein_coding	15.8039	-2.82982	0.634781	21.7218	1.92e-05	0.00041709	22.602	20.4015	53.7348	60.1117	10.2931	5.00705	5.22086	5.62053	12.8485	19.0194	2.94255	3.10212	7.8245	5.85346	2.47586
20787	ENSG00000110887	DAO	protein_coding	7.55213	-5.51826	1.47105	21.7184	1.92e-05	0.000417349	0	38.5363	20.6672	24.3696	28.306	0	0	0	0	0	0	0.620424	0.78245	0	0
26180	ENSG00000184544	DHRS7C	protein_coding	10.5862	-6.05555	1.27647	21.695	1.95e-05	0.000421816	0.729097	4.53368	53.7348	9.74784	77.1981	3.33803	1.49167	4.91797	0.856567	1.46303	0	0	0.78245	0	0
13995	ENSG00000198910	L1CAM	protein_coding	32.651	-0.129731	0.791557	21.6747	1.97e-05	0.000425236	60.5151	93.696	8.26689	37.3667	7.71981	0	1.49167	1.40513	7.7091	0	5.8851	109.815	3.91225	122.272	29.7104
30431	ENSG00000196218	RYR1	protein_coding	10.9598	-1.08303	0.673387	21.6758	1.96e-05	0.000425236	7.29097	18.8903	24.8007	21.1203	38.599	0	2.98335	1.40513	1.71313	1.46303	13.2415	6.82466	14.0841	4.55269	7.42759
14896	ENSG00000164933	SLC25A32	protein_coding	126.197	1.73954	0.400422	21.6606	1.98e-05	0.000427798	140.716	113.342	42.7123	27.6189	38.599	68.4296	160.355	103.277	68.5253	49.743	203.036	277.95	252.731	177.555	168.359
32499	ENSG00000183486	MX2	protein_coding	106.795	1.01877	0.522561	21.6497	1.99e-05	0.000429684	168.422	95.2072	31.6897	77.9827	79.7713	20.0282	88.7546	16.8616	31.693	20.4824	70.6212	348.058	207.349	248.447	96.5587
16299	ENSG00000175164	ABO	protein_coding	886.494	-0.661754	0.300892	21.6338	2.01e-05	0.000431751	1885.45	732.189	606.239	541.005	473.482	1568.87	1311.18	1265.32	1606.06	637.881	1091.69	493.857	495.291	351.207	237.683
25343	ENSG00000258122	AC044802.2	antisense	49.199	-3.99364	0.775487	21.6374	2e-05	0.000431751	16.7692	168.502	168.093	123.473	87.4911	31.7113	9.69588	10.5385	5.99597	51.206	4.41383	1.86127	3.91225	9.75576	44.5656
25765	ENSG00000225614	ZNF469	protein_coding	23.5048	2.94482	0.869744	21.6346	2e-05	0.000431751	23.3311	7.55613	0	1.62464	5.14654	1.66902	4.47502	2.81027	1.71313	1.46303	31.6324	166.894	21.9086	77.3957	4.95173
16033	ENSG00000196739	COL27A1	protein_coding	188.34	0.558814	0.389988	21.61	2.03e-05	0.00043646	100.615	176.813	212.184	336.301	162.116	21.6972	137.234	51.2874	77.9476	118.505	175.817	380.32	294.984	408.441	170.835
8369	ENSG00000112902	SEMA5A	protein_coding	261.333	1.51788	0.437424	21.5935	2.05e-05	0.000439625	155.298	245.574	70.2686	34.1175	36.0258	337.976	583.99	413.109	459.12	223.843	279.542	446.085	117.367	312.184	205.497
16068	ENSG00000119403	PHF19	protein_coding	187.155	1.30667	0.288252	21.5546	2.09e-05	0.000447793	112.281	113.342	121.248	112.1	43.7456	225.317	184.222	245.898	180.736	222.38	255.266	203.499	307.503	296.575	183.214
16112	ENSG00000119408	NEK6	protein_coding	317.181	0.967983	0.266921	21.5414	2.1e-05	0.000450291	336.843	164.724	133.648	133.221	159.543	422.261	472.861	384.304	389.738	411.111	396.509	416.304	319.24	288.12	329.29
16019	ENSG00000165188	RNF183	protein_coding	26.4211	2.20627	0.533932	21.5384	2.1e-05	0.000450507	5.10368	12.0898	5.51126	3.24928	12.8663	30.0423	44.7502	33.7232	36.8324	40.9648	56.6441	39.0867	35.2102	13.0077	27.2345
26058	ENSG00000174326	SLC16A11	protein_coding	13.7775	-1.77869	0.745639	21.5234	2.12e-05	0.000453425	3.64549	2.26684	22.045	9.74784	23.1594	26.7042	25.3585	35.1283	21.4142	21.9454	1.47128	0.620424	5.47715	5.20307	2.47586
4351	ENSG00000155438	NIFK	protein_coding	222.394	1.43607	0.318014	21.5208	2.12e-05	0.000453533	165.505	139.788	155.693	82.8567	30.8792	292.078	250.601	314.047	215.855	217.991	358.256	266.162	341.148	306.981	198.069
15765	ENSG00000213694	S1PR3	protein_coding	33.4357	3.36359	0.890916	21.5179	2.13e-05	0.00045372	35.7258	27.2021	1.37782	0	0	1.66902	22.3751	6.3231	6.85253	0	113.288	120.362	40.6874	115.768	9.90346
4752	ENSG00000162992	NEUROD1	protein_coding	16.587	-5.58562	1.37917	21.507	2.14e-05	0.000455729	24.0602	19.6459	60.6239	136.47	0	0.834508	0	0	0	0	0	0	4.6947	0	2.47586
3420	ENSG00000163811	WDR43	protein_coding	262.954	2.1448	0.434492	21.4961	2.15e-05	0.000457744	202.689	130.721	66.1351	95.8538	23.1594	272.05	253.585	345.663	288.663	196.046	340.6	622.905	392.79	290.071	423.373
18826	ENSG00000156113	KCNMA1	protein_coding	207.508	-2.21714	0.48152	21.4839	2.16e-05	0.000460079	173.525	154.145	263.163	346.048	432.309	436.448	111.876	241.683	216.711	411.111	98.5754	31.0212	28.1682	143.085	24.7586
16556	ENSG00000130600	H19	processed_transcript	53.4166	4.07111	0.978355	21.4619	2.19e-05	0.00046468	8.74917	6.0449	8.26689	8.1232	0	0.834508	11.9334	2.81027	0	4.38909	134.622	172.478	32.0804	408.441	2.47586
12140	ENSG00000189077	TMEM120A	protein_coding	608.67	-1.61341	0.405637	21.4575	2.19e-05	0.000465241	600.776	499.46	1241.41	1265.59	1829.59	542.43	190.188	243.088	136.194	836.853	380.325	181.164	278.552	399.336	505.076
6768	ENSG00000114200	BCHE	protein_coding	9.32617	-2.68357	1.15896	21.4461	2.2e-05	0.000467403	57.5987	27.9577	17.9116	3.24928	7.71981	0	0	0	0	0	1.47128	1.86127	3.91225	18.2108	0
30866	ENSG00000130529	TRPM4	protein_coding	1896.27	-1.93161	0.41822	21.4429	2.21e-05	0.000467682	770.656	1697.86	3206.18	3337.01	4562.41	2652.07	1485.71	2147.75	1674.59	3650.26	677.522	557.14	971.803	543.071	510.028
11919	ENSG00000146674	IGFBP3	protein_coding	829.96	1.41279	0.489817	21.4343	2.22e-05	0.000468863	366.007	752.59	599.35	768.455	234.167	218.641	409.464	177.749	388.025	141.914	3842.97	555.9	1278.52	2336.83	378.807
21870	ENSG00000129538	RNASE1	protein_coding	1445.42	-2.20248	0.473517	21.4337	2.22e-05	0.000468863	1259.15	2383.2	4838.89	2966.59	2035.46	1526.31	436.315	774.228	576.469	1654.69	485.521	205.981	711.247	935.903	891.311
5320	ENSG00000172482	AGXT	protein_coding	17.3512	-2.2122	0.759784	21.4301	2.22e-05	0.000469242	0	15.8679	22.045	51.9885	105.504	0	0.745837	2.1077	0.856567	14.6303	1.47128	3.10212	0.78245	6.50384	34.6621
23119	ENSG00000256802	AC022613.1	antisense	24.4393	-2.68445	0.866244	21.4244	2.23e-05	0.000470106	42.2877	22.6684	75.7798	107.226	51.4654	5.84155	1.49167	0.702567	0.856567	5.85212	0	22.3353	4.6947	13.0077	12.3793
21807	ENSG00000126226	PCID2	protein_coding	261.294	2.1911	0.455711	21.4176	2.23e-05	0.000471203	199.044	214.594	110.225	58.4871	15.4396	186.095	230.464	313.345	287.806	76.0775	581.154	587.541	322.369	439.66	297.104
3141	ENSG00000259823	LYPD8	protein_coding	970.116	-3.23988	0.653628	21.4125	2.24e-05	0.000471942	261.017	2767.81	3976.37	1913.83	2056.04	604.184	321.456	226.929	376.033	588.138	197.151	53.3564	406.092	87.8019	715.525
15297	ENSG00000153714	LURAP1L	protein_coding	170.838	2.45095	0.501074	21.3874	2.27e-05	0.000477404	78.7425	90.6735	92.3136	37.3667	0	136.025	147.676	221.308	170.457	80.4666	203.772	672.539	269.163	255.601	106.462
24890	ENSG00000184730	APOBR	protein_coding	1839.36	-2.34673	0.482173	21.3827	2.27e-05	0.000478038	491.412	1312.5	2571	4576.61	6734.25	2075.42	1171.71	1476.79	1158.08	3337.17	359.727	206.601	798.099	617.865	703.146
12043	ENSG00000273142	AC073335.2	lincRNA	57.3415	1.74268	0.374715	21.3785	2.28e-05	0.00047856	29.1639	58.1822	19.2894	14.6218	10.2931	72.6022	96.9588	59.7182	33.4061	36.5757	73.5638	172.478	45.3821	61.1361	76.7518
10229	ENSG00000196260	SFTA2	protein_coding	7.04786	4.89494	1.21005	21.3707	2.29e-05	0.000479938	0	0	0	0	2.57327	3.33803	0	0	0.856567	5.85212	7.35638	2.48169	8.60695	7.80461	66.8483
5755	ENSG00000249992	TMEM158	protein_coding	71.8923	3.02484	0.60975	21.3683	2.29e-05	0.000480034	5.83278	14.3566	27.5563	29.2435	5.14654	84.2853	52.2086	23.1847	51.394	96.5599	96.3685	184.266	89.9817	266.007	51.9932
4271	ENSG00000115008	IL1A	protein_coding	6.20673	5.02745	1.20184	21.3606	2.3e-05	0.000481383	1.45819	0	0	0	0	1.66902	1.49167	2.1077	0.856567	4.38909	6.62074	29.1599	25.0384	10.4061	9.90346
741	ENSG00000187513	GJA4	protein_coding	37.8053	1.33199	0.497174	21.3048	2.36e-05	0.000494026	28.4348	21.9128	20.6672	40.616	25.7327	6.67606	23.8668	3.51283	16.2748	23.4085	75.035	87.4797	45.3821	118.37	29.7104
18497	ENSG00000196793	ZNF239	protein_coding	30.3026	2.40672	0.511685	21.3047	2.36e-05	0.000494026	13.8529	19.6459	6.88908	6.49856	0	22.5317	50.7169	44.2617	38.5455	10.2412	39.7244	54.5973	50.8592	68.9407	27.2345
10057	ENSG00000186470	BTN3A2	protein_coding	884.625	-1.57052	0.342216	21.2972	2.37e-05	0.00049538	696.288	625.647	1160.12	3042.95	2195	403.902	664.541	727.859	722.942	773.942	356.049	402.655	459.298	503.397	534.787
26671	ENSG00000275718	CCL15	protein_coding	45.689	-2.24847	0.481108	21.2861	2.39e-05	0.000497646	47.3913	27.2021	181.872	51.9885	123.517	60.9191	12.6792	25.2924	29.9798	35.1127	17.6553	6.82466	27.3857	7.80461	29.7104
12185	ENSG00000135218	CD36	protein_coding	122.309	-2.11188	0.488781	21.2822	2.39e-05	0.000498111	425.793	359.672	214.939	125.097	77.1981	44.2289	99.9421	77.2823	119.063	17.5564	27.9542	58.9402	99.3711	57.8842	29.7104
26613	ENSG00000108691	CCL2	protein_coding	118.883	1.17769	0.587144	21.279	2.4e-05	0.000498412	110.823	131.477	111.603	87.7306	15.4396	6.67606	46.9877	46.3694	110.497	0	105.932	213.426	239.43	482.585	74.2759
22679	ENSG00000165914	TTC7B	protein_coding	40.2672	2.79036	0.623072	21.2734	2.4e-05	0.000499307	37.9131	21.9128	4.13345	3.24928	2.57327	30.0423	26.8501	5.62053	23.9839	24.8715	53.7016	85.6185	28.9506	93.6553	160.931
14419	ENSG00000253829	AC067817.2	antisense	13.7891	-6.15465	1.29053	21.2699	2.41e-05	0.000499676	1.45819	0.755613	52.357	24.3696	100.357	1.66902	0.745837	0.702567	0	21.9454	0	0	0	0	2.47586
1127	ENSG00000143001	TMEM61	protein_coding	31.5302	-3.84565	0.785022	21.252	2.43e-05	0.000503664	40.8295	49.8704	45.4679	43.8653	25.7327	80.9472	19.3918	42.154	85.6567	14.6303	1.47128	0	16.4314	6.50384	0
13043	ENSG00000106018	VIPR2	protein_coding	14.044	-1.69743	0.602467	21.2457	2.44e-05	0.00050423	21.1438	12.0898	31.6897	58.4871	18.0129	0.834508	1.49167	9.13337	5.99597	2.92606	5.8851	4.96339	9.3894	28.6169	0
27403	ENSG00000108370	RGS9	protein_coding	52.5428	-1.96689	0.439288	21.2474	2.43e-05	0.00050423	45.9331	35.5138	86.8023	173.837	151.823	48.4014	20.1376	21.7796	24.8404	65.8363	20.5979	14.8902	17.9963	32.5192	27.2345
12779	ENSG00000258227	CLEC5A	protein_coding	17.8925	4.75192	1.14865	21.2231	2.46e-05	0.00050905	2.18729	0	0	1.62464	7.71981	0	3.72918	2.1077	0	2.92606	50.0234	106.713	11.7367	72.1926	7.42759
27243	ENSG00000153944	MSI2	protein_coding	410.896	1.63553	0.401779	21.2227	2.46e-05	0.00050905	274.141	348.338	122.626	84.4813	61.7585	498.201	566.836	662.52	758.918	335.034	631.913	619.803	468.688	329.094	401.09
12637	ENSG00000128591	FLNC	protein_coding	115.079	0.144796	0.440511	21.218	2.47e-05	0.000509741	142.903	111.831	103.336	175.461	172.409	30.0423	35.8002	37.236	30.8364	45.3539	207.45	148.281	88.4168	347.305	49.5173
26232	ENSG00000109099	PMP22	protein_coding	425.572	-0.410701	0.44099	21.2013	2.49e-05	0.000513489	1437.78	456.39	449.168	490.641	396.283	77.6092	199.138	135.595	162.748	102.412	521.567	544.732	452.256	801.273	155.979
16267	ENSG00000126882	FAM78A	protein_coding	66.5083	-1.24271	0.41258	21.1974	2.49e-05	0.000513981	104.99	78.5837	75.7798	180.335	156.969	15.8556	44.0044	22.4821	52.2506	26.3345	69.8856	32.8825	44.5996	60.4857	32.1862
25013	ENSG00000005844	ITGAL	protein_coding	231.003	-1.8644	0.483014	21.1937	2.5e-05	0.000514412	296.014	234.24	252.14	755.458	797.713	61.7536	170.797	48.4771	164.461	137.525	169.932	82.5163	122.062	100.159	71.8001
12365	ENSG00000085514	PILRA	protein_coding	28.3161	0.504494	0.425038	21.1892	2.51e-05	0.000515072	26.9766	32.4914	24.8007	30.8682	30.8792	6.67606	17.1542	7.02567	16.2748	5.85212	50.0234	53.3564	21.9086	80.6476	19.8069
23296	ENSG00000187446	CHP1	protein_coding	1187.64	-1.08965	0.244954	21.1838	2.51e-05	0.000515934	1337.89	1520.29	1612.04	1372.82	1618.59	1689.04	1337.29	1085.47	918.24	1783.43	621.614	596.848	913.902	595.101	812.084
21690	ENSG00000065150	IPO5	protein_coding	921.759	1.31767	0.280373	21.1785	2.52e-05	0.000516637	504.535	551.597	691.663	424.031	512.081	816.149	667.524	1093.9	914.813	940.728	1319.73	1750.22	1002.32	928.748	1708.35
24351	ENSG00000131634	TMEM204	protein_coding	90.2901	1.46613	0.464837	21.1771	2.52e-05	0.000516637	161.131	75.5613	49.6013	43.8653	7.71981	32.5458	58.1753	26.6975	47.9677	21.9454	221.427	135.873	129.104	278.364	64.3725
20414	ENSG00000184575	XPOT	protein_coding	344.3	1.95753	0.402955	21.164	2.54e-05	0.000519531	326.636	250.108	110.225	64.9856	48.8921	344.652	383.36	394.842	342.627	198.972	462.716	912.643	553.192	359.662	410.994
14031	ENSG00000130826	DKC1	protein_coding	485.934	2.5032	0.498361	21.1523	2.55e-05	0.000521762	328.823	340.026	112.981	97.4784	25.7327	414.75	426.619	670.951	531.071	242.863	843.041	952.971	676.819	770.705	854.173
25931	ENSG00000277200	AC005696.4	lincRNA	20.9881	-3.82606	0.839081	21.1515	2.55e-05	0.000521762	13.1238	4.53368	55.1126	32.4928	61.7585	38.3874	6.71253	21.7796	23.9839	43.8909	1.47128	0.620424	10.9543	0	0
15254	ENSG00000120158	RCL1	protein_coding	77.8555	1.79559	0.38069	21.1476	2.56e-05	0.000522248	39.3713	68.0052	31.6897	19.4957	18.0129	109.321	73.092	90.6311	83.087	49.743	127.265	120.983	105.631	102.761	128.745
15979	ENSG00000188959	C9orf152	protein_coding	428.83	-0.144689	0.301804	21.128	2.58e-05	0.000526871	287.993	621.114	373.388	258.318	141.53	707.663	621.282	786.172	726.369	474.021	289.106	284.774	376.358	288.771	195.593
27263	ENSG00000265148	TSPOAP1-AS1	antisense	270.264	1.17089	0.416016	21.1245	2.59e-05	0.000527266	193.94	174.547	126.759	74.7335	18.0129	317.947	371.427	633.715	638.999	109.727	325.887	457.873	364.622	218.529	27.2345
15705	ENSG00000135069	PSAT1	protein_coding	134.25	3.51409	0.672157	21.1213	2.59e-05	0.000527588	86.7626	26.4465	13.7782	9.74784	2.57327	326.293	90.9921	116.626	103.645	146.303	58.1154	287.256	445.996	133.329	165.883
28838	ENSG00000101335	MYL9	protein_coding	1876.07	-0.797637	0.590283	21.1121	2.6e-05	0.000529496	742.221	640.004	2861.72	6046.91	8195.86	204.454	256.568	232.55	159.321	1076.79	1458.03	1078.3	654.128	3504.27	1029.96
20918	ENSG00000171435	KSR2	protein_coding	28.8846	-0.551096	0.542621	21.1032	2.62e-05	0.000531357	3.64549	18.8903	19.2894	27.6189	20.5862	57.581	25.3585	63.231	106.214	30.7236	5.8851	9.30636	15.649	16.91	12.3793
29578	ENSG00000214248	AC010336.1	antisense	30.5942	2.60892	0.606502	21.0746	2.65e-05	0.000538461	5.83278	7.55613	8.26689	6.49856	5.14654	51.7395	26.8501	52.6925	32.5495	46.8169	50.0234	40.948	61.0311	60.4857	2.47586
31914	ENSG00000187045	TMPRSS6	protein_coding	51.4314	-2.4684	0.741144	21.066	2.66e-05	0.000540263	2.18729	32.4914	22.045	227.45	383.417	3.33803	2.98335	1.40513	2.5697	24.8715	6.62074	3.72254	13.3016	10.4061	34.6621
1932	ENSG00000143365	RORC	protein_coding	218.978	-1.3486	0.338287	21.058	2.67e-05	0.000541903	193.211	253.886	209.428	328.177	321.659	255.359	195.409	375.873	256.97	383.314	98.5754	84.3776	112.673	161.295	54.469
31508	ENSG00000244486	SCARF2	protein_coding	57.5409	1.19461	0.498496	21.0438	2.69e-05	0.000545222	21.8729	49.8704	46.8457	45.4899	56.6119	11.6831	23.1209	18.2667	16.2748	20.4824	83.8627	145.179	52.4241	243.894	27.2345
9432	ENSG00000169247	SH3TC2	protein_coding	41.4306	4.01528	0.853864	21.0315	2.71e-05	0.000548011	1.45819	9.06735	0	0	10.2931	35.8838	61.1586	75.1746	83.9436	38.0388	152.277	68.867	22.691	40.3238	22.2828
14380	ENSG00000253161	LINC01605	lincRNA	13.7901	3.89579	1.05225	21.0297	2.71e-05	0.000548011	0	0	1.37782	1.62464	2.57327	41.7254	14.1709	33.0206	19.701	10.2412	44.1383	0.620424	15.649	7.15423	14.8552
485	ENSG00000271420	AL109936.2	lincRNA	19.6502	-4.20325	0.884235	21.0113	2.74e-05	0.000551439	2.91639	6.0449	71.6464	38.9914	43.7456	25.8697	2.98335	17.5642	8.56567	67.2993	1.47128	0.620424	0.78245	1.30077	4.95173
2576	ENSG00000116852	KIF21B	protein_coding	103.026	1.45171	0.313021	21.0142	2.73e-05	0.000551439	89.679	87.6511	20.6672	61.7363	25.7327	114.328	168.559	79.39	87.3698	55.5951	222.898	231.418	90.7642	110.565	99.0346
28287	ENSG00000183287	CCBE1	protein_coding	8.49027	-2.89447	1.08034	21.0127	2.74e-05	0.000551439	21.8729	9.82297	23.4229	25.9942	18.0129	0	1.49167	0	0	0	0.735638	11.1676	0	12.3573	2.47586
19760	ENSG00000023734	STRAP	protein_coding	561.033	1.52906	0.323432	20.985	2.77e-05	0.000558203	505.265	468.48	267.296	157.59	123.517	757.733	595.924	642.146	621.011	339.423	787.868	883.483	873.214	766.152	626.394
3435	ENSG00000158125	XDH	protein_coding	325.03	-1.52522	0.513249	20.974	2.79e-05	0.000560731	1077.61	610.535	399.566	555.627	542.96	90.1268	226.734	33.7232	155.039	118.505	345.75	129.048	329.411	107.313	153.504
25124	ENSG00000155330	C16orf87	protein_coding	53.9382	2.39404	0.516229	20.9601	2.81e-05	0.000564098	59.786	30.9801	12.4003	6.49856	5.14654	45.8979	60.4128	37.9386	51.394	13.1673	137.564	106.092	83.7221	68.9407	89.1311
19505	ENSG00000067182	TNFRSF1A	protein_coding	941.958	-0.984269	0.268655	20.9362	2.84e-05	0.000569967	1619.33	981.541	1375.06	1341.95	1829.59	936.318	514.627	452.453	483.104	1097.27	634.12	614.84	752.717	738.836	757.615
32273	ENSG00000228314	CYP4F29P	transcribed_unprocessed_pseudogene	14.2207	-3.23742	0.827003	20.9355	2.84e-05	0.000569967	8.02007	24.9352	16.5338	105.602	25.7327	2.50352	6.71253	2.1077	5.1394	0	5.14946	1.24085	3.1298	6.50384	0
3589	ENSG00000234690	AC106869.1	lincRNA	197.209	-3.10033	0.620564	20.9278	2.85e-05	0.000571622	40.1004	55.1597	498.769	474.395	1276.34	115.162	41.7669	73.7695	55.6768	108.264	46.3452	18.6127	47.7294	16.91	89.1311
23724	ENSG00000138604	GLCE	protein_coding	393.028	1.04028	0.394965	20.9247	2.86e-05	0.000571954	290.181	338.515	201.161	102.352	41.1723	600.011	856.967	659.71	750.353	314.551	297.933	544.112	332.541	258.853	307.007
27476	ENSG00000125398	SOX9	protein_coding	612.421	1.33028	0.353211	20.9161	2.87e-05	0.000573864	428.709	327.18	248.007	237.198	177.556	827.832	636.199	878.911	1056.15	648.122	1113.76	1281.17	413.916	458.521	453.083
15026	ENSG00000136997	MYC	protein_coding	537.031	2.81428	0.554727	20.912	2.88e-05	0.000574475	386.422	357.405	104.714	38.9914	28.306	535.754	391.564	633.715	659.556	127.284	602.487	1670.8	1190.89	805.176	522.407
4590	ENSG00000136546	SCN7A	protein_coding	26.7622	-2.66782	0.898603	20.901	2.89e-05	0.000575438	83.8462	105.03	37.201	16.2464	15.4396	0	5.96669	2.81027	9.42224	0	4.41383	17.3719	5.47715	98.208	0
10652	ENSG00000243955	GSTA1	protein_coding	268.621	-4.03531	0.754484	20.9056	2.89e-05	0.000575438	3343.64	109.564	96.4471	77.9827	82.3446	55.0775	25.3585	75.1746	48.8243	21.9454	19.8622	4.96339	38.34	27.3161	2.47586
13052	ENSG00000198223	CSF2RA	protein_coding	66.0159	-0.449324	0.46472	20.8995	2.9e-05	0.000575438	51.0368	67.2495	97.8249	167.338	123.517	5.00705	35.8002	16.159	49.6809	13.1673	73.5638	83.1368	52.4241	119.671	34.6621
31533	ENSG00000099957	P2RX6	protein_coding	22.3547	-5.3196	1.06518	20.9002	2.89e-05	0.000575438	0.729097	7.55613	55.1126	63.361	159.543	13.3521	0	5.62053	6.85253	19.0194	1.47128	0.620424	0.78245	1.30077	0
32054	ENSG00000100417	PMM1	protein_coding	424.738	-1.7567	0.38397	20.899	2.9e-05	0.000575438	229.666	350.604	814.289	796.074	831.166	572.472	211.818	407.489	309.221	987.545	114.759	114.778	215.174	180.807	235.207
12493	ENSG00000253276	CCDC71L	protein_coding	164.694	1.42704	0.34438	20.8911	2.91e-05	0.000577164	158.214	129.965	101.958	87.7306	41.1723	132.687	122.317	137	100.218	76.0775	303.818	371.634	146.318	407.791	153.504
5460	ENSG00000225526	MKRN2OS	protein_coding	118.929	-2.34152	0.479662	20.8841	2.92e-05	0.000577513	45.9331	55.9154	220.45	160.839	699.929	90.1268	38.7835	73.7695	45.398	191.657	33.8393	23.5761	35.2102	21.4627	47.0414
8308	ENSG00000112877	CEP72	protein_coding	40.874	2.15161	0.523576	20.8859	2.92e-05	0.000577513	25.5184	22.6684	24.8007	3.24928	10.2931	10.0141	34.3085	27.4001	40.2586	11.7042	63.2648	124.705	87.6344	85.2003	42.0897
12962	ENSG00000181652	ATG9B	protein_coding	52.3561	2.34629	0.630485	20.8867	2.91e-05	0.000577513	24.7893	7.55613	19.2894	45.4899	18.0129	11.6831	16.4084	4.2154	20.5576	39.5018	208.185	177.441	59.4662	95.6065	37.138
17153	ENSG00000255126	AP003064.1	antisense	70.6355	-2.02967	0.636377	20.8737	2.93e-05	0.000579961	27.7057	81.6062	100.58	81.232	36.0258	177.75	84.2796	75.8772	148.186	149.229	10.2989	11.1676	58.6837	16.91	0
7361	ENSG00000169851	PCDH7	protein_coding	51.8627	0.107278	0.53311	20.8498	2.97e-05	0.000586388	102.074	68.0052	62.0017	73.1088	18.0129	5.00705	23.8668	26.6975	9.42224	1.46303	79.4489	134.012	41.4698	120.971	12.3793
31129	ENSG00000167617	CDC42EP5	protein_coding	2237.68	-2.87694	0.576444	20.8456	2.97e-05	0.000587043	592.027	1037.46	5135.12	6948.59	8285.93	2206.44	469.877	698.351	531.071	4582.21	412.693	209.083	535.978	390.23	1530.08
6793	ENSG00000008952	SEC62	protein_coding	1579.49	-1.90669	0.475605	20.8308	3e-05	0.000590848	927.412	801.705	4537.15	5791.84	4397.72	447.296	787.604	739.803	842.005	838.316	795.96	797.244	627.525	672.497	688.29
6496	ENSG00000198585	NUDT16	protein_coding	547.771	-0.981113	0.218859	20.8154	3.02e-05	0.000594283	998.134	628.67	647.573	581.621	627.878	615.867	589.957	481.258	609.876	684.698	375.911	290.979	335.671	374.621	373.856
16327	ENSG00000186350	RXRA	protein_coding	628.932	-1.34396	0.295314	20.8168	3.02e-05	0.000594283	586.923	563.687	771.576	1244.47	1757.54	610.025	374.41	437.699	421.431	839.779	231.726	278.57	420.176	390.881	505.076
16195	ENSG00000136811	ODF2	protein_coding	260.135	1.18002	0.255432	20.7964	3.05e-05	0.000599391	209.251	200.237	159.827	151.092	84.9179	229.49	281.181	329.504	268.105	177.027	340.6	416.925	327.847	473.48	252.538
23264	ENSG00000128928	IVD	protein_coding	563.534	-0.368223	0.224043	20.7868	3.06e-05	0.000601704	440.375	511.55	582.816	518.26	473.482	944.663	632.47	760.88	683.54	920.245	364.876	370.393	466.34	310.233	472.89
1523	ENSG00000116337	AMPD2	protein_coding	304.442	0.819243	0.1922	20.7702	3.09e-05	0.000606128	239.873	191.17	248.007	268.066	226.448	289.574	257.314	261.355	250.974	273.586	423.727	382.181	420.176	470.228	363.952
26805	ENSG00000131746	TNS4	protein_coding	267.84	2.42571	0.533606	20.7606	3.1e-05	0.000608469	32.8094	37.025	63.3795	34.1175	172.409	474	258.06	268.38	163.604	608.62	731.959	248.169	633.002	49.4292	242.635
5901	ENSG00000068001	HYAL2	protein_coding	194.576	1.87382	0.394277	20.7303	3.15e-05	0.000617176	191.753	109.564	107.47	35.7421	25.7327	235.331	234.939	151.052	203.006	111.19	350.899	272.986	343.496	362.264	183.214
21251	ENSG00000102678	FGF9	protein_coding	8.92065	-3.75447	0.807022	20.7086	3.19e-05	0.000623302	8.74917	37.7806	22.045	16.2464	5.14654	4.17254	12.6792	10.5385	10.2788	0	0.735638	0.620424	1.5649	3.25192	0
9536	ENSG00000164330	EBF1	protein_coding	53.887	-2.02924	0.736236	20.7019	3.2e-05	0.000624815	38.6422	27.9577	111.603	347.673	97.7842	1.66902	21.6293	0	8.56567	13.1673	22.8048	34.1233	13.3016	39.6734	29.7104
24109	ENSG00000166965	RCCD1	protein_coding	222.868	0.447596	0.275648	20.6937	3.21e-05	0.000626781	107.177	208.549	184.627	112.1	108.077	347.155	281.926	356.904	302.368	362.831	179.496	174.959	227.693	188.611	200.545
8066	ENSG00000181541	MAB21L2	protein_coding	48.114	1.13662	0.54477	20.6864	3.22e-05	0.000628481	45.9331	58.9378	28.9341	30.8682	15.4396	3.33803	26.8501	10.5385	18.8445	5.85212	101.518	67.0058	44.5996	243.244	19.8069
27264	ENSG00000265206	AC004687.1	antisense	308.632	-3.57305	0.699324	20.6817	3.23e-05	0.00062931	40.1004	71.0276	359.61	1341.95	1953.11	118.5	35.8002	34.4258	45.398	373.072	41.9313	11.788	43.0347	13.6581	146.076
29887	ENSG00000105122	RASAL3	protein_coding	183.779	-1.70374	0.453592	20.68	3.23e-05	0.00062931	126.863	180.591	261.785	667.727	581.559	80.1127	92.4838	49.1797	107.071	122.894	141.242	54.5973	103.283	122.923	64.3725
14009	ENSG00000196924	FLNA	protein_coding	3087.41	-0.0515064	0.413531	20.6671	3.25e-05	0.000632195	2976.9	2259.28	2959.55	5445.79	7387.86	652.585	1261.21	962.516	950.789	1926.81	2919.75	4569.42	2556.26	7506.73	1975.74
25570	ENSG00000166816	LDHD	protein_coding	337.373	-3.92271	0.75637	20.6677	3.25e-05	0.000632195	24.7893	442.789	1044.38	719.716	1194	310.437	278.943	179.154	100.218	491.578	11.7702	3.10212	100.936	32.5192	126.269
5056	ENSG00000163482	STK36	protein_coding	172.086	1.56285	0.335937	20.6284	3.32e-05	0.000642735	120.301	139.788	96.4471	53.6131	36.0258	126.011	266.264	179.857	202.15	64.3733	226.576	438.64	185.441	284.868	160.931
14817	ENSG00000169439	SDC2	protein_coding	230.081	1.63741	0.469408	20.6306	3.31e-05	0.000642735	194.669	241.041	159.827	89.3552	25.7327	50.905	211.818	82.2003	95.9355	61.4472	486.257	581.337	295.766	788.266	86.6553
25830	ENSG00000003249	DBNDD1	protein_coding	60.0757	2.71101	0.567919	20.6292	3.31e-05	0.000642735	5.83278	14.3566	16.5338	14.6218	28.306	100.975	25.3585	46.3694	24.8404	109.727	31.6324	143.938	112.673	65.0384	160.931
18059	ENSG00000166257	SCN3B	protein_coding	6.11947	-2.68345	0.937817	20.624	3.32e-05	0.000642977	6.56188	6.80052	8.26689	22.745	33.4525	1.66902	0	0	0.856567	0	2.94255	1.86127	0.78245	5.85346	0
18207	ENSG00000151632	AKR1C2	protein_coding	88.7111	-2.42185	0.504544	20.6239	3.32e-05	0.000642977	86.7626	104.275	115.736	121.848	321.659	121.838	62.6503	65.3387	19.701	178.49	9.56329	22.3353	46.947	18.8611	34.6621
18213	ENSG00000178473	UCN3	protein_coding	50.5314	-4.91084	0.936669	20.6155	3.34e-05	0.000644474	16.0401	45.3368	71.6464	342.799	144.103	39.2219	1.49167	18.2667	3.42627	43.8909	0.735638	0	10.9543	5.20307	14.8552
29721	ENSG00000130176	CNN1	protein_coding	215.343	0.262072	0.613275	20.6162	3.34e-05	0.000644474	143.632	226.684	238.362	432.154	265.047	8.34508	23.1209	56.9079	24.8404	59.9842	254.531	281.052	135.364	1025.66	54.469
31922	ENSG00000100055	CYTH4	protein_coding	224.416	-1.69789	0.511835	20.6034	3.36e-05	0.000647752	150.923	166.235	318.275	693.721	1047.32	45.8979	120.08	37.9386	69.3819	158.007	135.357	83.7572	129.887	120.321	89.1311
9385	ENSG00000145819	ARHGAP26	protein_coding	367.312	0.387291	0.308462	20.5995	3.36e-05	0.000647824	417.044	284.11	191.516	222.576	84.9179	753.56	484.794	491.797	574.756	487.189	478.9	361.707	262.903	188.611	225.304
23742	ENSG00000166173	LARP6	protein_coding	19.6484	1.83203	0.688041	20.6003	3.36e-05	0.000647824	8.02007	21.1572	16.5338	9.74784	2.57327	5.84155	0.745837	4.2154	1.71313	8.77818	30.8968	52.736	19.5612	67.6399	44.5656
7303	ENSG00000109743	BST1	protein_coding	39.3556	-0.768205	0.388982	20.582	3.39e-05	0.000651743	79.4716	69.5164	56.4904	58.4871	48.8921	10.8486	20.8834	25.2924	19.701	10.2412	58.851	29.7803	50.0768	34.4704	17.3311
8753	ENSG00000157111	TMEM171	protein_coding	139.802	-1.65229	0.382654	20.5818	3.39e-05	0.000651743	169.151	465.458	351.343	123.473	123.517	112.659	89.5004	106.79	55.6768	100.949	85.334	75.6917	155.708	27.3161	54.469
31134	ENSG00000104972	LILRB1	protein_coding	169.296	-2.34996	0.665785	20.5835	3.39e-05	0.000651743	155.298	92.9404	161.204	846.438	784.847	5.84155	80.5504	19.6719	50.5374	64.3733	89.7478	49.0135	50.0768	59.185	29.7104
27178	ENSG00000167107	ACSF2	protein_coding	730.94	-2.28914	0.483349	20.5751	3.41e-05	0.00065334	282.161	644.538	1658.89	1980.44	2290.21	667.606	240.159	426.458	258.683	1120.68	152.277	204.119	183.093	243.244	611.539
7652	ENSG00000156234	CXCL13	protein_coding	26.4584	0.189901	0.808294	20.573	3.41e-05	0.000653403	102.803	85.3843	5.51126	32.4928	0	0.834508	4.47502	0	3.42627	0	97.8398	17.9923	24.2559	16.91	4.95173
10268	ENSG00000204472	AIF1	protein_coding	267.997	-1.39112	0.443252	20.5699	3.41e-05	0.00065381	274.141	222.15	538.726	826.942	656.184	91.7959	152.151	71.6618	95.0789	163.859	216.277	60.8015	214.391	193.164	242.635
3534	ENSG00000231826	LINC01819	lincRNA	117.953	3.50531	1.22733	20.5523	3.44e-05	0.00065899	1.45819	0.755613	0	1.62464	2.57327	31.7113	527.307	7.72823	8.56567	937.802	237.611	4.34297	1.5649	1.30077	4.95173
17208	ENSG00000188070	C11orf95	protein_coding	103.114	1.46164	0.380316	20.5433	3.46e-05	0.000660729	82.388	102.008	53.7348	69.8595	18.0129	43.3944	95.4671	63.231	101.075	36.5757	97.1042	234.52	151.795	234.138	163.407
26897	ENSG00000184451	CCR10	protein_coding	56.9464	-2.57968	0.627565	20.5444	3.46e-05	0.000660729	27.7057	26.4465	64.7573	233.948	313.939	9.17959	25.3585	3.51283	11.1354	64.3733	14.7128	10.5472	11.7367	19.5115	17.3311
12948	ENSG00000242258	LINC00996	lincRNA	39.8893	-2.75549	0.696197	20.5376	3.47e-05	0.000662018	72.9097	70.272	68.8908	74.7335	164.689	6.67606	32.8168	11.2411	7.7091	14.6303	23.5404	4.34297	37.5576	5.85346	2.47586
4088	ENSG00000168758	SEMA4C	protein_coding	202.197	1.57013	0.356817	20.5332	3.48e-05	0.000662858	158.214	175.302	88.1802	64.9856	61.7585	131.852	162.592	207.257	238.126	68.7624	396.509	352.401	402.179	396.084	128.745
26198	ENSG00000263400	TMEM220-AS1	antisense	27.4777	-3.90635	0.771145	20.5256	3.49e-05	0.000664773	41.5586	24.9352	13.7782	74.7335	128.663	17.5247	17.9001	11.2411	29.9798	35.1127	0	1.24085	7.04205	8.45499	0
5828	ENSG00000008300	CELSR3	protein_coding	95.9803	2.51796	0.520872	20.5044	3.53e-05	0.000671236	19.6856	28.7133	38.5788	22.745	36.0258	121.004	28.3418	59.7182	67.6688	128.747	130.944	372.875	81.3748	115.118	188.166
9138	ENSG00000205089	CCNI2	protein_coding	95.6022	0.876948	0.356035	20.5016	3.53e-05	0.000671538	46.6622	71.7832	59.246	37.3667	25.7327	131.018	122.317	162.995	159.321	160.933	84.5983	95.5452	109.543	48.1284	118.841
21757	ENSG00000102524	TNFSF13B	protein_coding	87.4858	-1.33524	0.46581	20.4981	3.54e-05	0.000672112	83.1171	78.5837	197.028	339.55	133.81	25.8697	41.021	26.6975	39.4021	36.5757	105.932	50.2543	51.6417	78.0461	24.7586
29908	ENSG00000167460	TPM4	protein_coding	2645.89	2.12671	0.441336	20.4885	3.56e-05	0.000674703	2110.01	2190.52	654.462	402.911	373.124	1815.05	2652.2	3092	2339.28	1302.1	4238.01	7092.06	3790.19	6116.21	1520.18
13478	ENSG00000181191	PJA1	protein_coding	113.022	2.1081	0.468794	20.4676	3.59e-05	0.000681179	76.5552	95.9628	73.0242	27.6189	5.14654	74.2712	106.655	108.898	116.493	23.4085	262.623	241.345	146.318	198.367	138.648
31701	ENSG00000206069	TMEM211	protein_coding	17.2181	5.19276	1.13284	20.4626	3.6e-05	0.000682251	0.729097	0	0	1.62464	0	62.5881	8.95004	5.62053	7.7091	35.1127	100.782	5.58381	17.2139	12.3573	0
9518	ENSG00000135077	HAVCR2	protein_coding	50.136	0.582279	0.5152	20.46	3.61e-05	0.000682511	50.3077	94.4516	46.8457	40.616	33.4525	5.84155	44.7502	10.5385	19.701	2.92606	116.231	70.7283	81.3748	114.468	19.8069
19321	ENSG00000189319	FAM53B	protein_coding	405.586	-1.30121	0.286165	20.4512	3.62e-05	0.000684916	350.696	411.053	487.747	683.974	869.765	477.338	305.047	360.417	290.376	751.997	164.783	183.025	226.91	245.845	274.821
17915	ENSG00000166741	NNMT	protein_coding	360.978	0.491138	0.573652	20.4461	3.63e-05	0.000686027	186.649	50.6261	518.058	805.822	813.153	70.0986	58.1753	39.3437	59.1031	204.824	524.51	490.755	366.187	883.222	344.145
8115	ENSG00000061918	GUCY1B1	protein_coding	56.2985	1.96097	0.628528	20.4202	3.68e-05	0.000694315	52.495	37.025	17.9116	8.1232	12.8663	7.51057	31.3251	22.4821	20.5576	1.46303	122.116	220.25	48.5119	226.984	14.8552
6935	ENSG00000058866	DGKG	protein_coding	7.17676	3.29249	0.907396	20.3958	3.72e-05	0.000702221	2.91639	8.31174	0	0	0	3.33803	3.72918	0.702567	2.5697	1.46303	18.3909	22.3353	10.9543	15.6092	17.3311
26682	ENSG00000274767	AC243829.1	antisense	8.71008	-2.74629	0.761159	20.3927	3.73e-05	0.000702659	2.18729	8.31174	16.5338	32.4928	43.7456	0	2.98335	4.2154	1.71313	2.92606	0	1.86127	5.47715	3.25192	4.95173
27676	ENSG00000141570	CBX8	protein_coding	68.8087	2.50746	0.525226	20.3485	3.81e-05	0.000717714	16.7692	36.2694	34.4454	21.1203	0	91.7959	46.9877	56.9079	72.8082	58.5212	100.047	146.42	94.6764	96.9072	158.455
31313	ENSG00000268230	AC012313.3	processed_transcript	44.4933	-4.40686	0.918588	20.3444	3.82e-05	0.000718539	3.64549	6.80052	97.8249	342.799	167.262	3.33803	2.98335	2.1077	6.85253	21.9454	1.47128	3.72254	4.6947	1.95115	0
927	ENSG00000132768	DPH2	protein_coding	178.274	1.58798	0.368984	20.3387	3.83e-05	0.000719927	113.01	151.123	42.7123	58.4871	41.1723	231.993	220.768	281.027	237.269	138.988	170.668	333.168	258.208	204.871	190.642
10508	ENSG00000095970	TREM2	protein_coding	33.5875	0.549188	0.843395	20.3303	3.85e-05	0.000722306	0	21.9128	60.6239	84.4813	51.4654	0.834508	2.98335	0.702567	2.5697	4.38909	64.7361	30.4008	18.7788	120.321	39.6138
562	ENSG00000169442	CD52	protein_coding	204.157	-1.67661	0.469471	20.3134	3.88e-05	0.000727752	206.335	183.614	425.745	961.787	241.887	80.9472	60.4128	66.0413	75.3779	169.711	182.438	45.9114	125.192	113.167	123.793
28581	ENSG00000125851	PCSK2	protein_coding	5.25992	-4.86901	1.45425	20.3108	3.89e-05	0.000728053	17.4983	37.7806	8.26689	8.1232	5.14654	0	0	0	0	0	0	0	0.78245	1.30077	0
18278	ENSG00000151468	CCDC3	protein_coding	78.0459	1.37622	0.423834	20.3038	3.9e-05	0.000729255	72.1806	54.4041	44.0901	51.9885	46.3188	33.3803	49.2252	10.5385	54.8203	62.9103	198.622	118.501	133.016	139.182	101.51
25393	ENSG00000159753	CARMIL2	protein_coding	101.945	-2.47447	0.575416	20.3053	3.9e-05	0.000729255	66.3479	69.5164	143.293	420.782	434.882	32.5458	45.496	20.3744	53.9637	71.6884	66.943	9.92678	35.2102	26.0154	32.1862
31634	ENSG00000128266	GNAZ	protein_coding	20.3449	-0.76205	0.580449	20.2939	3.92e-05	0.000732229	11.6656	12.0898	30.3119	48.7392	51.4654	4.17254	2.23751	1.40513	4.28283	4.38909	8.09201	6.20424	7.8245	18.2108	94.0829
9254	ENSG00000283288	SMIM33	protein_coding	37.9875	-2.78384	0.693247	20.2902	3.93e-05	0.000732926	29.1639	21.9128	73.0242	21.1203	95.211	84.2853	49.9711	31.6155	43.6849	79.0036	1.47128	0	11.7367	7.80461	19.8069
31693	ENSG00000100031	GGT1	protein_coding	255.17	-2.75439	0.53982	20.2869	3.93e-05	0.000733483	266.85	445.812	157.071	748.959	712.796	336.307	230.464	192.503	176.453	204.824	56.6441	50.2543	151.795	69.5911	27.2345
15436	ENSG00000168913	ENHO	protein_coding	37.619	-3.96278	0.791122	20.2837	3.94e-05	0.00073398	10.9365	56.671	112.981	121.848	115.797	22.5317	24.6126	7.72823	14.5616	45.3539	4.41383	0	12.5192	1.95115	12.3793
24461	ENSG00000005001	PRSS22	protein_coding	87.4053	2.72695	0.562351	20.2595	3.99e-05	0.000742227	24.0602	64.2271	5.51126	21.1203	7.71981	80.9472	88.7546	170.021	56.5334	59.9842	238.347	121.603	147.883	159.994	64.3725
31660	ENSG00000250479	CHCHD10	protein_coding	1332.34	-3.27734	0.650023	20.2428	4.02e-05	0.000747806	187.378	391.407	2181.08	4406.03	5475.92	1495.44	299.081	311.94	324.639	3632.7	135.357	63.2832	196.395	178.856	705.621
15361	ENSG00000147889	CDKN2A	protein_coding	20.0059	0.878846	0.567308	20.2255	4.06e-05	0.000753049	31.3512	17.3791	23.4229	21.1203	5.14654	5.00705	9.69588	8.4308	0.856567	1.46303	53.7016	47.7726	19.5612	40.3238	14.8552
30468	ENSG00000130755	GMFG	protein_coding	365.743	-2.03099	0.548046	20.2252	4.06e-05	0.000753049	172.796	157.923	670.996	1517.41	1505.36	114.328	106.655	54.8002	68.5253	254.567	180.967	48.393	158.837	150.239	324.338
26472	ENSG00000109113	RAB34	protein_coding	149.753	0.0469601	0.385712	20.2065	4.09e-05	0.000759452	89.679	120.898	221.828	305.432	236.741	34.2148	64.142	38.6412	70.2385	98.023	181.703	162.551	138.494	364.865	118.841
15861	ENSG00000225194	LINC00092	lincRNA	5.40105	-6.1278	1.41104	20.1917	4.13e-05	0.000764402	3.64549	9.82297	9.64471	9.74784	41.1723	0	0.745837	2.81027	3.42627	0	0	0	0	0	0
4845	ENSG00000144381	HSPD1	protein_coding	2782.26	1.68948	0.361991	20.1874	4.13e-05	0.000765349	1927.73	1788.54	1569.33	714.842	594.425	3575.87	2493.33	4043.27	3027.96	2121.39	3543.57	3401.16	4776.07	2838.28	5318.16
2893	ENSG00000154380	ENAH	protein_coding	304.67	1.53111	0.340636	20.1606	4.19e-05	0.000774998	191.024	213.838	159.827	103.977	74.6248	334.638	277.451	516.386	400.873	204.824	296.462	647.102	392.79	407.14	349.097
12451	ENSG00000170632	ARMC10	protein_coding	235.911	1.47307	0.333075	20.1553	4.2e-05	0.000776348	127.592	168.502	158.449	112.1	30.8792	289.574	249.855	356.201	299.798	193.12	348.692	295.942	284.812	355.76	267.393
9841	ENSG00000137266	SLC22A23	protein_coding	587.214	-1.14962	0.288279	20.1531	4.21e-05	0.000776495	860.335	909.758	586.949	591.369	571.266	718.511	677.22	855.726	994.474	457.928	401.658	292.22	367.751	230.886	292.152
9768	ENSG00000037280	FLT4	protein_coding	37.7927	0.441736	0.543409	20.1202	4.28e-05	0.000788668	86.7626	28.7133	13.7782	55.2378	30.8792	6.67606	23.8668	3.51283	10.2788	4.38909	60.3223	67.0058	38.34	122.272	14.8552
18279	ENSG00000123240	OPTN	protein_coding	781.564	-0.807902	0.224065	20.1161	4.28e-05	0.000789596	903.352	998.165	1441.19	1129.13	1093.64	700.152	502.694	588.048	477.964	732.978	586.303	630.971	644.739	638.027	656.104
7772	ENSG00000248144	ADH1C	protein_coding	1312.78	-3.84303	0.731774	20.1069	4.3e-05	0.000791821	1988.98	2541.13	4002.55	2566.93	1724.09	1000.57	1167.23	1452.91	901.965	967.062	30.8968	3.72254	828.615	257.552	257.49
18303	ENSG00000152457	DCLRE1C	protein_coding	264.269	-2.54484	0.538361	20.1083	4.3e-05	0.000791821	61.9733	50.6261	276.941	932.544	1703.5	60.0846	58.1753	77.9849	72.8082	345.275	41.1957	27.2986	53.989	48.1284	153.504
8265	ENSG00000164344	KLKB1	protein_coding	27.6535	-3.36374	0.705148	20.0823	4.36e-05	0.000800671	13.8529	26.4465	52.357	82.8567	123.517	23.3662	17.9001	3.51283	12.8485	33.6497	2.94255	6.82466	7.8245	1.95115	4.95173
29185	ENSG00000101190	TCFL5	protein_coding	54.27	2.60462	0.57588	20.0811	4.36e-05	0.000800671	31.3512	30.9801	16.5338	8.1232	2.57327	18.3592	50.7169	39.3437	49.6809	17.5564	69.1499	201.638	43.0347	111.216	123.793
27363	ENSG00000136490	LIMD2	protein_coding	281.686	-1.38183	0.442813	20.0789	4.36e-05	0.000800833	208.522	211.572	410.589	1046.27	841.459	141.866	108.146	69.5541	78.8042	197.509	192.001	112.297	194.048	239.341	173.311
30996	ENSG00000105366	SIGLEC8	protein_coding	15.5586	-1.82633	0.608117	20.0607	4.4e-05	0.000807449	25.5184	55.9154	26.1785	47.1146	10.2931	0.834508	8.95004	6.3231	6.85253	2.92606	11.0346	4.34297	11.7367	10.4061	4.95173
13977	ENSG00000182492	BGN	protein_coding	674.273	2.23067	0.651699	20.0565	4.41e-05	0.000808408	119.572	88.4067	126.759	906.549	707.649	72.6022	231.209	66.7438	89.083	474.021	1488.2	1777.51	335.671	3226.56	403.566
2029	ENSG00000163354	DCST2	protein_coding	32.9506	-2.41029	0.516215	20.0457	4.44e-05	0.000808502	21.8729	27.9577	56.4904	69.8595	115.797	31.7113	20.1376	13.3488	20.5576	67.2993	15.4484	4.34297	7.8245	11.7069	9.90346
3050	ENSG00000133019	CHRM3	protein_coding	82.2556	2.61906	0.570363	20.0459	4.44e-05	0.000808502	46.6622	22.6684	5.51126	12.9971	18.0129	69.2641	82.0421	89.9285	111.354	42.4278	323.681	250.031	30.5155	76.7453	51.9932
12175	ENSG00000127947	PTPN12	protein_coding	323.381	1.76229	0.393799	20.0473	4.43e-05	0.000808502	360.174	333.981	122.626	63.361	43.7456	206.123	408.719	281.027	258.683	105.338	731.959	824.543	378.706	489.089	242.635
12328	ENSG00000106258	CYP3A5	protein_coding	1425.71	-1.83572	0.390345	20.0501	4.43e-05	0.000808502	1930.65	1233.16	2628.87	1910.58	3581.99	1116.57	939.754	1117.78	738.361	2703.68	1550.72	255.615	637.697	354.459	685.814
17971	ENSG00000167286	CD3D	protein_coding	141.604	-1.67145	0.484888	20.0538	4.42e-05	0.000808502	126.863	95.9628	363.743	573.498	236.741	66.7606	35.8002	40.0463	53.9637	106.801	119.173	35.3641	100.154	42.9254	126.269
20697	ENSG00000256870	SLC5A8	protein_coding	15.1487	-5.0158	1.27129	20.0465	4.44e-05	0.000808502	61.9733	2.26684	15.156	8.1232	2.57327	31.7113	46.9877	1.40513	35.1192	20.4824	0	0	0.78245	0.650384	0
30467	ENSG00000128011	LRFN1	protein_coding	7.13011	-1.11701	0.703684	20.0265	4.48e-05	0.000815552	2.91639	6.80052	12.4003	34.1175	15.4396	0.834508	0	0.702567	0.856567	1.46303	0.735638	3.72254	10.9543	11.0565	4.95173
19194	ENSG00000203497	PDCD4-AS1	antisense	42.102	-2.15781	0.515779	20.0187	4.5e-05	0.000817311	21.1438	25.6908	73.0242	105.602	229.021	22.5317	12.6792	14.7539	21.4142	30.7236	14.7128	11.788	13.3016	22.7634	12.3793
24122	ENSG00000258647	LINC00930	lincRNA	17.0166	-4.31582	1.15369	20.0198	4.5e-05	0.000817311	9.47827	13.601	9.64471	32.4928	0	69.2641	32.071	11.9436	50.5374	20.4824	0	0	0.78245	0	4.95173
17896	ENSG00000149294	NCAM1	protein_coding	50.5539	-1.85883	0.519936	20.0103	4.52e-05	0.000820025	124.676	111.075	88.1802	92.6045	56.6119	16.6902	54.4461	13.3488	34.2627	10.2412	10.2989	25.4374	38.34	72.1926	9.90346
10645	ENSG00000170915	PAQR8	protein_coding	785.399	-1.39651	0.366123	19.9838	4.58e-05	0.000830234	1287.59	1184.05	862.512	786.326	463.188	1344.39	1330.57	1028.56	820.591	936.339	267.772	237.622	585.273	217.879	428.325
6354	ENSG00000114013	CD86	protein_coding	51.4493	0.563452	0.462172	19.9766	4.59e-05	0.000832251	106.448	90.6735	35.8232	42.2407	15.4396	10.8486	40.2752	14.7539	10.2788	11.7042	84.5983	94.9248	90.7642	98.208	24.7586
7412	ENSG00000168421	RHOH	protein_coding	63.6287	-1.28156	0.574927	19.9754	4.6e-05	0.000832251	111.552	75.5613	75.7798	216.077	136.383	4.17254	26.1043	22.4821	12.8485	19.0194	89.7478	22.9557	71.9854	47.478	22.2828
7657	ENSG00000138772	ANXA3	protein_coding	371.283	2.09129	0.509055	19.9722	4.6e-05	0.000832884	159.672	346.826	82.6689	50.3639	12.8663	449.8	449.74	947.762	590.175	275.049	432.555	506.266	636.914	455.269	173.311
8315	ENSG00000071539	TRIP13	protein_coding	78.3917	2.93448	0.600012	19.9482	4.66e-05	0.000842171	50.3077	39.2919	15.156	6.49856	0	69.2641	57.4294	106.79	93.3658	33.6497	94.1616	159.449	164.314	197.066	89.1311
22222	ENSG00000214900	LINC01588	lincRNA	81.4802	-3.06348	0.634407	19.9299	4.7e-05	0.000849205	22.602	75.5613	234.229	216.077	272.767	114.328	38.7835	33.7232	18.8445	87.7818	19.8622	6.20424	28.1682	13.6581	39.6138
2733	ENSG00000196352	CD55	protein_coding	651.294	2.14011	0.449032	19.9187	4.73e-05	0.000853224	807.84	283.355	184.627	120.223	79.7713	944.663	628.74	376.576	361.471	694.939	1607.37	676.882	1698.7	732.332	571.925
1575	ENSG00000143110	C1orf162	protein_coding	59.3133	-1.02635	0.419977	19.9096	4.75e-05	0.00085635	75.8261	55.1597	129.515	139.719	115.797	14.1866	33.5627	18.2667	25.697	39.5018	69.8856	34.1233	46.1645	52.6811	39.6138
9189	ENSG00000249192	MTND3P25	processed_pseudogene	8.51418	-3.9449	1.08173	19.8991	4.77e-05	0.000860105	0	3.77806	34.4454	9.74784	69.4783	0.834508	0	1.40513	0.856567	0	0	0	1.5649	0.650384	4.95173
17815	ENSG00000137692	DCUN1D5	protein_coding	168.936	1.78759	0.388257	19.8686	4.85e-05	0.000872575	75.8261	55.1597	89.558	63.361	102.931	263.704	96.9588	136.298	113.067	197.509	114.024	247.549	257.426	260.154	460.511
19190	ENSG00000138166	DUSP5	protein_coding	128.725	0.0337467	0.463345	19.8601	4.87e-05	0.000875526	322.261	288.644	124.003	107.226	61.7585	43.3944	63.3961	23.8873	32.5495	48.28	96.3685	169.996	187.006	230.886	131.221
23392	ENSG00000104131	EIF3J	protein_coding	470.752	1.23293	0.296956	19.85	4.89e-05	0.000879176	376.943	370.25	308.631	155.965	108.077	773.589	486.286	639.336	542.207	381.851	542.901	847.499	636.914	489.739	401.09
17608	ENSG00000254933	AP000785.1	antisense	19.433	3.57028	0.923541	19.8407	4.92e-05	0.000882516	2.91639	12.8454	1.37782	0	0	0.834508	2.98335	9.83593	6.85253	0	20.5979	86.8593	20.3437	123.573	2.47586
17953	ENSG00000177103	DSCAML1	protein_coding	7.1236	-4.98659	1.15387	19.8314	4.94e-05	0.000885851	2.91639	17.3791	16.5338	42.2407	12.8663	2.50352	0	7.02567	2.5697	0	0.735638	0	0.78245	1.30077	0
29490	ENSG00000223573	TINCR	protein_coding	38.6184	-4.18824	0.867389	19.8208	4.97e-05	0.000889116	2.91639	34.7582	170.849	56.8624	174.982	25.8697	5.96669	28.1027	9.42224	36.5757	0	0	11.7367	3.9023	17.3311
31150	ENSG00000022556	NLRP2	protein_coding	43.1165	0.610672	0.723329	19.8206	4.97e-05	0.000889116	25.5184	37.025	9.64471	30.8682	48.8921	1.66902	14.9167	1.40513	0.856567	5.85212	10.2989	224.593	0.78245	73.4934	160.931
28526	ENSG00000125772	GPCPD1	protein_coding	509.595	2.00386	0.438306	19.8155	4.98e-05	0.000890618	499.432	350.604	150.182	90.9799	33.4525	730.194	706.308	655.495	609.019	220.917	818.765	1402.78	467.123	423.4	485.269
19855	ENSG00000087448	KLHL42	protein_coding	166.975	1.34968	0.303824	19.7907	5.04e-05	0.000900923	107.906	167.746	70.2686	100.728	25.7327	171.074	211.072	184.072	214.142	114.116	228.783	332.547	236.3	199.018	141.124
26732	ENSG00000273604	EPOP	protein_coding	47.1447	2.97682	0.641774	19.7803	5.07e-05	0.000904832	2.91639	8.31174	15.156	17.871	5.14654	37.5528	12.6792	28.1027	13.7051	33.6497	39.7244	44.0501	129.887	31.2184	287.2
9861	ENSG00000124787	RPP40	protein_coding	47.4348	2.07185	0.453028	19.7714	5.09e-05	0.000908089	12.3947	16.6235	35.8232	24.3696	5.14654	48.4014	35.8002	53.3951	31.693	38.0388	55.1728	57.6994	108.761	52.0307	136.173
28482	ENSG00000088836	SLC4A11	protein_coding	48.3656	3.83021	0.797938	19.7665	5.1e-05	0.000909549	5.10368	3.77806	6.88908	8.1232	30.8792	46.7324	15.6626	8.4308	2.5697	65.8363	77.242	209.703	133.799	88.4522	22.2828
29834	ENSG00000132016	C19orf57	protein_coding	75.9513	-0.753892	0.373685	19.7603	5.12e-05	0.000911599	47.3913	64.9827	57.8682	84.4813	82.3446	127.68	101.434	106.088	118.206	156.544	41.9313	46.5318	36.7751	54.6323	12.3793
12981	ENSG00000106615	RHEB	protein_coding	355.257	2.37226	0.493164	19.7503	5.14e-05	0.000915366	322.99	324.158	89.558	37.3667	15.4396	419.757	330.406	424.35	334.918	109.727	830.535	667.576	517.199	652.335	252.538
8004	ENSG00000170153	RNF150	protein_coding	28.0029	-0.983887	0.717101	19.7347	5.18e-05	0.000921747	37.184	23.424	63.3795	77.9827	41.1723	0	5.22086	7.02567	8.56567	1.46303	30.1611	33.5029	14.8665	76.0949	0
16522	ENSG00000214063	TSPAN4	protein_coding	231.444	-0.910009	0.47149	19.7308	5.19e-05	0.000922729	129.779	207.038	326.542	528.008	895.498	90.9613	86.5171	49.8822	65.9556	92.1708	269.979	134.632	154.143	304.38	136.173
708	ENSG00000162522	KIAA1522	protein_coding	1171.64	-1.19772	0.281106	19.725	5.21e-05	0.000924201	1044.8	1355.57	1566.58	1866.71	1582.56	1429.51	1094.89	1168.37	1061.29	2184.3	595.867	725.896	729.243	507.95	661.056
22006	ENSG00000100842	EFS	protein_coding	26.8977	0.121199	0.572497	19.7242	5.21e-05	0.000924201	22.602	44.5812	33.0676	50.3639	20.5862	3.33803	20.1376	4.91797	3.42627	1.46303	41.9313	39.0867	41.4698	71.5423	4.95173
6042	ENSG00000163618	CADPS	protein_coding	106.963	1.82572	0.53856	19.7181	5.23e-05	0.000926209	53.9532	40.8031	23.4229	21.1203	5.14654	136.025	326.677	56.2053	131.055	122.894	274.393	304.008	37.5576	51.3803	19.8069
12758	ENSG00000146966	DENND2A	protein_coding	627.228	-3.13111	0.647267	19.6992	5.28e-05	0.000933349	63.4315	246.33	1040.25	1733.49	4225.31	272.884	119.334	132.083	91.6527	939.265	83.1271	40.948	157.272	102.11	160.931
17919	ENSG00000076043	REXO2	protein_coding	250.016	1.76621	0.384581	19.6976	5.28e-05	0.000933349	114.468	170.013	174.983	87.7306	36.0258	422.261	208.834	338.637	250.974	143.377	350.164	498.821	296.549	295.925	361.476
22150	ENSG00000198807	PAX9	protein_coding	7.64664	2.75276	1.25187	19.6996	5.28e-05	0.000933349	0.729097	0.755613	0	0	0	43.3944	17.1542	13.3488	7.7091	11.7042	8.82765	0	7.8245	3.25192	0
5149	ENSG00000135917	SLC19A3	protein_coding	128.827	-1.9647	0.437389	19.6865	5.31e-05	0.000937758	99.1573	88.4067	111.603	266.441	555.826	57.581	46.2419	97.6568	68.5253	166.785	13.9771	22.9557	17.9963	74.1438	245.111
22272	ENSG00000073712	FERMT2	protein_coding	146.66	1.32969	0.494496	19.6814	5.32e-05	0.000939352	165.505	156.412	64.7573	68.2349	33.4525	14.1866	107.401	69.5541	104.501	14.6303	234.668	446.085	223.781	442.261	54.469
9442	ENSG00000249669	CARMN	lincRNA	225.184	0.219412	0.381788	19.6562	5.39e-05	0.000949609	129.779	244.819	356.854	372.043	205.862	64.2571	110.384	92.0362	113.923	77.5405	325.887	294.081	164.314	684.854	141.124
10222	ENSG00000137331	IER3	protein_coding	996.226	2.06421	0.551559	19.6568	5.39e-05	0.000949609	192.482	769.214	586.949	604.366	380.844	451.469	199.138	264.868	347.766	953.895	2237.07	2613.22	2287.88	2464.96	589.256
12397	ENSG00000169894	MUC3A	protein_coding	1191.93	-1.24662	0.347984	19.6535	5.4e-05	0.000950122	3327.6	1459.09	1559.69	1426.43	2223.3	476.504	557.14	937.224	815.452	857.335	1565.44	611.117	713.594	725.178	623.918
31484	ENSG00000215012	RTL10	protein_coding	141.346	0.969637	0.332851	19.6507	5.41e-05	0.000950612	98.4282	71.0276	60.6239	102.352	38.599	228.655	158.863	195.314	252.687	191.657	149.334	138.354	225.346	109.915	99.0346
5787	ENSG00000160808	MYL3	protein_coding	3.88697	-3.85324	1.3034	19.6348	5.45e-05	0.000957379	0.729097	9.06735	17.9116	9.74784	18.0129	0	0	0	0	0	0	0.620424	1.5649	0.650384	0
14325	ENSG00000104290	FZD3	protein_coding	50.1698	1.07439	0.502832	19.6215	5.49e-05	0.00096295	28.4348	25.6908	12.4003	12.9971	18.0129	82.6163	87.2629	101.17	125.059	45.3539	48.5521	40.948	32.8629	16.91	74.2759
2599	ENSG00000163431	LMOD1	protein_coding	209.078	-0.765427	0.4548	19.617	5.5e-05	0.000964307	393.713	253.886	201.161	435.404	362.831	32.5458	90.2463	92.0362	78.8042	71.6884	178.76	175.58	142.406	552.826	74.2759
32662	ENSG00000210195	MT-TT	Mt_tRNA	185.784	-5.18141	0.93491	19.6137	5.51e-05	0.00096511	17.4983	77.8281	686.152	393.163	1163.12	105.982	23.1209	12.6462	21.4142	225.306	38.2532	10.5472	7.8245	3.9023	0
12665	ENSG00000158516	CPA2	protein_coding	8.87153	-3.01325	1.10875	19.5972	5.55e-05	0.000972258	13.1238	6.0449	24.8007	17.871	36.0258	0	0	0.702567	0.856567	0	0	2.48169	30.5155	0.650384	0
30672	ENSG00000187244	BCAM	protein_coding	260.068	-1.37082	0.3627	19.5909	5.57e-05	0.000974495	198.315	247.085	429.878	696.971	676.77	215.303	120.826	92.0362	138.764	247.252	118.438	111.676	142.406	239.992	225.304
19406	ENSG00000127884	ECHS1	protein_coding	2183.23	-1.80018	0.393484	19.5889	5.58e-05	0.000974665	1372.16	1227.87	3178.62	3598.58	7099.65	3490.75	1008.37	1388.97	959.355	4561.73	863.639	368.532	755.064	745.991	2129.24
12463	ENSG00000189056	RELN	protein_coding	13.2854	-1.71253	0.72273	19.579	5.6e-05	0.000978652	88.9499	26.4465	5.51126	25.9942	7.71981	1.66902	1.49167	1.40513	0.856567	2.92606	7.35638	6.82466	4.6947	14.9588	2.47586
19575	ENSG00000177675	CD163L1	protein_coding	272.414	-2.12782	0.519495	19.5669	5.64e-05	0.000983753	839.92	716.321	575.927	354.172	195.568	46.7324	315.489	204.447	210.715	48.28	132.415	64.5241	220.651	79.3469	81.7035
1116	ENSG00000184313	MROH7	protein_coding	52.2723	-3.5876	0.723692	19.552	5.68e-05	0.000990273	7.29097	21.9128	85.4245	116.974	226.448	47.5669	25.3585	28.8052	8.56567	182.879	9.56329	3.10212	3.91225	3.9023	12.3793
3108	ENSG00000223519	KIF28P	transcribed_unitary_pseudogene	11.1574	-1.01164	0.673865	19.5425	5.71e-05	0.000992461	8.02007	11.3342	1.37782	12.9971	2.57327	35.8838	17.9001	9.83593	40.2586	10.2412	3.67819	3.10212	3.1298	4.55269	2.47586
19639	ENSG00000111796	KLRB1	protein_coding	117.519	-2.40563	0.538734	19.5437	5.7e-05	0.000992461	153.84	92.9404	231.473	446.776	236.741	99.3064	64.142	29.5078	43.6849	131.673	59.5867	11.788	67.2907	24.7146	69.3242
20137	ENSG00000123358	NR4A1	protein_coding	944.595	1.13415	0.520483	19.5446	5.7e-05	0.000992461	492.141	2153.5	679.263	524.759	326.805	208.627	149.167	208.662	451.411	381.851	1424.19	1713.61	1780.07	3050.95	623.918
2754	ENSG00000117597	UTP25	protein_coding	149.858	1.74771	0.385448	19.5245	5.76e-05	0.00100063	125.405	87.6511	50.9792	45.4899	30.8792	162.729	165.576	218.498	216.711	79.0036	188.323	251.892	202.655	216.578	205.497
20483	ENSG00000166226	CCT2	protein_coding	925.781	2.37561	0.493692	19.5227	5.76e-05	0.00100066	598.589	649.827	370.632	149.467	30.8792	1011.42	821.166	1351.74	946.506	362.831	3235.33	1168.88	1423.28	825.337	940.829
1239	ENSG00000050628	PTGER3	protein_coding	14.7319	1.19491	0.826748	19.519	5.77e-05	0.00100168	9.47827	16.6235	13.7782	4.87392	5.14654	0.834508	4.47502	0.702567	0.856567	0	44.1383	53.9769	6.2596	59.8353	0
13634	ENSG00000182489	XKRX	protein_coding	29.5437	2.05125	0.654399	19.5163	5.78e-05	0.00100221	6.56188	5.28929	8.26689	9.74784	2.57327	55.912	55.1919	42.8566	51.394	46.8169	41.9313	69.4875	3.1298	26.6657	17.3311
21527	ENSG00000136147	PHF11	protein_coding	205.263	1.24343	0.304742	19.5081	5.81e-05	0.00100548	203.418	186.636	111.603	100.728	84.9179	134.356	164.83	192.503	144.76	147.766	412.693	418.166	209.697	279.665	287.2
26792	ENSG00000171475	WIPF2	protein_coding	608.967	-1.74991	0.407195	19.5	5.83e-05	0.00100868	414.127	439.767	741.265	976.409	3342.68	283.733	351.289	300.698	295.516	671.53	188.323	308.971	334.106	196.416	289.676
18803	ENSG00000222047	C10orf55	protein_coding	76.5806	3.4454	0.868562	19.4957	5.84e-05	0.00101004	43.0167	22.6684	4.13345	1.62464	2.57327	4.17254	46.2419	11.2411	14.5616	1.46303	89.0122	397.692	160.402	349.907	0
28312	ENSG00000206075	SERPINB5	protein_coding	209.687	3.0875	0.622622	19.4853	5.87e-05	0.00101358	263.204	47.6036	15.156	11.3725	2.57327	460.648	188.697	171.426	77.9476	149.229	658.396	122.844	715.942	121.622	138.648
29433	ENSG00000007264	MATK	protein_coding	73.2529	-3.29619	0.725715	19.4861	5.87e-05	0.00101358	21.8729	58.1822	157.071	295.685	326.805	30.8768	23.1209	5.62053	11.1354	105.338	9.56329	8.06551	20.3437	20.1619	4.95173
7613	ENSG00000081041	CXCL2	protein_coding	224.694	2.21157	0.587906	19.4761	5.9e-05	0.0010174	236.228	223.661	55.1126	37.3667	30.8792	92.6304	72.3462	65.3387	114.78	121.431	153.748	654.547	410.004	550.225	552.118
28991	ENSG00000101017	CD40	protein_coding	83.301	-0.0132871	0.374107	19.4642	5.93e-05	0.00102262	148.007	100.497	75.7798	113.725	87.4911	22.5317	58.1753	25.995	45.398	30.7236	88.2765	121.603	123.627	160.645	47.0414
24312	ENSG00000261713	SSTR5-AS1	processed_transcript	4.57215	-3.37244	1.22208	19.4616	5.94e-05	0.00102308	0.729097	4.53368	5.51126	24.3696	28.306	0	0	0	0	0	0.735638	0.620424	0	1.30077	2.47586
29569	ENSG00000104921	FCER2	protein_coding	26.0692	-4.39396	1.00372	19.4558	5.96e-05	0.0010252	17.4983	58.1822	4.13345	204.705	54.0387	0.834508	2.23751	1.40513	3.42627	16.0933	2.94255	0	0.78245	0	24.7586
31919	ENSG00000278195	SSTR3	protein_coding	9.11987	-5.15937	1.20805	19.4493	5.98e-05	0.00102771	2.91639	9.06735	6.88908	40.616	64.3317	0	3.72918	1.40513	2.5697	2.92606	0	0	2.34735	0	0
17245	ENSG00000110076	NRXN2	protein_coding	47.2701	-1.94659	0.459193	19.4451	5.99e-05	0.00102898	43.7458	45.3368	41.3345	105.602	211.008	35.0493	15.6626	35.8309	17.1313	40.9648	21.3335	6.82466	12.5192	24.7146	51.9932
18627	ENSG00000122870	BICC1	protein_coding	59.688	2.19651	0.568285	19.4319	6.03e-05	0.00103497	24.7893	42.3143	22.045	9.74784	10.2931	36.7183	47.7336	29.5078	40.2586	0	153.013	201.017	61.0311	209.424	7.42759
18055	ENSG00000200879	SNORD14E	snoRNA	5.30002	4.23743	1.09909	19.4281	6.04e-05	0.00103607	1.45819	0.755613	0	0	0	1.66902	2.98335	3.51283	4.28283	0	8.09201	11.1676	11.7367	21.4627	12.3793
4451	ENSG00000121966	CXCR4	protein_coding	303.683	0.507269	0.429231	19.4244	6.05e-05	0.00103712	573.8	494.171	338.943	285.937	51.4654	93.4649	145.438	60.4207	202.15	61.4472	584.096	354.882	509.375	613.963	185.69
13233	ENSG00000165175	MID1IP1	protein_coding	262.6	1.44676	0.31916	19.4109	6.1e-05	0.00104195	178.629	206.282	114.359	125.097	92.6377	243.676	240.905	259.247	314.36	212.139	499.498	261.198	503.898	320.639	366.428
20368	ENSG00000111012	CYP27B1	protein_coding	17.9343	3.04086	0.690719	19.4101	6.1e-05	0.00104195	10.9365	3.02245	5.51126	0	0	20.0282	23.1209	19.6719	18.8445	8.77818	60.3223	51.4952	20.3437	19.5115	7.42759
28282	ENSG00000074657	ZNF532	protein_coding	117.232	2.26515	0.546175	19.4114	6.09e-05	0.00104195	132.696	105.03	22.045	21.1203	5.14654	35.8838	149.913	66.0413	98.5052	10.2412	182.438	457.873	165.879	241.293	64.3725
1208	ENSG00000172410	INSL5	protein_coding	142.527	-3.85729	1.09748	19.4006	6.13e-05	0.00104434	0	550.842	435.39	916.297	30.8792	0	0.745837	22.4821	2.5697	1.46303	0	0.620424	97.8062	16.91	61.8966
14814	ENSG00000156469	MTERF3	protein_coding	87.1419	1.77142	0.388691	19.4018	6.12e-05	0.00104434	64.1606	46.848	35.8232	30.8682	18.0129	100.975	74.5837	98.3593	92.5092	62.9103	138.3	91.2023	204.219	79.9972	168.359
24485	ENSG00000008517	IL32	protein_coding	2439.86	-1.28399	0.4586	19.4006	6.13e-05	0.00104434	3132.2	1166.67	5756.51	4825.18	6597.86	1407.81	445.265	491.797	353.762	3525.9	1200.56	1026.8	1378.68	1624.66	3664.28
2889	ENSG00000185842	DNAH14	protein_coding	38.7925	2.07384	0.463547	19.3933	6.15e-05	0.00104732	8.74917	14.3566	24.8007	14.6218	10.2931	57.581	20.8834	51.9899	42.8283	38.0388	63.2648	86.8593	66.5082	39.023	42.0897
14658	ENSG00000121005	CRISPLD1	protein_coding	14.4854	3.80909	1.14384	19.3762	6.2e-05	0.00105543	6.56188	5.28929	0	0	0	0.834508	2.23751	0	0	0	87.5409	27.9191	2.34735	84.5499	0
30011	ENSG00000130517	PGPEP1	protein_coding	825.925	-1.69105	0.38359	19.3724	6.21e-05	0.00105655	592.756	686.852	1266.21	1702.62	3098.22	572.472	437.06	621.771	438.562	1022.66	243.496	487.653	341.148	493.642	383.759
22123	ENSG00000198604	BAZ1A	protein_coding	587.33	-1.95609	0.520346	19.3613	6.25e-05	0.00106153	462.248	307.534	1882.1	1761.11	1654.61	94.2994	328.914	344.96	297.229	324.792	272.922	429.954	293.419	229.586	126.269
11809	ENSG00000086289	EPDR1	protein_coding	143.102	3.56244	0.721893	19.3524	6.28e-05	0.00106544	120.301	59.6934	4.13345	14.6218	0	129.349	105.909	161.59	107.927	10.2412	268.508	746.99	91.5466	246.496	79.2277
19134	ENSG00000156398	SFXN2	protein_coding	102.78	-0.608823	0.307847	19.3306	6.34e-05	0.00107619	80.2007	80.095	67.5129	76.3581	162.116	206.123	90.9921	125.759	120.776	231.159	62.5292	36.605	45.3821	79.3469	76.7518
17066	ENSG00000197629	MPEG1	protein_coding	471.277	-1.67977	0.462994	19.3269	6.36e-05	0.00107642	1268.63	853.087	538.726	839.939	838.886	89.2923	491.506	257.139	270.675	204.824	272.186	196.674	492.161	292.022	163.407
27270	ENSG00000108387	2020-09-04	protein_coding	50.494	0.6101	0.413451	19.3281	6.35e-05	0.00107642	64.8897	43.8255	57.8682	56.8624	25.7327	13.3521	35.0543	10.5385	25.697	20.4824	73.5638	73.8304	58.6837	145.036	51.9932
18325	ENSG00000026025	VIM	protein_coding	2617.71	0.754153	0.412397	19.3253	6.36e-05	0.00107643	2838.38	3467.51	1904.14	2419.09	1343.25	443.124	2186.79	734.885	1286.56	800.277	5205.37	4749.34	3095.37	7697.3	1094.33
27635	ENSG00000267466	AC021683.1	lincRNA	23.3532	-3.2824	0.842213	19.3078	6.42e-05	0.00108407	3.64549	27.2021	59.246	94.2291	102.931	1.66902	2.23751	23.1847	3.42627	1.46303	2.94255	0	6.2596	16.91	4.95173
29190	ENSG00000101194	SLC17A9	protein_coding	291.126	1.57795	0.353022	19.3091	6.41e-05	0.00108407	135.612	376.295	103.336	146.218	54.0387	164.398	385.598	224.821	388.025	106.801	208.921	880.381	312.198	501.446	378.807
3098	ENSG00000162849	KIF26B	protein_coding	27.187	4.13171	0.96513	19.2995	6.44e-05	0.00108773	16.7692	3.77806	1.37782	1.62464	0	3.33803	15.6626	0.702567	4.28283	11.7042	79.4489	125.946	32.0804	108.614	2.47586
14413	ENSG00000077782	FGFR1	protein_coding	139.414	0.554612	0.376548	19.2967	6.45e-05	0.00108836	113.739	197.215	106.092	133.221	118.37	40.8909	116.351	61.8259	86.5133	26.3345	222.898	228.936	166.662	407.791	64.3725
17546	ENSG00000021300	PLEKHB1	protein_coding	234.171	1.70552	0.426669	19.2881	6.48e-05	0.00109216	121.03	126.943	68.8908	38.9914	54.0387	417.254	252.093	331.611	442.845	137.525	590.717	181.784	159.62	460.472	128.745
14086	ENSG00000091879	ANGPT2	protein_coding	37.9711	2.18186	0.570867	19.2843	6.49e-05	0.00109331	41.5586	15.8679	6.88908	14.6218	10.2931	18.3592	31.3251	4.91797	22.2707	16.0933	52.9659	117.88	67.2907	129.426	19.8069
1618	ENSG00000188761	BCL2L15	protein_coding	462.081	-1.03042	0.339269	19.2769	6.52e-05	0.00109647	620.462	442.789	562.149	326.553	452.895	550.775	956.163	604.91	570.474	626.177	390.624	141.457	258.208	125.524	302.055
31955	ENSG00000128298	BAIAP2L2	protein_coding	752.364	-1.9497	0.436826	19.2714	6.54e-05	0.00109864	819.506	508.527	1456.35	1366.32	2297.93	926.304	200.63	377.278	335.774	1477.66	147.128	245.688	406.874	261.454	458.035
24067	ENSG00000157823	AP3S2	protein_coding	235.951	-1.73051	0.381488	19.2592	6.58e-05	0.00110444	115.197	290.155	403.7	443.527	658.757	227.821	199.138	136.298	149.899	375.999	82.3914	80.6551	128.322	98.8584	148.552
15051	ENSG00000042832	TG	protein_coding	17.9044	3.8197	0.858281	19.2546	6.59e-05	0.0011061	4.37458	0.755613	2.75563	3.24928	0	51.7395	11.1876	9.83593	23.9839	17.5564	12.5058	45.9114	54.7715	17.5604	12.3793
2676	ENSG00000184144	CNTN2	protein_coding	3.21136	-2.61554	1.10952	19.2479	6.61e-05	0.00110889	4.37458	7.55613	6.88908	8.1232	12.8663	0	0	0	0	0	0.735638	1.24085	0.78245	0.650384	4.95173
4268	ENSG00000144136	SLC20A1	protein_coding	472.313	-0.484226	0.298479	19.2265	6.68e-05	0.00111989	395.171	618.091	615.883	631.985	1175.98	284.567	237.922	201.637	186.732	431.594	475.958	454.15	399.049	535.266	440.704
541	ENSG00000117640	MTFR1L	protein_coding	356.753	-1.20122	0.274495	19.219	6.71e-05	0.00112306	325.907	405.008	427.123	539.381	697.356	352.997	379.631	340.745	280.954	599.842	220.691	169.376	175.269	243.894	193.117
4528	ENSG00000144283	PKP4	protein_coding	460.186	0.748753	0.182758	19.2176	6.71e-05	0.00112306	419.96	356.649	303.119	258.318	283.06	648.413	512.39	454.561	461.69	500.356	610.579	626.007	505.463	494.292	467.938
1046	ENSG00000227742	CALR4P	transcribed_unitary_pseudogene	7.75948	-4.04356	0.94546	19.2144	6.72e-05	0.00112395	10.9365	8.31174	27.5563	29.2435	10.2931	5.00705	5.22086	2.81027	0.856567	10.2412	0.735638	0.620424	0.78245	1.30077	2.47586
24569	ENSG00000103184	SEC14L5	protein_coding	6.26142	-5.55347	1.26643	19.2102	6.74e-05	0.00112541	0.729097	14.3566	22.045	8.1232	30.8792	2.50352	0.745837	6.3231	1.71313	5.85212	0	0	0	0.650384	0
2574	ENSG00000163362	INAVA	protein_coding	614.642	-1.3516	0.336977	19.2008	6.77e-05	0.00112796	862.522	684.585	974.115	1047.89	1441.03	418.088	369.189	365.335	387.168	804.666	384.003	458.493	456.168	333.647	232.731
6433	ENSG00000175792	RUVBL1	protein_coding	426.328	1.60192	0.350245	19.2018	6.77e-05	0.00112796	349.238	272.021	212.184	136.47	118.37	498.201	414.685	444.022	442.845	343.812	452.417	644	654.128	526.161	886.36
9749	ENSG00000213316	LTC4S	protein_coding	101.459	-2.73467	0.669183	19.2025	6.76e-05	0.00112796	23.3311	46.0924	263.163	294.06	563.546	30.8768	15.6626	7.02567	17.1313	125.821	36.0462	7.44508	23.4735	40.9742	27.2345
499	ENSG00000179163	FUCA1	protein_coding	860.841	-1.32674	0.295177	19.1953	6.79e-05	0.00113004	1666.72	1568.65	1333.72	1004.03	589.279	907.944	826.387	1106.54	656.13	775.405	647.361	312.073	768.366	393.482	356.524
28090	ENSG00000170558	CDH2	protein_coding	12.9583	0.506194	0.904478	19.1939	6.79e-05	0.00113004	16.0401	10.5786	9.64471	8.1232	12.8663	2.50352	0	0	0.856567	0	30.8968	54.5973	1.5649	44.2261	2.47586
5398	ENSG00000180914	OXTR	protein_coding	10.0631	3.17452	0.771769	19.1869	6.82e-05	0.00113311	2.91639	1.51123	5.51126	1.62464	0	12.5176	3.72918	3.51283	4.28283	8.77818	20.5979	17.9923	17.9963	35.1207	14.8552
9038	ENSG00000092421	SEMA6A	protein_coding	280.193	-1.92993	0.413735	19.1796	6.84e-05	0.00113631	484.121	512.306	450.546	349.298	283.06	122.673	393.056	408.191	280.954	228.233	36.0462	305.869	185.441	96.2568	66.8483
21466	ENSG00000083635	NUFIP1	protein_coding	41.4911	3.04996	0.649416	19.1758	6.86e-05	0.00113758	22.602	12.8454	17.9116	3.24928	0	31.7113	44.7502	40.7489	39.4021	8.77818	88.2765	104.231	32.0804	76.7453	99.0346
29045	ENSG00000172216	CEBPB	protein_coding	322.188	1.86967	0.468589	19.1742	6.86e-05	0.00113758	315.699	188.903	191.516	142.968	36.0258	221.979	128.284	171.426	179.022	229.696	451.682	918.227	442.867	848.101	366.428
23698	ENSG00000259347	AC087482.1	antisense	6.33593	-3.71043	0.960293	19.1677	6.88e-05	0.00114034	20.4147	18.1347	6.88908	6.49856	25.7327	1.66902	0.745837	3.51283	0.856567	2.92606	0	0.620424	3.91225	0.650384	2.47586
1577	ENSG00000282608	ADORA3	protein_coding	35.7013	-2.30118	0.651788	19.1626	6.9e-05	0.00114231	83.8462	49.8704	108.847	74.7335	66.905	5.00705	20.1376	13.3488	7.7091	17.5564	44.1383	1.86127	17.9963	13.6581	9.90346
2109	ENSG00000132688	NES	protein_coding	268.797	0.145587	0.318458	19.1599	6.91e-05	0.00114231	184.462	156.412	257.651	375.292	717.942	101.81	126.792	110.303	107.927	209.213	177.289	320.759	345.06	420.148	420.897
14520	ENSG00000206579	XKR4	protein_coding	3.83785	-3.54197	1.2024	19.1595	6.91e-05	0.00114231	10.2074	11.3342	5.51126	9.74784	15.4396	0	0	0.702567	0	0	0	1.24085	0.78245	2.60154	0
1870	ENSG00000203804	ADAMTSL4-AS1	processed_transcript	28.0104	-1.35348	0.615544	19.1562	6.92e-05	0.00114326	16.0401	20.4015	68.8908	94.2291	87.4911	12.5176	1.49167	6.3231	5.1394	10.2412	29.4255	18.6127	14.0841	25.365	9.90346
8050	ENSG00000280219	AC093908.1	TEC	13.5221	4.69225	1.11052	19.152	6.94e-05	0.00114478	4.37458	0.755613	0	0	0	2.50352	5.22086	2.81027	1.71313	0	15.4484	125.326	3.91225	11.0565	29.7104
6030	ENSG00000168309	FAM107A	protein_coding	47.0104	-3.04677	0.776598	19.1449	6.96e-05	0.00114793	204.147	139.033	89.558	60.1117	48.8921	0	39.5294	21.077	25.697	2.92606	18.3909	9.30636	17.9963	26.0154	2.47586
8399	ENSG00000154122	ANKH	protein_coding	614.845	1.03595	0.326626	19.1414	6.97e-05	0.00114902	503.077	434.477	238.362	196.581	262.473	917.124	745.091	1143.78	778.619	665.678	992.375	804.069	403.744	721.276	415.945
9436	ENSG00000157510	AFAP1L1	protein_coding	32.1643	2.31965	0.686535	19.1237	7.04e-05	0.00115826	32.8094	13.601	5.51126	22.745	2.57327	5.00705	51.4627	5.62053	16.2748	0	57.3797	93.684	53.2066	90.4034	32.1862
21399	ENSG00000120685	PROSER1	protein_coding	422.915	1.48875	0.333623	19.1058	7.1e-05	0.00116777	329.552	345.315	188.761	160.839	133.81	337.141	425.873	462.289	440.275	260.419	845.248	1078.3	320.022	515.755	500.125
8218	ENSG00000151718	WWC2	protein_coding	40.8511	2.28084	0.632238	19.0984	7.13e-05	0.00117118	35.7258	37.7806	6.88908	1.62464	7.71981	5.84155	43.2585	15.4565	16.2748	4.38909	96.3685	189.229	50.0768	89.753	12.3793
3259	ENSG00000162981	FAM84A	protein_coding	1296.99	0.670955	0.363866	19.0888	7.16e-05	0.00117473	834.817	1224.85	710.953	581.621	247.034	2584.47	2151.74	2404.18	1519.55	1787.82	1078.44	1073.33	1072.74	734.934	1448.38
10663	ENSG00000124743	KLHL31	protein_coding	12.8187	3.32509	0.806393	19.086	7.17e-05	0.00117473	1.45819	4.53368	1.37782	0	2.57327	15.0211	8.20421	19.6719	17.1313	19.0194	14.7128	41.5684	9.3894	22.7634	14.8552
21239	ENSG00000165480	SKA3	protein_coding	93.3661	1.94094	0.439447	19.0869	7.17e-05	0.00117473	64.1606	30.9801	67.5129	16.2464	33.4525	61.7536	58.9211	87.8208	65.0991	71.6884	111.081	157.588	121.28	98.8584	354.049
31881	ENSG00000100302	RASD2	protein_coding	89.7414	-1.12022	0.394342	19.086	7.17e-05	0.00117473	48.1204	89.9179	57.8682	138.094	128.663	175.247	93.2296	93.4414	147.329	175.564	22.8048	44.6705	47.7294	48.7788	34.6621
16284	ENSG00000125485	DDX31	protein_coding	143.33	1.28039	0.340412	19.0593	7.27e-05	0.00118956	45.9331	112.586	49.6013	81.232	59.1852	251.187	175.272	181.262	131.911	207.75	175.082	186.127	126.757	133.329	232.731
10303	ENSG00000204385	SLC44A4	protein_coding	4134.31	-1.58937	0.35336	19.0523	7.29e-05	0.00119211	2575.17	4171.74	6252.52	8514.74	11960.6	3745.27	3081.05	2641.65	2651.07	5745.32	2264.29	1332.05	2384.13	1464.01	3231
21397	ENSG00000150893	FREM2	protein_coding	23.3171	4.93181	1.12412	19.0518	7.29e-05	0.00119211	3.64549	0.755613	0	0	0	12.5176	14.1709	37.9386	39.4021	1.46303	161.84	57.6994	12.5192	7.80461	0
19850	ENSG00000230519	HMGB1P49	processed_pseudogene	16.7918	-6.04555	1.23854	19.0381	7.34e-05	0.00119936	5.10368	19.6459	45.4679	30.8682	56.6119	43.3944	2.23751	7.02567	11.1354	20.4824	0	0	0	0	9.90346
24089	ENSG00000196391	ZNF774	protein_coding	64.1253	0.648717	0.412206	19.0347	7.36e-05	0.00120047	20.4147	72.5388	39.9566	32.4928	7.71981	85.1198	107.401	173.534	79.6607	80.4666	44.8739	91.8227	60.2486	26.0154	39.6138
18198	ENSG00000067082	KLF6	protein_coding	1094.22	-0.567443	0.347077	19.0287	7.38e-05	0.0012031	1776.81	1981.22	1416.39	716.466	2318.52	333.803	760.008	576.105	551.629	479.874	1141.71	1610	1189.32	880.62	680.863
18098	ENSG00000149557	FEZ1	protein_coding	37.329	0.704288	0.404293	19.0185	7.42e-05	0.00120834	34.9967	47.6036	33.0676	34.1175	28.306	19.1937	20.1376	18.9693	11.1354	10.2412	43.4026	67.6262	53.989	109.915	27.2345
28337	ENSG00000150637	CD226	protein_coding	34.468	-2.10088	0.602807	19.0122	7.44e-05	0.00121118	38.6422	18.8903	49.6013	71.4842	208.435	0.834508	15.6626	11.9436	11.9919	23.4085	15.4484	13.0289	11.7367	11.0565	14.8552
21825	ENSG00000233695	GAS6-AS1	antisense	290.321	1.25862	0.333124	19.0104	7.45e-05	0.00121132	173.525	299.223	66.1351	108.851	110.651	368.018	385.598	293.673	242.408	503.282	512.004	611.117	172.921	227.634	279.773
9109	ENSG00000186687	LYRM7	protein_coding	406.93	-2.5945	0.555985	19.0003	7.48e-05	0.0012165	132.696	123.165	573.171	1112.88	2699.36	126.845	162.592	151.052	121.632	400.87	90.4834	92.4431	104.066	59.185	153.504
29073	ENSG00000182463	TSHZ2	protein_coding	26.0441	2.02002	0.549423	18.9742	7.58e-05	0.00123152	16.0401	12.8454	9.64471	14.6218	5.14654	6.67606	23.8668	8.4308	13.7051	8.77818	61.7936	43.4297	13.3016	117.72	34.6621
6077	ENSG00000172340	SUCLG2	protein_coding	1227.4	-0.845973	0.221061	18.9586	7.64e-05	0.00123723	1420.28	1765.87	1676.8	1393.94	900.644	1230.9	1450.65	1955.95	1468.16	1199.68	961.478	671.919	929.551	793.469	591.732
7727	ENSG00000138646	HERC5	protein_coding	31.1224	-0.516842	0.594357	18.9597	7.64e-05	0.00123723	45.204	58.9378	45.4679	35.7421	46.3188	4.17254	28.3418	9.83593	3.42627	0	29.4255	52.1156	51.6417	48.7788	7.42759
18049	ENSG00000255248	MIR100HG	processed_transcript	47.9052	1.06648	0.658749	18.9607	7.63e-05	0.00123723	32.8094	27.9577	49.6013	66.6103	28.306	0.834508	14.1709	16.159	6.85253	4.38909	135.357	108.574	28.1682	181.457	17.3311
31766	ENSG00000100276	RASL10A	protein_coding	10.6098	-2.0744	0.759285	18.9601	7.64e-05	0.00123723	5.83278	15.8679	31.6897	32.4928	30.8792	3.33803	1.49167	2.81027	0.856567	1.46303	16.9197	2.48169	4.6947	5.85346	2.47586
18508	ENSG00000107562	CXCL12	protein_coding	182.343	-2.13928	0.513029	18.9537	7.66e-05	0.00123932	475.372	574.266	173.605	259.942	131.237	53.4085	132.759	83.6054	439.419	14.6303	58.851	104.852	65.7258	135.28	32.1862
14923	ENSG00000120526	NUDCD1	protein_coding	143.022	2.03088	0.443766	18.9252	7.77e-05	0.00125611	125.405	81.6062	46.8457	27.6189	28.306	102.644	132.013	180.56	151.612	77.5405	178.024	259.337	349.755	163.897	240.159
32520	ENSG00000160183	TMPRSS3	protein_coding	57.6588	2.92918	0.673154	18.9155	7.81e-05	0.00126122	21.8729	21.1572	24.8007	3.24928	0	20.8627	27.596	17.5642	60.8162	21.9454	60.3223	194.813	101.718	263.406	24.7586
31682	ENSG00000099998	GGT5	protein_coding	214.28	-0.279655	0.514911	18.8975	7.88e-05	0.00127166	198.315	100.497	224.584	498.765	638.171	50.905	88.7546	40.0463	38.5455	80.4666	219.22	289.117	197.96	444.863	103.986
4364	ENSG00000169994	MYO7B	protein_coding	1775.46	-1.69209	0.373404	18.8853	7.93e-05	0.00127841	2485.49	1394.86	2178.33	2921.1	5427.02	1401.14	1253.01	1332.77	1125.53	3062.12	1138.03	1009.43	732.373	544.371	626.394
4639	ENSG00000172878	METAP1D	protein_coding	82.0142	1.285	0.350325	18.8531	8.06e-05	0.00129812	19.6856	49.1148	27.5563	53.6131	46.3188	91.7959	88.7546	124.354	97.6486	138.988	64.7361	88.1002	104.848	66.3392	168.359
17876	ENSG00000109846	CRYAB	protein_coding	105.004	-0.324569	0.517437	18.8487	8.07e-05	0.00129997	53.9532	158.679	245.251	250.195	92.6377	16.6902	43.2585	20.3744	16.2748	38.0388	107.403	104.852	71.2029	301.778	54.469
8403	ENSG00000183580	FBXL7	protein_coding	33.6726	0.176751	0.526569	18.8464	8.08e-05	0.0013005	37.184	57.4266	26.1785	22.745	48.8921	5.00705	20.8834	7.72823	11.9919	4.38909	25.0117	80.6551	39.9049	104.712	12.3793
23407	ENSG00000137857	DUOX1	protein_coding	40.1187	0.924889	0.495162	18.8373	8.12e-05	0.00130538	16.7692	14.3566	6.88908	16.2464	33.4525	80.9472	83.5337	46.3694	60.8162	84.8557	26.483	52.736	43.0347	13.0077	22.2828
30988	ENSG00000160318	CLDND2	protein_coding	61.3137	-4.3108	0.873985	18.8086	8.24e-05	0.00132325	4.37458	9.06735	71.6464	141.344	442.602	54.243	4.47502	6.3231	3.42627	138.988	4.41383	0.620424	4.6947	1.30077	32.1862
2788	ENSG00000065600	TMEM206	protein_coding	44.344	1.90547	0.47398	18.79	8.31e-05	0.00133256	36.4549	22.6684	30.3119	21.1203	5.14654	31.7113	26.8501	44.9643	47.1112	5.85212	92.6903	70.1079	70.4205	78.0461	81.7035
5219	ENSG00000115468	EFHD1	protein_coding	10.8713	0.608151	0.709238	18.7923	8.3e-05	0.00133256	20.4147	13.601	13.7782	3.24928	7.71981	0.834508	2.23751	1.40513	0.856567	1.46303	25.0117	18.6127	11.7367	39.6734	2.47586
7784	ENSG00000164035	EMCN	protein_coding	73.0371	-1.50612	0.564381	18.7899	8.31e-05	0.00133256	64.1606	45.3368	186.005	235.573	185.275	14.1866	48.4794	13.3488	17.1313	20.4824	36.7819	59.5607	40.6874	111.216	17.3311
2830	ENSG00000196660	SLC30A10	protein_coding	16.9663	-3.29421	1.02858	18.7818	8.35e-05	0.00133634	67.8061	79.3394	50.9792	12.9971	10.2931	0.834508	2.98335	3.51283	0.856567	0	0	0	11.7367	3.25192	9.90346
24324	ENSG00000095917	TPSD1	protein_coding	18.2321	-1.72731	0.586264	18.7796	8.36e-05	0.00133634	29.1639	45.3368	28.9341	51.9885	20.5862	3.33803	17.9001	4.2154	9.42224	1.46303	2.94255	8.06551	10.9543	29.2673	9.90346
25008	ENSG00000180096	2020-09-01	protein_coding	313.132	-2.59002	0.587474	18.7802	8.35e-05	0.00133634	129.05	137.522	436.767	1361.45	1405	118.5	85.0254	62.5284	85.6567	444.761	146.392	27.2986	88.4168	81.9484	86.6553
22539	ENSG00000187097	ENTPD5	protein_coding	668.027	-1.52615	0.354016	18.7624	8.43e-05	0.00134678	1002.51	1667.64	1023.72	662.853	357.684	603.349	806.25	976.568	705.811	547.173	350.164	315.796	584.49	329.745	86.6553
15841	ENSG00000148120	C9orf3	protein_coding	314.375	1.2538	0.407515	18.7482	8.49e-05	0.00135534	102.074	168.502	225.962	144.593	43.7456	715.173	440.79	359.012	412.009	443.298	557.613	246.308	280.117	400.637	175.786
15024	ENSG00000212993	POU5F1B	protein_coding	18.0685	4.33757	0.995955	18.7432	8.51e-05	0.00135773	1.45819	0	5.51126	1.62464	2.57327	9.17959	5.22086	9.13337	0	11.7042	3.67819	11.788	108.761	40.9742	59.4207
25662	ENSG00000140945	CDH13	protein_coding	77.9422	2.05901	0.48818	18.7146	8.63e-05	0.00137569	24.7893	81.6062	12.4003	27.6189	23.1594	10.0141	134.251	41.4514	89.083	26.3345	115.495	250.031	90.7642	207.473	34.6621
32639	ENSG00000210107	MT-TQ	Mt_tRNA	128.775	-3.32415	0.696153	18.7138	8.64e-05	0.00137569	44.4749	131.477	349.965	203.08	288.206	161.894	120.826	76.5798	136.194	324.792	22.0691	40.948	10.9543	20.1619	0
21026	ENSG00000255398	HCAR3	protein_coding	6.17845	4.17369	1.1567	18.708	8.66e-05	0.00137859	0.729097	2.26684	0	0	0	0	2.23751	1.40513	3.42627	0	13.2415	40.3275	14.0841	14.9588	0
4053	ENSG00000155066	PROM2	protein_coding	225.025	-2.25879	0.623757	18.6797	8.79e-05	0.00139721	161.86	333.225	253.518	190.083	180.129	489.856	303.556	418.027	497.665	244.326	26.483	3.72254	159.62	39.023	74.2759
28973	ENSG00000101457	DNTTIP1	protein_coding	314.706	1.72446	0.412991	18.668	8.84e-05	0.00140428	107.177	201.749	213.561	214.453	95.211	252.021	129.776	233.252	268.962	228.233	435.498	743.888	224.563	679.001	693.242
27184	ENSG00000049283	EPN3	protein_coding	285.41	-2.62271	0.566015	18.6628	8.86e-05	0.0014069	59.786	265.976	326.542	523.134	970.122	471.497	187.951	212.878	173.027	715.421	116.966	18.6127	75.8976	37.0719	126.269
23795	ENSG00000129009	ISLR	protein_coding	343.766	0.641589	0.660018	18.6607	8.87e-05	0.00140728	85.3044	170.769	238.362	833.441	826.019	27.5388	67.1253	26.6975	29.9798	166.785	712.097	428.713	183.093	1231.83	128.745
12076	ENSG00000182487	NCF1B	transcribed_unprocessed_pseudogene	28.1541	-1.69735	0.605562	18.6547	8.9e-05	0.00141044	47.3913	15.8679	39.9566	82.8567	110.651	1.66902	8.20421	4.2154	6.85253	26.3345	30.1611	6.20424	14.0841	13.0077	14.8552
24562	ENSG00000267795	SMIM22	protein_coding	3666.03	-3.42034	0.702909	18.6422	8.95e-05	0.00141818	341.218	756.368	8237.96	8308.41	20588.7	3280.45	352.781	545.894	406.013	8861.57	607.637	109.815	588.402	378.524	1626.64
11966	ENSG00000146731	CCT6A	protein_coding	1150.98	2.19145	0.469361	18.6267	9.02e-05	0.00142698	942.723	868.199	461.568	168.963	84.9179	1181.66	1078.48	1606.07	1288.28	501.819	1594.13	2992.3	1556.29	1535.56	1403.82
29109	ENSG00000132819	RBM38	protein_coding	304.387	-0.479821	0.333611	18.6273	9.02e-05	0.00142698	125.405	432.966	669.618	651.481	375.697	95.1339	125.301	209.365	125.915	196.046	164.047	248.79	395.137	258.202	492.697
27609	ENSG00000070526	ST6GALNAC1	protein_coding	1680.72	-1.13164	0.47305	18.5958	9.16e-05	0.00144813	2243.43	2964.27	1601.02	766.83	223.874	2228.14	1768.38	4933.42	4457.57	850.02	425.934	776.15	1164.29	532.665	274.821
29570	ENSG00000182566	CLEC4G	protein_coding	6.34581	-3.87572	1.12502	18.5812	9.23e-05	0.00145761	7.29097	0.755613	15.156	43.8653	18.0129	0.834508	0	0.702567	3.42627	0	0	1.24085	0	3.9023	0
8902	ENSG00000248483	POU5F2	protein_coding	7.80164	-3.90272	1.17329	18.5731	9.27e-05	0.00146239	0.729097	2.26684	13.7782	40.616	43.7456	0	0.745837	0	0	1.46303	0	0	0	1.30077	12.3793
16241	ENSG00000148344	PTGES	protein_coding	65.5409	0.416992	0.450758	18.561	9.32e-05	0.00146931	32.8094	40.8031	56.4904	100.728	159.543	21.6972	11.1876	12.6462	27.4101	46.8169	55.9085	82.5163	64.1609	215.928	54.469
30541	ENSG00000167601	AXL	protein_coding	175.577	-0.210112	0.426646	18.5606	9.32e-05	0.00146931	123.947	169.257	254.896	290.811	404.003	29.2078	108.892	54.0976	73.6647	83.3927	183.174	218.389	166.662	379.174	94.0829
28919	ENSG00000149596	JPH2	protein_coding	34.1233	0.265124	0.583323	18.5517	9.37e-05	0.00147473	22.602	35.5138	55.1126	60.1117	46.3188	0.834508	4.47502	11.9436	6.85253	17.5564	37.5175	65.1445	23.4735	102.11	22.2828
10346	ENSG00000179344	HLA-DQB1	protein_coding	239.482	-1.38509	0.477032	18.5476	9.39e-05	0.00147569	259.559	518.35	384.41	333.051	687.063	121.838	182.73	49.1797	38.5455	219.454	295.726	120.362	161.185	124.223	96.5587
13495	ENSG00000120498	TEX11	protein_coding	12.7466	-3.08919	0.786247	18.5474	9.39e-05	0.00147569	2.18729	30.9801	42.7123	51.9885	23.1594	0	4.47502	5.62053	7.7091	8.77818	2.94255	0.620424	2.34735	5.20307	2.47586
28933	ENSG00000124120	TTPAL	protein_coding	109.436	1.43923	0.336309	18.5447	9.4e-05	0.00147657	83.1171	60.449	44.0901	38.9914	46.3188	129.349	154.388	109.6	131.055	98.023	100.782	168.755	119.715	148.938	207.973
32174	ENSG00000219438	FAM19A5	protein_coding	27.3899	1.63618	0.603762	18.5308	9.46e-05	0.00148574	16.0401	6.80052	5.51126	47.1146	25.7327	2.50352	8.20421	7.72823	8.56567	11.7042	75.035	34.7437	39.1225	104.712	17.3311
5317	ENSG00000219159	AC011298.1	lincRNA	30.9728	-3.11938	0.717677	18.5246	9.49e-05	0.00148691	5.10368	39.2919	93.6914	73.1088	123.517	17.5247	2.23751	17.5642	2.5697	43.8909	5.8851	3.72254	7.8245	3.9023	24.7586
16045	ENSG00000041982	TNC	protein_coding	441.852	3.45568	0.7694	18.5248	9.49e-05	0.00148691	349.967	33.247	48.2235	19.4957	28.306	37.5528	209.58	110.303	121.632	58.5212	674.58	2680.23	336.453	1837.99	81.7035
24830	ENSG00000103353	UBFD1	protein_coding	243.279	2.2781	0.488897	18.5259	9.49e-05	0.00148691	204.876	174.547	59.246	30.8682	15.4396	221.979	342.339	340.042	322.926	77.5405	313.382	510.609	370.099	472.179	193.117
20776	ENSG00000174600	CMKLR1	protein_coding	146.571	-1.37839	0.43999	18.5032	9.6e-05	0.00150182	215.813	123.921	188.761	298.934	532.667	31.7113	114.113	62.5284	50.5374	108.264	107.403	60.8015	104.848	106.663	91.607
1653	ENSG00000116824	CD2	protein_coding	146.835	-1.17554	0.408619	18.4912	9.65e-05	0.00150965	160.401	114.098	305.875	396.412	313.939	55.912	80.5504	43.5591	92.5092	89.2448	166.99	51.4952	111.108	104.061	116.366
13684	ENSG00000185222	TCEAL9	protein_coding	350.73	1.59651	0.372458	18.4866	9.68e-05	0.00151203	191.024	271.265	184.627	147.842	41.1723	463.152	355.018	496.012	370.037	307.236	662.074	392.108	406.092	723.227	250.062
181	ENSG00000187017	ESPN	protein_coding	672.821	-2.16207	0.550428	18.4797	9.71e-05	0.00151613	409.753	356.649	1528	1333.83	3502.22	413.916	120.08	191.098	134.481	759.312	78.7132	264.3	132.234	357.711	510.028
8899	ENSG00000175745	NR2F1	protein_coding	49.645	1.36573	0.570164	18.4747	9.73e-05	0.00151871	75.097	69.5164	26.1785	30.8682	0	20.0282	20.1376	11.9436	34.2627	1.46303	51.4946	69.4875	98.5887	213.326	22.2828
1526	ENSG00000168765	GSTM4	protein_coding	308.533	-1.75914	0.39613	18.4706	9.75e-05	0.00151985	664.208	400.475	421.611	456.524	481.201	277.891	368.443	158.077	162.748	507.671	104.461	78.7938	197.177	145.686	203.021
25071	ENSG00000178226	PRSS36	protein_coding	77.3633	-2.33658	0.614201	18.4702	9.76e-05	0.00151985	24.0602	40.8031	151.56	175.461	491.494	28.3733	18.6459	11.9436	6.85253	81.9296	19.8622	30.4008	14.0841	25.365	39.6138
25878	ENSG00000167193	CRK	protein_coding	1084.08	-2.00981	0.472309	18.4646	9.78e-05	0.00152301	559.218	566.71	2039.17	3639.19	4114.66	442.289	516.119	500.93	519.08	1252.35	427.405	469.04	405.309	334.297	475.366
6226	ENSG00000114455	HHLA2	protein_coding	442.53	-2.473	0.587047	18.4486	9.86e-05	0.00153405	1358.31	1691.82	668.24	415.908	414.296	136.859	293.86	441.212	161.891	130.21	56.6441	46.5318	485.119	173.653	163.407
19775	ENSG00000253284	AC092828.1	sense_intronic	24.9753	-5.42383	1.16069	18.4302	9.95e-05	0.00154703	1.45819	1.51123	20.6672	53.6131	229.021	8.34508	0.745837	1.40513	0.856567	43.8909	0.735638	0	0	0	12.3793
13020	ENSG00000146909	NOM1	protein_coding	133.212	1.45678	0.33182	18.4125	0.000100412	0.00155967	134.883	75.5613	49.6013	38.9914	61.7585	129.349	170.051	152.457	127.628	96.5599	196.415	275.468	191.7	141.784	155.979
284	ENSG00000177000	MTHFR	protein_coding	555.328	-2.19381	0.492392	18.4071	0.00010068	0.00156266	330.281	220.639	468.457	1033.27	3865.05	282.898	272.23	158.077	172.17	747.608	117.702	119.121	169.792	179.506	193.117
10623	ENSG00000112818	MEP1A	protein_coding	1244.29	-2.29056	0.569675	18.3998	0.000101048	0.00156719	8374.41	4071.24	1040.25	523.134	568.692	328.796	465.402	448.237	388.025	250.178	424.463	488.273	867.737	274.462	151.028
3875	ENSG00000115363	EVA1A	protein_coding	29.5268	2.31513	0.770223	18.3981	0.000101136	0.00156738	36.4549	9.06735	6.88908	1.62464	10.2931	10.8486	2.23751	7.02567	23.1273	0	54.4372	96.1657	47.7294	119.671	17.3311
13730	ENSG00000157514	TSC22D3	protein_coding	598.878	-0.817854	0.486883	18.3659	0.000102776	0.00159161	1979.5	1413	957.581	601.117	254.754	125.176	216.293	103.277	210.715	179.953	1368.29	337.51	578.231	444.863	212.924
25380	ENSG00000159720	ATP6V0D1	protein_coding	1532.22	-1.71694	0.3986	18.3628	0.000102939	0.0015929	928.141	1125.11	2134.24	2779.76	6479.49	1559.69	800.283	586.643	670.692	2200.4	449.475	570.169	573.536	630.222	1495.42
25895	ENSG00000132386	SERPINF1	protein_coding	356.879	1.09013	0.428514	18.3613	0.000103014	0.0015929	343.405	385.363	434.012	266.441	36.0258	55.912	199.138	233.955	256.113	52.6691	708.419	557.14	589.185	1126.47	108.938
951	ENSG00000222009	BTBD19	protein_coding	33.1996	1.417	0.546556	18.3583	0.000103169	0.0015941	26.2475	21.9128	6.88908	17.871	33.4525	6.67606	29.0876	7.02567	11.9919	7.31515	46.3452	125.946	27.3857	112.516	17.3311
12944	ENSG00000214022	REPIN1	protein_coding	1277.51	0.685189	0.238183	18.3559	0.000103295	0.00159485	790.342	1100.17	1001.67	861.059	422.016	1396.97	1367.12	2360.62	2136.28	1141.16	1391.83	1518.18	1413.89	1454.26	807.132
20983	ENSG00000241388	HNF1A-AS1	processed_transcript	608.828	-3.38654	0.668606	18.3511	0.000103539	0.00159743	45.204	128.454	1001.67	1348.45	4140.39	351.328	219.276	288.755	262.109	989.008	55.9085	63.2832	89.1993	42.9254	106.462
25213	ENSG00000087245	MMP2	protein_coding	1443.88	1.76789	0.506029	18.3375	0.000104247	0.00160714	1048.44	803.216	421.611	870.807	568.692	348.824	1077.73	434.889	494.239	544.247	3394.97	3897.5	1351.29	6042.72	359
27682	ENSG00000167291	TBC1D16	protein_coding	326.725	1.41024	0.354123	18.333	0.000104484	0.0016096	194.669	137.522	100.58	201.455	144.103	457.31	325.931	429.268	358.045	435.983	265.565	696.115	236.3	437.708	480.318
1565	ENSG00000064886	CHI3L2	protein_coding	22.5608	-0.828094	0.677482	18.3236	0.000104976	0.00161597	29.1639	13.601	8.26689	105.602	66.905	3.33803	0	0	6.85253	20.4824	25.0117	9.30636	9.3894	18.2108	22.2828
5275	ENSG00000124839	RAB17	protein_coding	522.671	-1.30192	0.308847	18.3084	0.000105776	0.00162586	518.388	401.986	1005.8	861.059	1168.26	429.771	311.014	397.653	239.839	896.837	222.163	287.256	314.545	230.886	554.594
7005	ENSG00000172061	LRRC15	protein_coding	22.8238	4.22769	0.974055	18.3088	0.000105756	0.00162586	0	7.55613	2.75563	3.24928	5.14654	0	13.4251	3.51283	5.1394	7.31515	82.3914	109.195	12.5192	85.2003	4.95173
27527	ENSG00000109089	CDR2L	protein_coding	51.946	1.60298	0.42708	18.2878	0.000106872	0.00164149	73.6388	24.9352	24.8007	29.2435	10.2931	52.574	35.0543	25.995	23.9839	30.7236	81.6558	113.538	66.5082	126.825	59.4207
15443	ENSG00000147955	SIGMAR1	protein_coding	407.554	1.82322	0.406606	18.2823	0.000107165	0.00164476	365.278	284.866	137.782	110.476	59.1852	442.289	358.002	442.617	475.395	384.777	545.843	845.017	462.428	585.346	614.014
487	ENSG00000088280	ASAP3	protein_coding	184.642	-1.65798	0.372846	18.2735	0.000107638	0.00165079	83.8462	275.799	283.83	331.427	542.96	129.349	184.968	130.677	164.461	217.991	81.6558	73.8304	89.9817	102.11	76.7518
7034	ENSG00000145113	MUC4	protein_coding	1812.24	-1.06913	0.421958	18.2716	0.000107739	0.00165111	741.492	2383.2	1477.02	1670.13	2040.6	2076.26	5972.66	1752.2	3547.04	1923.88	879.087	447.325	888.863	611.361	772.47
28835	ENSG00000131043	AAR2	protein_coding	264.963	1.02934	0.244597	18.2507	0.000108869	0.0016672	183.003	225.173	181.872	146.218	174.982	271.215	220.022	259.247	221.851	222.38	316.324	449.807	284.029	372.67	445.656
32460	ENSG00000157542	KCNJ6	protein_coding	19.6324	-4.5935	1.10983	18.216	0.000110777	0.00169516	2.91639	1.51123	12.4003	183.584	79.7713	0.834508	0.745837	1.40513	0	4.38909	0.735638	1.24085	0	0	4.95173
24046	ENSG00000140511	HAPLN3	protein_coding	95.9028	1.83108	0.521337	18.21	0.000111109	0.00169897	58.3278	31.7357	15.156	71.4842	146.676	41.7254	58.9211	18.9693	37.6889	95.0969	215.542	176.821	166.662	226.984	76.7518
10528	ENSG00000112578	BYSL	protein_coding	132.801	1.64822	0.374329	18.2002	0.000111652	0.00170602	61.9733	44.5812	88.1802	56.8624	61.7585	208.627	81.2962	122.247	79.6607	185.805	129.472	200.397	152.578	176.904	341.669
1897	ENSG00000163154	TNFAIP8L2	protein_coding	75.0248	-1.72731	0.530181	18.1972	0.000111822	0.00170703	49.5786	38.5363	165.338	289.186	241.887	30.0423	29.8335	16.159	25.697	29.2606	48.5521	15.5106	57.9013	38.3727	49.5173
5485	ENSG00000131389	SLC6A6	protein_coding	399.906	3.1302	0.657476	18.1949	0.00011195	0.00170703	470.997	107.297	12.4003	25.9942	38.599	181.923	430.348	189.693	456.55	67.2993	874.673	1480.95	753.499	737.536	170.835
31931	ENSG00000100092	SH3BP1	protein_coding	317.573	-3.32109	0.675019	18.1946	0.000111966	0.00170703	61.2442	89.9179	564.904	878.931	1549.11	337.141	68.617	40.7489	64.2425	762.238	61.0579	26.6782	28.9506	29.2673	200.545
28669	ENSG00000274173	AL035661.1	lincRNA	75.0798	0.85868	0.46763	18.1899	0.000112229	0.00170977	18.9565	49.8704	62.0017	27.6189	15.4396	174.412	76.8212	149.647	126.772	122.894	61.7936	87.4797	37.5576	72.843	42.0897
14847	ENSG00000147669	POLR2K	protein_coding	265.373	1.59284	0.371476	18.1771	0.00011295	0.00171949	204.147	232.729	186.005	102.352	41.1723	264.539	220.022	255.734	242.408	134.599	463.452	334.408	491.379	369.418	438.228
4149	ENSG00000115590	IL1R2	protein_coding	214.148	-3.0455	0.649052	18.1554	0.000114183	0.00173443	26.9766	485.103	949.315	466.272	252.18	199.447	47.7336	216.391	71.095	248.715	31.6324	30.4008	93.894	55.933	37.138
13920	ENSG00000179542	SLITRK4	protein_coding	5.84038	-2.87465	1.0185	18.157	0.000114093	0.00173443	2.18729	3.02245	16.5338	30.8682	25.7327	0.834508	0	0	0	1.46303	2.20691	1.24085	1.5649	1.95115	0
21309	ENSG00000139515	PDX1	protein_coding	35.0068	2.63559	0.610998	18.1568	0.000114105	0.00173443	6.56188	9.82297	4.13345	8.1232	20.5862	17.5247	21.6293	2.81027	16.2748	52.6691	154.484	102.37	4.6947	26.6657	76.7518
11088	ENSG00000118523	CTGF	protein_coding	389.09	1.82455	0.61675	18.1518	0.00011439	0.00173502	599.318	485.103	93.6914	107.226	23.1594	45.0634	98.4505	134.19	127.628	57.0581	838.627	1145.3	616.571	1368.41	96.5587
29383	ENSG00000176490	DIRAS1	protein_coding	13.2087	-2.15862	0.67919	18.1518	0.00011439	0.00173502	13.1238	15.1123	27.5563	60.1117	30.8792	2.50352	5.96669	7.02567	4.28283	0	4.41383	6.82466	7.8245	2.60154	9.90346
10581	ENSG00000124571	XPO5	protein_coding	313.905	1.38487	0.316301	18.1494	0.000114529	0.00173585	164.047	166.235	172.227	203.08	133.81	349.659	277.451	314.75	259.54	368.683	283.956	609.256	331.759	375.922	698.194
25466	ENSG00000181019	NQO1	protein_coding	1604.07	0.271334	0.471107	18.1459	0.000114729	0.0017376	451.311	738.989	1111.9	713.217	548.106	5363.38	2268.09	1520.35	1580.37	4576.36	1373.44	412.582	575.883	903.384	1923.75
1910	ENSG00000143416	SELENBP1	protein_coding	9861.15	-2.21142	0.570417	18.1437	0.000114853	0.0017382	1916.07	11433.9	16835.5	15456.8	12014.6	16553.3	14717.6	14300	10746.5	17919.2	2064.2	933.117	2284.75	1130.37	9611.31
2168	ENSG00000085552	IGSF9	protein_coding	282.083	-2.21937	0.516409	18.1379	0.000115189	0.00174201	61.9733	473.769	610.372	446.776	1235.17	189.433	120.826	99.7645	120.776	308.699	43.4026	68.2466	187.006	79.3469	185.69
6322	ENSG00000144837	PLA1A	protein_coding	19.0738	3.53705	0.830586	18.1353	0.000115339	0.001743	4.37458	5.28929	4.13345	6.49856	0	2.50352	26.8501	5.62053	17.9879	0	82.3914	13.0289	32.0804	75.4446	9.90346
17970	ENSG00000198851	CD3E	protein_coding	125.411	-1.21553	0.411969	18.1326	0.000115496	0.00174409	203.418	132.232	122.626	398.037	247.034	48.4014	67.8712	54.0976	96.7921	55.5951	147.863	49.6339	119.715	85.8507	51.9932
7422	ENSG00000154277	UCHL1	protein_coding	33.3861	-0.729855	0.67727	18.1278	0.000115772	0.00174572	26.2475	91.4292	78.5355	79.6074	7.71981	10.0141	5.22086	1.40513	2.5697	5.85212	58.851	46.5318	9.3894	65.0384	12.3793
30611	ENSG00000176531	PHLDB3	protein_coding	185.179	-2.43424	0.585168	18.1291	0.000115694	0.00174572	58.3278	92.1848	403.7	497.14	913.511	141.866	34.3085	37.236	34.2627	242.863	87.5409	32.262	59.4662	39.023	103.986
27371	ENSG00000007312	CD79B	protein_coding	163.77	-2.6384	0.739081	18.1263	0.000115858	0.00174573	69.9934	132.232	126.759	1052.77	661.33	13.3521	49.9711	8.4308	19.701	111.19	53.7016	5.58381	54.7715	29.9177	66.8483
30623	ENSG00000011422	PLAUR	protein_coding	275.878	1.70808	0.459659	18.1097	0.000116822	0.00175898	62.7024	287.133	183.249	92.6045	195.568	239.504	155.134	90.6311	89.083	266.271	419.313	627.248	434.26	631.523	363.952
9212	ENSG00000226306	NPY6R	transcribed_processed_pseudogene	51.9342	-3.91475	0.960209	18.1068	0.000116994	0.00175993	234.769	20.4015	26.1785	30.8682	10.2931	35.0493	59.6669	40.7489	119.063	179.953	2.20691	0	11.7367	0.650384	7.42759
17436	ENSG00000132749	TESMIN	protein_coding	69.9343	1.28247	0.524366	18.1043	0.000117141	0.00175993	29.1639	49.8704	37.201	16.2464	0	114.328	99.1963	146.134	153.325	90.7078	35.3106	46.5318	111.89	69.5911	49.5173
26142	ENSG00000220205	VAMP2	protein_coding	515.596	-2.03995	0.452543	18.1054	0.000117072	0.00175993	249.351	553.864	664.107	2302.12	939.243	563.293	300.572	304.211	350.336	475.484	276.6	125.326	169.792	264.056	195.593
18544	ENSG00000204174	NPY4R	protein_coding	27.9994	-3.29692	0.709316	18.0968	0.00011758	0.00176524	3.64549	22.6684	38.5788	53.6131	187.849	13.3521	25.3585	16.159	11.1354	29.2606	3.67819	3.10212	3.91225	5.20307	2.47586
2571	ENSG00000118200	CAMSAP2	protein_coding	93.8824	1.9256	0.436561	18.0916	0.000117886	0.00176761	75.8261	68.7608	17.9116	14.6218	33.4525	60.0846	105.163	77.9849	94.2224	86.3187	133.886	277.95	91.5466	154.141	116.366
20677	ENSG00000166130	IKBIP	protein_coding	59.2388	1.81564	0.460096	18.0912	0.000117909	0.00176761	46.6622	49.8704	24.8007	16.2464	10.2931	20.8627	90.9921	39.3437	50.5374	13.1673	77.242	127.187	108.761	173.002	39.6138
19749	ENSG00000182993	C12orf60	protein_coding	148.858	1.25496	0.594009	18.088	0.000118096	0.00176834	191.753	196.459	68.8908	35.7421	10.2931	43.3944	61.9045	28.8052	48.8243	2.92606	325.887	153.865	187.788	868.913	7.42759
19752	ENSG00000111341	MGP	protein_coding	469.113	0.425338	0.517822	18.0875	0.000118129	0.00176834	494.328	509.283	653.084	680.724	110.651	99.3064	134.996	54.8002	129.342	117.042	783.454	346.817	438.172	2284.15	200.545
2105	ENSG00000272068	AL365181.2	lincRNA	62.6513	-2.71852	0.588878	18.0831	0.000118387	0.00177092	20.4147	22.6684	170.849	203.08	187.849	40.0564	24.6126	19.6719	24.8404	137.525	11.7702	6.20424	16.4314	11.7069	42.0897
17252	ENSG00000171219	CDC42BPG	protein_coding	365.695	-1.3435	0.319546	18.0785	0.000118662	0.00177246	304.763	421.632	322.409	380.166	1142.53	373.025	355.764	376.576	374.32	512.06	137.564	188.609	247.254	120.971	227.78
20136	ENSG00000161835	GRASP	protein_coding	77.1046	-0.68311	0.532252	18.0787	0.000118649	0.00177246	58.3278	64.9827	111.603	233.948	192.995	15.8556	26.1043	3.51283	17.9879	65.8363	66.2074	76.9325	53.989	113.817	54.469
867	ENSG00000171793	CTPS1	protein_coding	152.306	1.9401	0.443142	18.0731	0.000118979	0.0017759	123.217	76.3169	64.7573	12.9971	38.599	213.634	137.98	168.616	180.736	169.711	165.518	244.447	258.991	169.1	259.966
29454	ENSG00000008382	MPND	protein_coding	775.497	-2.56167	0.567985	18.0683	0.000119267	0.00177893	229.666	427.677	1282.75	2185.14	3643.75	683.462	174.526	229.739	190.158	1585.92	204.507	130.289	197.177	212.676	255.014
20185	ENSG00000172819	RARG	protein_coding	180.398	1.35789	0.418797	18.0655	0.000119435	0.00178014	37.184	122.409	90.9358	69.8595	51.4654	309.602	212.564	330.909	251.831	250.178	344.278	110.435	187.788	175.604	160.931
12120	ENSG00000165178	NCF1C	unprocessed_pseudogene	111.857	-2.45999	0.677893	18.059	0.00011982	0.00178459	69.9934	62.7159	100.58	563.75	548.106	21.6972	37.2918	6.3231	24.8404	70.2254	60.3223	8.68593	42.2523	21.4627	39.6138
16392	ENSG00000177943	MAMDC4	protein_coding	450.603	-2.01169	0.451862	18.0507	0.000120322	0.00179077	156.756	313.579	829.445	679.1	1664.91	617.536	262.535	327.396	364.041	779.795	175.082	111.676	158.837	132.678	185.69
9388	ENSG00000113580	NR3C1	protein_coding	139.103	-1.10351	0.518029	18.0473	0.000120528	0.00179255	325.907	275.799	157.071	230.699	174.982	9.17959	126.046	47.072	78.8042	21.9454	114.759	192.952	140.841	163.246	27.2345
14228	ENSG00000168546	GFRA2	protein_coding	27.6047	-3.20509	0.850425	18.0451	0.000120659	0.0017932	40.1004	27.9577	70.2686	48.7392	141.53	0	6.71253	7.72823	24.8404	4.38909	6.62074	0	21.1261	9.10538	4.95173
2479	ENSG00000135838	NPL	protein_coding	67.8851	0.732026	0.314055	18.0402	0.000120952	0.00179627	65.6188	82.3618	53.7348	55.2378	43.7456	50.905	77.567	36.5335	25.697	19.0194	150.07	130.909	68.0731	96.9072	61.8966
7544	ENSG00000035720	STAP1	protein_coding	14.8233	-2.33297	0.695566	18.0336	0.000121356	0.00180098	31.3512	18.1347	17.9116	50.3639	48.8921	2.50352	11.9334	3.51283	3.42627	2.92606	11.0346	1.86127	7.04205	6.50384	4.95173
19646	ENSG00000110852	CLEC2B	protein_coding	102.067	-0.741571	0.460487	18.0312	0.000121499	0.0018018	61.2442	84.6286	221.828	336.301	174.982	29.2078	44.7502	22.4821	22.2707	52.6691	80.1845	60.8015	109.543	150.889	79.2277
27104	ENSG00000108511	HOXB6	protein_coding	278.999	1.42092	0.545617	18.0296	0.000121596	0.00180195	115.197	123.165	95.0692	32.4928	48.8921	458.145	436.315	460.884	591.031	181.416	1068.88	115.399	301.243	94.9561	61.8966
13215	ENSG00000147027	TMEM47	protein_coding	66.279	0.720344	0.404958	18.0136	0.000122572	0.0018151	100.615	91.4292	27.5563	50.3639	36.0258	25.8697	38.7835	23.8873	38.5455	14.6303	108.139	196.054	69.638	152.84	19.8069
9414	ENSG00000164266	SPINK1	protein_coding	1829.3	-0.707659	0.408593	17.9999	0.000123417	0.0018263	1277.38	533.463	2402.91	1587.27	1314.94	4424.56	1246.29	2387.32	2037.77	5525.86	953.386	539.769	1137.68	303.079	1767.77
20288	ENSG00000139641	ESYT1	protein_coding	490.568	0.938025	0.266095	17.984	0.000124404	0.00183959	361.632	427.677	276.941	261.567	151.823	671.779	539.24	736.992	637.286	446.224	923.225	573.271	531.284	475.431	344.145
15041	ENSG00000153317	ASAP1	protein_coding	115.283	2.39592	0.658856	17.9791	0.000124708	0.00184276	145.09	85.3843	6.88908	25.9942	18.0129	17.5247	103.671	52.6925	85.6567	4.38909	344.278	357.984	184.658	190.563	106.462
68	ENSG00000162572	SCNN1D	protein_coding	43.8461	-1.98043	0.617933	17.9709	0.000125218	0.00184898	20.4147	27.9577	42.7123	173.837	239.314	9.17959	16.4084	4.2154	8.56567	26.3345	22.8048	11.788	11.7367	32.5192	9.90346
21103	ENSG00000275212	AC005186.1	lincRNA	6.81992	-4.27885	1.18595	17.9675	0.00012543	0.00185079	34.9967	19.6459	30.3119	6.49856	2.57327	2.50352	0.745837	0	0.856567	0	0	0	1.5649	2.60154	0
16564	ENSG00000064201	TSPAN32	protein_coding	17.5625	-1.43977	0.504035	17.962	0.000125774	0.00185454	24.7893	24.1796	48.2235	30.8682	30.8792	5.00705	5.96669	9.83593	7.7091	8.77818	13.9771	4.34297	31.298	5.20307	12.3793
19405	ENSG00000148803	FUOM	protein_coding	175.759	-1.99449	0.475032	17.9532	0.000126329	0.00186139	217.271	54.4041	228.717	385.04	635.597	172.743	41.7669	54.8002	29.1233	403.796	44.1383	22.9557	53.2066	65.0384	227.78
18606	ENSG00000226200	SGMS1-AS1	antisense	48.088	-2.46529	0.537706	17.9505	0.000126505	0.00186266	45.9331	24.1796	66.1351	87.7306	229.021	28.3733	32.8168	42.154	48.8243	49.743	16.9197	18.6127	7.04205	6.50384	17.3311
956	ENSG00000126107	HECTD3	protein_coding	667.089	-1.0487	0.244773	17.9412	0.00012709	0.00186994	1021.47	788.86	781.221	926.045	1057.61	608.356	599.653	585.941	570.474	863.187	358.991	591.884	445.214	416.246	391.187
3377	ENSG00000084774	CAD	protein_coding	296.659	1.41695	0.352268	17.9343	0.000127534	0.00187379	250.81	200.237	82.6689	89.3552	108.077	325.458	356.51	404.678	434.279	310.162	335.451	439.88	436.607	405.84	269.869
20501	ENSG00000139292	LGR5	protein_coding	361.044	4.73436	0.968053	17.9346	0.00012751	0.00187379	160.401	27.2021	9.64471	0	0	109.321	478.827	986.403	1126.39	54.1321	584.832	1312.2	355.232	154.141	56.9449
28037	ENSG00000266010	GATA6-AS1	lincRNA	79.3798	-1.04985	0.343233	17.928	0.000127934	0.00187823	79.4716	83.873	148.804	60.1117	61.7585	148.542	70.1087	120.841	120.776	93.6339	42.667	49.6339	49.2943	36.4215	24.7586
30187	ENSG00000105173	CCNE1	protein_coding	58.152	1.20494	0.290697	17.9267	0.000128018	0.00187823	34.2676	30.2245	38.5788	17.871	43.7456	59.25	52.2086	59.7182	58.2465	90.7078	73.5638	67.0058	72.7678	55.2826	118.841
7195	ENSG00000216560	LINC00955	processed_transcript	13.6238	-4.64405	1.39624	17.9234	0.000128226	0.00187996	167.692	18.8903	4.13345	6.49856	0	0.834508	0	0	0	0	0.735638	0.620424	0	0	4.95173
31139	ENSG00000170858	LILRP2	transcribed_processed_pseudogene	4.64923	-5.40775	1.38087	17.9213	0.000128361	0.0018806	1.45819	7.55613	12.4003	11.3725	30.8792	1.66902	0	0	0.856567	2.92606	0	0.620424	0	0	0
571	ENSG00000117676	RPS6KA1	protein_coding	897.407	-1.34618	0.318116	17.9196	0.000128471	0.00188087	1082.71	994.387	1361.28	1283.47	1194	1393.63	719.733	736.29	582.465	1694.19	409.015	302.146	636.914	437.058	633.821
3427	ENSG00000213626	LBH	protein_coding	282.505	1.99824	0.528988	17.9084	0.000129193	0.0018901	278.515	299.978	115.736	94.2291	5.14654	58.4155	238.668	168.616	190.158	55.5951	611.315	760.019	520.329	749.242	91.607
627	ENSG00000130772	MED18	protein_coding	290.191	-1.90619	0.431263	17.8987	0.000129824	0.00189798	156.756	129.21	468.457	623.862	931.523	341.314	143.201	184.072	145.616	684.698	94.8973	59.5607	124.41	84.5499	180.738
29115	ENSG00000278709	NKILA	antisense	21.3632	3.72833	0.881842	17.8908	0.000130333	0.00190408	8.74917	12.0898	0	0	0	7.51057	8.95004	12.6462	15.4182	13.1673	75.7707	92.4431	21.1261	37.7223	14.8552
4941	ENSG00000163599	CTLA4	protein_coding	31.0023	1.08454	0.470983	17.881	0.000130979	0.00191216	62.7024	12.0898	11.0225	35.7421	20.5862	27.5388	7.45837	4.91797	16.2748	13.1673	77.9776	32.8825	61.8135	33.82	47.0414
2434	ENSG00000116194	ANGPTL1	protein_coding	16.1641	-2.11878	0.917032	17.8714	0.000131605	0.00191995	69.2643	43.0699	50.9792	17.871	2.57327	0	0.745837	9.13337	0.856567	0	4.41383	3.72254	9.3894	27.9665	2.47586
3434	ENSG00000013016	EHD3	protein_coding	28.0369	1.86006	0.573594	17.8685	0.000131795	0.00192136	29.893	21.9128	5.51126	6.49856	10.2931	6.67606	29.8335	9.83593	18.8445	2.92606	50.759	76.9325	42.2523	91.0538	17.3311
14224	ENSG00000061337	LZTS1	protein_coding	18.1443	4.56359	1.08832	17.8634	0.000132134	0.00192494	10.9365	0.755613	0	1.62464	0	1.66902	17.1542	2.1077	0.856567	5.85212	43.4026	50.8747	28.1682	98.8584	9.90346
19197	ENSG00000278601	AL158163.2	antisense	65.1654	-5.23249	0.995826	17.8618	0.00013224	0.00192513	5.10368	12.8454	228.717	295.685	342.245	13.3521	6.71253	3.51283	5.1394	46.8169	6.62074	4.34297	3.91225	0	2.47586
21662	ENSG00000215417	MIR17HG	processed_transcript	38.2559	1.97476	0.475216	17.8534	0.000132797	0.00193187	15.311	12.8454	16.5338	22.745	10.2931	33.3803	14.1709	37.236	17.9879	42.4278	102.989	50.2543	47.7294	28.6169	121.317
713	ENSG00000121900	TMEM54	protein_coding	6342.96	-2.87496	0.614336	17.8442	0.000133409	0.00193941	1233.63	2315.2	12693.8	15179	29762.4	6052.68	1792.25	1606.07	1381.64	14135.8	1207.92	305.869	1957.69	727.129	4793.27
24821	ENSG00000168447	SCNN1B	protein_coding	578.784	-4.45478	0.911863	17.8356	0.000133983	0.00194638	12.3947	895.401	1483.91	2281	2830.6	102.644	171.542	102.575	49.6809	428.668	38.2532	0.620424	150.23	50.0796	84.1794
27382	ENSG00000271605	MILR1	protein_coding	50.1549	-1.62207	0.600378	17.8341	0.000134084	0.00194648	29.1639	19.6459	38.5788	110.476	385.99	7.51057	14.9167	2.81027	10.2788	26.3345	26.483	12.4085	18.7788	26.6657	22.2828
7289	ENSG00000109705	NKX3-2	protein_coding	10.1043	1.73247	0.966971	17.8294	0.000134399	0.00194968	0.729097	6.80052	5.51126	9.74784	7.71981	0	0.745837	0.702567	0.856567	0	33.8393	19.8536	7.8245	57.2338	0
2832	ENSG00000162813	BPNT1	protein_coding	348.103	-0.911874	0.214694	17.8144	0.000135408	0.00196294	451.311	428.432	440.901	450.025	509.507	308.768	287.893	415.217	284.38	389.166	230.255	181.164	281.682	196.416	366.428
14491	ENSG00000019549	SNAI2	protein_coding	59.6238	0.475226	0.452626	17.8108	0.000135657	0.00196517	75.8261	101.252	59.246	29.2435	30.8792	15.0211	48.4794	16.8616	32.5495	5.85212	107.403	175.58	36.7751	134.63	24.7586
10659	ENSG00000012660	ELOVL5	protein_coding	192.699	3.00095	0.685348	17.8077	0.000135863	0.00196678	261.017	123.165	27.5563	17.871	0	83.4508	172.288	75.1746	170.457	26.3345	511.268	598.088	175.269	368.768	279.773
6027	ENSG00000168301	KCTD6	protein_coding	46.7742	1.84523	0.450568	17.8041	0.000136107	0.00196781	35.7258	41.5587	24.8007	16.2464	0	33.3803	35.8002	42.154	47.1112	20.4824	68.4143	130.289	68.8556	89.753	47.0414
19353	ENSG00000180745	CLRN3	protein_coding	661.205	-1.51571	0.37998	17.8039	0.000136125	0.00196781	475.372	708.765	1319.95	862.684	761.688	1494.6	519.102	575.402	698.959	977.304	371.497	203.499	287.942	223.082	438.228
16205	ENSG00000119335	SET	protein_coding	1845.55	1.16658	0.284522	17.7997	0.000136412	0.00197057	1310.92	1485.53	1133.94	958.538	512.081	2552.76	1748.99	2482.17	2042.91	1762.95	1814.08	2513.34	2781.61	2535.85	2047.54
30329	ENSG00000280194	AD000864.1	TEC	88.1135	-2.6755	0.690026	17.7902	0.00013706	0.00197855	58.3278	56.671	202.539	451.65	262.473	29.2078	17.1542	28.1027	17.1313	70.2254	36.0462	16.7514	42.2523	33.1696	0
17629	ENSG00000149260	CAPN5	protein_coding	1214.11	-1.02002	0.242102	17.7856	0.000137372	0.00198167	1467.67	1938.9	1609.29	1306.21	1484.78	1221.72	1394.71	1211.22	1293.42	1407.43	643.683	639.657	853.653	1075.74	663.532
8483	ENSG00000079215	SLC1A3	protein_coding	23.9175	2.4348	0.890254	17.7736	0.000138204	0.00199229	48.1204	9.82297	0	3.24928	2.57327	0.834508	2.98335	1.40513	3.42627	1.46303	113.288	116.019	13.3016	42.275	0
11670	ENSG00000122565	CBX3	protein_coding	1046.99	1.72232	0.389816	17.7635	0.000138901	0.00200093	982.094	717.077	562.149	305.432	167.262	993.064	863.679	1215.44	1111.82	719.81	1533.07	2226.08	1352.07	1324.18	1631.59
24728	ENSG00000170537	TMC7	protein_coding	96.8204	1.75829	0.415556	17.7525	0.000139665	0.00201053	55.4114	102.763	42.7123	22.745	23.1594	75.9402	70.8545	85.7131	66.8122	76.0775	253.059	284.774	111.89	120.971	59.4207
25987	ENSG00000142484	TM4SF5	protein_coding	190.185	-2.17396	0.496496	17.7383	0.00014066	0.00202345	218	115.609	592.46	324.928	365.404	206.123	38.7835	174.237	46.2546	414.037	43.4026	44.6705	44.5996	68.2903	155.979
15934	ENSG00000136897	MRPL50	protein_coding	158.53	1.82041	0.41632	17.7268	0.000141472	0.00203372	154.569	105.786	84.0467	29.2435	10.2931	237.835	170.051	244.493	179.022	48.28	282.485	185.507	318.457	201.619	126.269
1623	ENSG00000116774	OLFML3	protein_coding	173.412	-0.44037	0.444801	17.7231	0.000141733	0.00203605	90.4081	209.305	252.14	454.899	349.965	23.3662	93.2296	92.0362	60.8162	64.3733	183.174	142.697	173.704	321.94	89.1311
19974	ENSG00000139209	SLC38A4	protein_coding	24.6069	0.479277	0.862412	17.7204	0.000141928	0.00203743	12.3947	21.1572	11.0225	0	0	51.7395	44.7502	84.308	17.1313	61.4472	33.1037	26.0578	1.5649	1.95115	2.47586
26165	ENSG00000185156	MFSD6L	protein_coding	80.1268	-2.33803	0.526472	17.7151	0.000142303	0.00204035	27.7057	38.5363	162.582	190.083	313.939	84.2853	28.3418	66.7438	29.9798	118.505	22.0691	4.34297	39.9049	25.365	49.5173
26256	ENSG00000141027	NCOR1	protein_coding	947.473	-1.50239	0.36148	17.7147	0.000142329	0.00204035	1036.05	766.947	2901.68	1559.65	1528.52	441.455	1049.39	910.526	884.834	516.449	465.659	715.348	508.592	456.57	470.414
7708	ENSG00000284968	AC093827.4	antisense	55.0585	-2.68431	0.612975	17.7051	0.000143014	0.00204733	17.4983	21.9128	101.958	146.218	347.391	26.7042	21.6293	17.5642	17.1313	38.0388	9.56329	14.2697	19.5612	9.10538	17.3311
25277	ENSG00000205336	ADGRG1	protein_coding	989.138	1.17388	0.300087	17.7055	0.000142988	0.00204733	363.82	519.862	518.058	695.346	643.317	1199.19	906.938	1277.27	1005.61	1609.33	1215.27	1730.98	1033.62	1147.93	970.539
9380	ENSG00000187678	SPRY4	protein_coding	158.094	2.36814	0.574582	17.6998	0.0001434	0.00205142	273.412	134.499	27.5563	12.9971	10.2931	92.6304	180.493	71.6618	90.7961	26.3345	440.647	248.79	327.064	340.151	94.0829
17574	ENSG00000054938	CHRDL2	protein_coding	30.393	2.93566	0.938088	17.697	0.000143599	0.00205181	8.02007	0.755613	1.37782	11.3725	10.2931	0	8.95004	5.62053	4.28283	0	33.1037	56.4586	28.1682	275.112	12.3793
23887	ENSG00000183476	SH2D7	protein_coding	99.5557	-4.13433	0.848701	17.6966	0.000143625	0.00205181	18.2274	64.9827	136.404	472.77	496.641	32.5458	49.2252	9.13337	18.8445	152.155	7.35638	2.48169	19.5612	13.0077	0
19298	ENSG00000166033	HTRA1	protein_coding	403.225	1.11616	0.484621	17.6879	0.000144249	0.00205929	170.609	219.128	319.653	489.017	450.322	95.1339	222.259	89.9285	105.358	295.532	751.822	892.169	326.282	1321.58	299.58
8940	ENSG00000164308	ERAP2	protein_coding	1120.28	-2.30855	0.546008	17.6778	0.000144981	0.00206831	686.081	469.236	1982.68	5645.63	3360.69	381.37	560.123	373.765	442.845	942.191	588.51	170.617	429.565	300.477	470.414
2103	ENSG00000160818	GPATCH4	protein_coding	327.679	1.09748	0.275107	17.6723	0.000145383	0.00206833	172.796	163.212	217.695	159.215	218.728	598.342	271.485	335.124	247.548	491.578	389.888	308.351	339.583	387.629	614.014
3827	ENSG00000163017	ACTG2	protein_coding	566.445	0.566687	0.526806	17.6725	0.00014537	0.00206833	460.06	522.884	632.417	740.836	355.111	45.8979	182.73	243.088	130.198	117.042	845.248	583.819	604.834	2874.05	158.455
17591	ENSG00000137486	ARRB1	protein_coding	395.065	-1.31393	0.311231	17.6759	0.00014512	0.00206833	298.93	434.477	505.658	591.369	1183.7	269.546	318.472	270.488	251.831	598.379	87.5409	146.42	275.422	305.03	388.711
25168	ENSG00000205414	AC007608.1	antisense	11.2417	3.80076	1.19079	17.6729	0.00014534	0.00206833	1.45819	0.755613	0	0	0	7.51057	39.5294	17.5642	40.2586	2.92606	33.1037	3.10212	17.2139	5.20307	0
2259	ENSG00000272574	AL596325.2	sense_intronic	9.82449	-3.61289	0.874266	17.6662	0.000145824	0.00207317	3.64549	5.28929	19.2894	32.4928	54.0387	0	8.95004	2.81027	5.1394	7.31515	0.735638	3.10212	0.78245	1.30077	2.47586
30502	ENSG00000105219	CNTD2	protein_coding	9.77918	5.6142	1.24546	17.6533	0.000146772	0.00208521	2.18729	0	0	0	0	21.6972	0.745837	2.1077	1.71313	21.9454	8.09201	33.5029	7.8245	22.1131	24.7586
25156	ENSG00000155393	HEATR3	protein_coding	176.749	1.69008	0.386246	17.645	0.000147379	0.0020924	94.7827	145.833	112.981	69.8595	28.306	155.218	212.564	205.852	165.317	96.5599	456.831	248.79	157.272	275.763	225.304
8762	ENSG00000214944	ARHGEF28	protein_coding	158.396	0.725698	0.387627	17.6423	0.00014758	0.00209381	131.967	113.342	81.2911	68.2349	36.0258	189.433	208.834	302.806	323.782	204.824	256.002	158.828	125.192	81.298	94.0829
25658	ENSG00000086696	HSD17B2	protein_coding	428.668	-3.04557	0.650709	17.6403	0.000147727	0.00209446	1080.52	958.873	1344.75	469.521	352.538	294.581	234.193	249.411	137.907	541.321	16.184	27.2986	496.856	79.9972	146.076
3356	ENSG00000171303	KCNK3	protein_coding	5.90251	-3.76551	1.00175	17.6299	0.000148495	0.0021039	9.47827	11.3342	5.51126	19.4957	25.7327	2.50352	0	2.81027	1.71313	5.85212	0	1.24085	1.5649	1.30077	0
23218	ENSG00000134138	MEIS2	protein_coding	25.5226	-0.291576	0.528713	17.6129	0.000149762	0.0021204	54.6823	29.4689	24.8007	53.6131	20.5862	16.6902	11.9334	4.91797	2.5697	1.46303	41.9313	31.0212	17.9963	63.7376	7.42759
3591	ENSG00000236824	BCYRN1	scRNA	9.31801	-5.91546	1.37151	17.6047	0.000150381	0.0021277	0.729097	0	31.6897	37.3667	61.7585	0.834508	0	4.2154	1.71313	1.46303	0	0	0	0	0
7077	ENSG00000075711	DLG1	protein_coding	732.989	-1.3448	0.38341	17.6008	0.00015067	0.00213033	657.646	488.882	1241.41	1978.81	2058.62	297.919	515.373	466.504	510.514	430.131	371.497	657.029	341.148	464.374	514.98
17408	ENSG00000167799	NUDT8	protein_coding	218.043	-1.97091	0.492715	17.597	0.000150957	0.00213293	63.4315	70.272	243.873	237.198	813.153	286.236	94.7213	85.0106	79.6607	912.93	34.575	14.8902	48.5119	55.933	230.255
12960	ENSG00000055118	KCNH2	protein_coding	44.1073	0.395816	0.523168	17.593	0.000151258	0.00213497	32.0803	62.7159	60.6239	51.9885	41.1723	9.17959	14.9167	23.1847	10.2788	7.31515	99.3111	104.231	25.8208	101.46	17.3311
29271	ENSG00000070404	FSTL3	protein_coding	165.368	0.907575	0.51986	17.5924	0.000151309	0.00213497	75.8261	64.9827	157.071	217.702	321.659	75.9402	13.4251	42.8566	34.2627	144.84	272.186	261.819	121.28	451.367	225.304
2808	ENSG00000143499	SMYD2	protein_coding	258.734	1.11495	0.283347	17.5866	0.000151743	0.00213964	202.689	187.392	168.093	123.473	69.4783	277.057	316.235	367.442	334.918	225.306	326.623	279.811	472.6	257.552	272.345
32005	ENSG00000100321	SYNGR1	protein_coding	38.994	-1.69578	0.522736	17.5804	0.000152221	0.00214491	43.7458	42.3143	59.246	123.473	115.797	13.3521	21.6293	9.13337	16.2748	30.7236	32.3681	9.92678	21.1261	38.3727	7.42759
27180	ENSG00000275897	AC021491.4	lincRNA	5.74885	-4.72286	1.13943	17.5748	0.000152645	0.00214942	9.47827	10.5786	5.51126	12.9971	20.5862	5.84155	0.745837	1.40513	7.7091	8.77818	0	0	0	2.60154	0
23660	ENSG00000103710	RASL12	protein_coding	54.9873	-0.163692	0.459765	17.5726	0.000152815	0.00215034	37.9131	71.7832	64.7573	69.8595	115.797	12.5176	34.3085	11.2411	23.1273	16.0933	47.0808	60.8015	32.0804	185.359	42.0897
4435	ENSG00000152127	MGAT5	protein_coding	666.133	1.06533	0.256298	17.537	0.000155556	0.00218743	528.596	476.036	447.79	469.521	306.219	700.986	554.157	550.11	658.7	481.337	951.18	1603.17	786.362	955.414	522.407
27460	ENSG00000154262	ABCA6	protein_coding	15.1452	-1.4291	0.732467	17.5352	0.000155696	0.0021879	45.204	40.0475	13.7782	14.6218	30.8792	0.834508	2.98335	4.2154	5.99597	0	15.4484	6.82466	13.3016	30.5681	2.47586
14627	ENSG00000178860	MSC	protein_coding	38.0985	1.34319	0.479042	17.5321	0.000155936	0.00218877	17.4983	18.8903	28.9341	48.7392	23.1594	8.34508	23.1209	14.0513	17.1313	21.9454	61.7936	84.3776	58.6837	127.475	17.3311
17561	ENSG00000149380	P4HA3	protein_coding	24.631	3.22856	0.805781	17.5317	0.000155969	0.00218877	10.2074	12.0898	1.37782	4.87392	0	2.50352	19.3918	24.5898	12.8485	0	37.5175	76.3121	25.8208	132.028	9.90346
10029	ENSG00000187837	HIST1H1C	protein_coding	625.016	-2.5471	0.656354	17.5189	0.000156969	0.00220129	127.592	350.604	2057.08	1684.75	2848.61	245.345	141.709	82.9029	55.6768	361.368	85.334	50.8747	181.528	232.838	869.028
25831	ENSG00000141013	GAS8	protein_coding	120.146	1.19671	0.325866	17.5108	0.000157608	0.00220798	83.1171	89.9179	90.9358	40.616	20.5862	165.233	139.471	190.396	141.334	122.894	121.38	171.857	179.963	128.126	116.366
32644	ENSG00000210135	MT-TN	Mt_tRNA	507.615	-5.35071	0.99049	17.5101	0.00015766	0.00220798	40.8295	30.9801	767.443	1642.51	3563.98	292.912	26.8501	25.995	37.6889	1097.27	54.4372	3.10212	17.2139	13.0077	0
13276	ENSG00000270069	MIR222HG	lincRNA	43.3873	2.16556	0.509821	17.506	0.000157988	0.00221015	34.9967	30.2245	22.045	1.62464	5.14654	68.4296	26.1043	36.5335	23.9839	29.2606	107.403	70.7283	67.2907	79.9972	47.0414
30671	ENSG00000285128	AC092306.1	lincRNA	103.754	-3.80021	0.792314	17.5055	0.000158028	0.00221015	5.83278	14.3566	287.963	323.303	542.96	60.0846	7.45837	21.077	7.7091	204.824	11.0346	2.48169	7.8245	12.3573	47.0414
14357	ENSG00000104687	GSR	protein_coding	502.354	-1.18502	0.343943	17.4941	0.000158932	0.00222129	850.128	720.099	489.124	419.157	370.551	513.222	710.037	913.337	848.001	411.111	303.818	158.828	425.653	228.935	173.311
30553	ENSG00000177191	B3GNT8	protein_coding	505.151	-2.36609	0.556079	17.4857	0.000159599	0.0022291	188.836	316.602	1211.1	1039.77	2496.07	242.842	122.317	207.257	128.485	892.448	116.231	220.25	165.097	96.2568	133.697
15811	ENSG00000127084	FGD3	protein_coding	159.278	-1.46764	0.397272	17.4763	0.000160354	0.00223813	143.632	129.21	223.206	554.002	375.697	128.514	87.2629	56.2053	87.3698	138.988	103.725	70.7283	95.4589	93.6553	101.51
9059	ENSG00000064692	SNCAIP	protein_coding	30.1741	2.92858	0.678148	17.4713	0.000160752	0.00224216	20.4147	12.0898	6.88908	1.62464	0	17.5247	55.1919	22.4821	41.9718	1.46303	100.047	80.6551	53.989	23.4138	14.8552
9467	ENSG00000171992	SYNPO	protein_coding	433.353	-1.16347	0.36762	17.4669	0.000161102	0.00224553	536.616	432.966	829.445	799.323	998.428	195.275	254.33	174.237	244.978	490.115	220.691	292.22	395.137	453.318	183.214
15973	ENSG00000095203	EPB41L4B	protein_coding	780.038	-0.8939	0.255395	17.4544	0.000162117	0.00225816	796.904	1439.44	1143.59	731.088	465.762	917.124	941.992	1247.76	813.739	841.242	500.969	550.316	528.936	370.719	410.994
24534	ENSG00000126603	GLIS2	protein_coding	43.1566	1.72436	0.530479	17.4439	0.000162965	0.00226844	26.9766	30.9801	17.9116	11.3725	20.5862	14.1866	25.3585	21.077	30.8364	7.31515	102.989	93.0636	50.8592	181.457	12.3793
11906	ENSG00000136286	MYO1G	protein_coding	198.377	-1.46539	0.46433	17.4305	0.000164067	0.00228168	158.214	101.252	217.695	607.616	880.058	53.4085	70.8545	48.4771	88.2264	244.326	125.794	86.2389	100.154	94.3057	99.0346
27454	ENSG00000108950	FAM20A	protein_coding	21.8667	1.167	0.604446	17.4296	0.000164138	0.00228168	24.0602	20.4015	8.26689	8.1232	25.7327	2.50352	18.6459	1.40513	6.85253	5.85212	46.3452	48.393	14.8665	76.7453	19.8069
1114	ENSG00000162391	FAM151A	protein_coding	194.593	-2.12196	0.494005	17.424	0.000164596	0.00228344	431.626	223.661	319.653	170.587	277.913	426.433	151.405	153.862	147.329	291.143	105.932	68.2466	79.8099	66.3392	4.95173
14449	ENSG00000070718	AP3M2	protein_coding	102.223	1.79815	0.418222	17.4252	0.000164497	0.00228344	72.1806	90.6735	53.7348	16.2464	12.8663	66.7606	157.372	126.462	106.214	43.8909	166.99	167.514	265.251	107.964	79.2277
29298	ENSG00000180448	ARHGAP45	protein_coding	727.175	-1.41719	0.3933	17.4257	0.000164463	0.00228344	480.475	625.647	1030.61	2001.56	2333.96	466.49	336.372	314.047	293.802	870.502	506.854	302.767	434.26	392.832	517.456
21011	ENSG00000175727	MLXIP	protein_coding	2006.26	-1.0805	0.30991	17.4203	0.000164906	0.0022862	947.827	1821.03	2919.59	3138.81	3077.63	2218.12	2649.96	2800.43	2727.31	2384.74	801.109	1403.4	1263.66	1162.89	777.421
23322	ENSG00000168907	PLA2G4F	protein_coding	265.484	-1.57783	0.402176	17.4073	0.000165975	0.00229948	165.505	260.686	424.367	323.303	509.507	443.958	437.806	207.257	324.639	305.773	159.633	155.106	93.894	76.7453	94.0829
511	ENSG00000158055	GRHL3	protein_coding	17.391	4.19141	0.957933	17.3929	0.000167174	0.00230885	7.29097	3.77806	0	0	0	18.3592	11.9334	18.9693	8.56567	0	38.9888	111.056	8.60695	23.4138	9.90346
12838	ENSG00000211751	TRBC1	TR_C_gene	128.321	-1.49445	0.459354	17.3889	0.000167514	0.00230885	93.3245	142.055	359.61	415.908	182.702	67.5951	72.3462	51.2874	67.6688	52.6691	128.001	45.9114	133.799	74.7942	37.138
15017	ENSG00000168672	FAM84B	protein_coding	241.079	1.67794	0.411467	17.3938	0.000167107	0.00230885	215.084	176.813	99.2027	50.3639	25.7327	262.87	293.114	312.642	262.966	204.824	471.544	377.838	553.192	151.539	158.455
15929	ENSG00000066697	MSANTD3	protein_coding	61.7373	1.55249	0.369747	17.3947	0.000167028	0.00230885	42.2877	41.5587	33.0676	22.745	10.2931	78.4437	47.7336	71.6618	74.5213	61.4472	77.9776	94.3044	84.5046	98.8584	86.6553
22452	ENSG00000185650	ZFP36L1	protein_coding	913.116	1.6536	0.382988	17.3974	0.000166803	0.00230885	987.198	734.456	392.677	281.063	113.224	902.937	792.825	797.413	863.419	490.115	1409.48	2528.85	1617.32	1384.67	401.09
23817	ENSG00000178802	MPI	protein_coding	572.626	-0.945023	0.23503	17.3885	0.000167546	0.00230885	645.251	647.56	914.869	740.836	607.292	753.56	509.407	628.797	544.777	747.608	414.164	313.314	441.302	405.84	274.821
23860	ENSG00000169758	TMEM266	protein_coding	40.2667	-2.4747	0.593441	17.3894	0.000167473	0.00230885	16.7692	12.0898	41.3345	77.9827	313.939	10.8486	10.4417	9.83593	15.4182	49.743	3.67819	11.1676	12.5192	5.85346	12.3793
31641	ENSG00000234928	LINC01659	lincRNA	8.67536	-3.89595	1.14591	17.3924	0.000167222	0.00230885	0	9.82297	2.75563	16.2464	20.5862	0.834508	10.4417	20.3744	37.6889	8.77818	0	0	0	2.60154	0
10666	ENSG00000137269	LRRC1	protein_coding	338.673	-0.757606	0.252145	17.3797	0.000168287	0.00231751	445.479	578.044	524.948	407.785	460.615	298.754	212.564	186.883	212.429	314.551	220.691	317.036	296.549	262.105	341.669
4340	ENSG00000163083	INHBB	protein_coding	15.2778	4.45344	1.0085	17.3704	0.000169073	0.00232678	8.74917	0.755613	0	0	0	5.00705	16.4084	13.3488	7.7091	10.2412	46.3452	31.6416	43.0347	40.9742	4.95173
7118	ENSG00000133256	PDE6B	protein_coding	13.7533	-1.79545	0.72163	17.3686	0.000169218	0.00232723	14.5819	18.1347	28.9341	48.7392	36.0258	0	5.22086	1.40513	5.99597	4.38909	14.7128	4.34297	3.1298	18.2108	2.47586
14383	ENSG00000254290	AC124067.4	lincRNA	96.6338	0.916204	0.448931	17.3672	0.00016934	0.00232735	24.0602	57.4266	42.7123	43.8653	48.8921	146.039	101.434	285.945	128.485	136.062	31.6324	76.3121	57.1188	120.971	148.552
20545	ENSG00000175183	CSRP2	protein_coding	45.3858	1.66699	0.521633	17.3657	0.000169471	0.00232761	47.3913	52.8929	35.8232	12.9971	0	20.0282	49.2252	17.5642	22.2707	2.92606	94.8973	74.4508	117.367	125.524	7.42759
26753	ENSG00000161381	PLXDC1	protein_coding	116.502	0.926091	0.483459	17.3639	0.000169623	0.00232814	103.532	117.876	64.7573	108.851	90.0644	11.6831	90.2463	33.0206	53.1071	35.1127	244.967	235.141	104.066	400.637	54.469
22933	ENSG00000213145	CRIP1	protein_coding	78.8076	-2.79083	0.61418	17.3615	0.000169827	0.0023294	21.1438	116.364	245.251	154.341	169.836	74.2712	33.5627	30.2104	24.8404	198.972	21.3335	8.06551	34.4278	12.3573	37.138
13083	ENSG00000146938	NLGN4X	protein_coding	10.3629	-2.11624	0.82544	17.3579	0.000170131	0.00233201	20.4147	55.9154	11.0225	12.9971	10.2931	0	7.45837	1.40513	2.5697	0	0.735638	14.2697	8.60695	9.75576	0
7925	ENSG00000164111	ANXA5	protein_coding	898.269	1.79149	0.427096	17.3529	0.000170552	0.00233624	886.582	875	318.275	256.693	97.7842	412.247	1080.72	796.711	804.316	295.532	1540.43	1704.92	1607.15	2369.35	428.325
10322	ENSG00000168477	TNXB	protein_coding	53.0407	-3.09664	0.781672	17.3404	0.000171625	0.00234937	234.769	70.272	38.5788	141.344	123.517	0	37.2918	16.159	40.2586	4.38909	8.09201	27.2986	12.5192	31.2184	9.90346
5931	ENSG00000248487	ABHD14A	protein_coding	142.542	-1.26281	0.32225	17.3365	0.00017196	0.0023524	169.88	168.502	128.137	194.957	236.741	119.335	155.134	210.067	135.338	253.104	61.7936	80.0347	96.2413	79.3469	49.5173
27110	ENSG00000272763	AC103702.2	lincRNA	1285.26	-3.07233	0.636874	17.3273	0.000172751	0.00236165	136.341	219.883	1640.98	3957.62	7763.55	494.863	166.322	299.996	294.659	2841.2	259.68	53.3564	129.104	90.4034	930.925
30707	ENSG00000177464	GPR4	protein_coding	18.2774	3.1578	0.731756	17.3213	0.000173274	0.00236724	9.47827	1.51123	1.37782	3.24928	12.8663	19.1937	10.4417	4.2154	7.7091	23.4085	26.483	57.079	32.8629	49.4292	14.8552
17428	ENSG00000110721	CHKA	protein_coding	321.684	-0.711649	0.309434	17.3107	0.000174189	0.00237703	279.244	413.32	402.322	268.066	200.715	634.226	402.006	464.397	410.296	386.24	151.541	199.156	251.166	266.007	96.5587
26369	ENSG00000166482	MFAP4	protein_coding	387.721	-0.639616	0.477803	17.3104	0.000174221	0.00237703	680.977	784.326	389.922	640.108	270.193	34.2148	232.701	233.955	236.412	39.5018	347.221	481.449	385.748	987.283	71.8001
2668	ENSG00000133056	PIK3C2B	protein_coding	432.184	0.0327227	0.219176	17.2938	0.000175671	0.00239523	420.689	417.098	340.32	284.312	272.767	665.937	569.074	509.361	643.282	574.97	392.095	442.983	259.773	370.719	319.387
18111	ENSG00000165526	RPUSD4	protein_coding	167.693	0.99101	0.311296	17.2894	0.000176057	0.00239891	95.5118	122.409	106.092	82.8567	48.8921	245.345	173.78	311.237	210.715	194.583	175.082	149.522	240.212	131.378	227.78
1066	ENSG00000116157	GPX7	protein_coding	24.3329	2.10338	0.615426	17.2759	0.000177252	0.00241359	22.602	23.424	12.4003	6.49856	0	10.0141	25.3585	10.5385	5.99597	2.92606	65.4718	32.8825	55.5539	83.8995	7.42759
6644	ENSG00000018408	WWTR1	protein_coding	144.088	1.07671	0.38293	17.269	0.000177866	0.00242036	161.131	123.165	89.558	113.725	61.7585	81.7818	125.301	31.6155	80.5173	76.0775	313.382	226.455	171.357	418.847	86.6553
25450	ENSG00000141076	UTP4	protein_coding	228.185	1.4101	0.341055	17.2646	0.000178255	0.00242406	135.612	134.499	122.626	118.599	61.7585	279.56	232.701	274.704	246.691	258.956	193.473	401.414	215.174	318.688	428.325
20497	ENSG00000153233	PTPRR	protein_coding	55.0806	-1.48367	0.626624	17.2586	0.000178792	0.00242976	114.468	283.355	126.759	32.4928	23.1594	22.5317	7.45837	4.91797	5.1394	21.9454	24.276	48.393	70.4205	13.6581	27.2345
4594	ENSG00000172318	B3GALT1	protein_coding	83.3483	-3.6862	0.811626	17.2524	0.000179344	0.00243406	2.18729	152.634	174.983	206.329	180.129	107.651	87.2629	95.5491	47.1112	127.284	2.20691	1.86127	36.7751	8.45499	19.8069
8162	ENSG00000129116	PALLD	protein_coding	585.086	1.7282	0.403166	17.2526	0.000179328	0.00243406	487.037	489.637	216.317	170.587	87.4911	333.803	748.82	451.048	577.326	289.68	1153.48	1449.31	689.338	1439.3	193.117
21747	ENSG00000233532	LINC00460	lincRNA	7.81941	6.19297	1.49771	17.2263	0.000181703	0.00246445	0	0	0	0	0	0.834508	0.745837	0	0	5.85212	77.242	11.788	4.6947	13.6581	2.47586
2446	ENSG00000162782	TDRD5	protein_coding	18.5057	2.47982	0.729242	17.2246	0.000181852	0.00246486	5.10368	5.28929	5.51126	0	2.57327	37.5528	25.3585	38.6412	35.1192	7.31515	42.667	49.0135	8.60695	12.3573	2.47586
4789	ENSG00000115368	WDR75	protein_coding	252.467	1.35784	0.32792	17.2152	0.000182714	0.00247458	198.315	143.566	174.983	126.722	43.7456	383.039	226.734	318.965	319.499	198.972	319.267	294.081	343.496	344.053	351.573
8128	ENSG00000171503	ETFDH	protein_coding	417.467	-1.91674	0.430801	17.214	0.000182825	0.00247458	584.007	363.45	468.457	747.335	1186.28	493.194	372.918	396.248	346.91	446.224	167.725	215.907	262.121	144.385	66.8483
10748	ENSG00000156535	CD109	protein_coding	36.0974	1.95778	0.595955	17.2128	0.000182929	0.00247458	34.9967	40.0475	11.0225	11.3725	0	5.84155	66.3795	7.72823	22.2707	2.92606	48.5521	132.771	49.2943	88.4522	19.8069
11153	ENSG00000112379	ARFGEF3	protein_coding	239.617	1.11309	0.506782	17.2082	0.00018335	0.00247797	255.184	148.1	68.8908	55.2378	15.4396	300.423	384.106	526.925	722.086	122.894	245.703	390.246	142.406	127.475	89.1311
16527	ENSG00000254872	AC139749.1	lincRNA	55.6647	-2.54327	0.580849	17.2075	0.00018342	0.00247797	16.7692	26.4465	99.2027	125.097	247.034	74.2712	5.96669	42.154	18.8445	95.0969	13.9771	4.96339	18.7788	11.7069	34.6621
31640	ENSG00000248409	AP000344.2	unprocessed_pseudogene	11.9733	-1.07662	1.05777	17.2049	0.000183654	0.00247951	0.729097	8.31174	1.37782	1.62464	5.14654	2.50352	32.8168	38.6412	72.8082	8.77818	2.20691	0.620424	0.78245	3.25192	0
18759	ENSG00000166321	NUDT13	protein_coding	33.8562	0.470058	0.438344	17.1891	0.000185111	0.00249755	13.1238	20.4015	16.5338	32.4928	10.2931	45.8979	42.5127	75.8772	59.1031	64.3733	30.8968	19.2331	32.0804	35.1207	9.90346
29790	ENSG00000171223	JUNB	protein_coding	1647.41	1.01781	0.455718	17.1842	0.000185561	0.00250199	1334.98	2773.85	1614.8	992.655	496.641	903.772	509.407	472.827	727.225	914.393	1668.43	2431.44	3313.68	3927.67	2629.37
8546	ENSG00000151881	TMEM267	protein_coding	87.43	1.36932	0.332943	17.1766	0.000186276	0.00250834	51.7659	64.2271	33.0676	29.2435	51.4654	96.8029	91.7379	112.411	98.5052	84.8557	92.6903	179.923	132.234	115.768	76.7518
29336	ENSG00000071564	TCF3	protein_coding	455.334	1.04942	0.254062	17.1773	0.000186211	0.00250834	398.816	377.806	270.052	253.444	154.396	551.61	487.777	520.602	516.51	362.831	491.406	792.281	632.22	542.42	477.842
13747	ENSG00000101938	CHRDL1	protein_coding	38.6691	-0.350235	0.956	17.1749	0.000186434	0.00250883	139.258	121.654	19.2894	11.3725	0	0	0.745837	2.81027	2.5697	0	58.1154	28.5395	18.7788	176.904	0
1686	ENSG00000143067	ZNF697	protein_coding	31.2754	2.4495	0.596532	17.1712	0.000186774	0.00251177	28.4348	21.9128	4.13345	6.49856	0	20.0282	20.1376	32.3181	25.697	11.7042	104.461	81.2755	30.5155	44.8765	37.138
17913	ENSG00000109906	ZBTB16	protein_coding	10.0707	-3.69027	1.02443	17.1626	0.000187578	0.00252095	45.9331	13.601	2.75563	64.9856	7.71981	0	0.745837	4.2154	1.71313	0	1.47128	3.10212	1.5649	3.25192	0
20790	ENSG00000256262	USP30-AS1	antisense	19.6841	-2.11881	0.519302	17.1562	0.00018818	0.00252739	40.8295	21.1572	33.0676	53.6131	30.8792	10.8486	23.8668	16.8616	10.2788	11.7042	7.35638	4.96339	13.3016	9.10538	7.42759
29135	ENSG00000101158	NELFCD	protein_coding	562.86	1.52097	0.35547	17.1465	0.000189099	0.00253808	380.589	389.141	310.008	287.561	164.689	558.286	493.744	597.884	537.067	364.294	724.603	1104.35	494.508	751.194	1284.97
5352	ENSG00000224272	AC131097.3	antisense	248.305	-2.91928	0.655697	17.1423	0.000189492	0.0025417	13.1238	157.923	416.1	768.455	846.606	231.993	83.5337	112.411	170.457	708.106	22.0691	31.6416	47.7294	62.4369	51.9932
5002	ENSG00000144452	ABCA12	protein_coding	10.5685	5.90193	1.34651	17.1368	0.000190019	0.00254712	0	0	0	0	0	2.50352	79.8045	4.91797	2.5697	11.7042	16.9197	3.10212	17.9963	9.10538	9.90346
17319	ENSG00000175592	FOSL1	protein_coding	36.5658	3.51945	0.778398	17.1319	0.000190482	0.00255002	2.18729	0.755613	11.0225	6.49856	10.2931	52.574	4.47502	11.9436	5.99597	166.785	61.7936	47.7726	57.1188	32.5192	76.7518
23870	ENSG00000140368	PSTPIP1	protein_coding	162.661	-1.90792	0.591064	17.1326	0.000190413	0.00255002	45.9331	61.9603	174.983	607.616	954.683	49.236	28.3418	18.2667	30.8364	143.377	98.5754	31.6416	50.0768	67.6399	76.7518
18842	ENSG00000165424	ZCCHC24	protein_coding	140.619	0.153317	0.411777	17.1291	0.000190754	0.002552	121.03	121.654	161.204	230.699	226.448	40.0564	73.8379	44.9643	48.8243	84.8557	228.048	208.462	122.062	315.436	81.7035
12997	ENSG00000130226	DPP6	protein_coding	8.09956	-2.46473	1.02542	17.1164	0.000191967	0.00256656	0	3.02245	20.6672	40.616	38.599	0.834508	0	0	0	0	0.735638	0.620424	1.5649	12.3573	2.47586
17536	ENSG00000260401	AP002761.4	sense_overlapping	61.9747	-2.15215	0.497201	17.1082	0.00019275	0.00257536	67.077	98.9853	124.003	76.3581	102.931	82.6163	44.7502	40.7489	52.2506	118.505	10.2989	6.20424	46.1645	24.0642	34.6621
18333	ENSG00000148483	TMEM236	protein_coding	190.132	-2.94292	0.645129	17.0964	0.000193896	0.00258901	800.549	497.949	316.897	112.1	247.034	31.7113	205.105	110.303	175.596	73.1515	8.82765	71.3487	87.6344	61.7865	51.9932
17810	ENSG00000196611	MMP1	protein_coding	998.849	6.27659	1.00296	17.0766	0.000195824	0.00261305	175.712	10.5786	11.0225	19.4957	2.57327	156.887	107.401	109.6	283.524	623.25	150.07	7627.49	384.965	5013.16	307.007
8548	ENSG00000172244	C5orf34	protein_coding	18.5973	2.36371	0.575352	17.0752	0.000195956	0.00261313	7.29097	7.55613	2.75563	8.1232	5.14654	8.34508	10.4417	25.2924	29.9798	7.31515	21.3335	41.5684	28.9506	37.7223	37.138
28248	ENSG00000041353	RAB27B	protein_coding	87.2317	-1.06646	0.48846	17.0736	0.000196114	0.00261355	145.09	95.2072	74.402	40.616	23.1594	83.4508	170.051	221.308	203.863	54.1321	37.5175	25.4374	93.894	27.9665	12.3793
19066	ENSG00000014919	COX15	protein_coding	325.791	-0.613981	0.21784	17.0688	0.00019659	0.0026182	318.616	339.27	356.854	321.679	357.684	403.067	362.477	462.289	346.053	498.893	189.795	235.141	175.269	227.634	292.152
7725	ENSG00000163644	PPM1K	protein_coding	108.953	-1.33165	0.385027	17.0617	0.000197286	0.00262577	160.401	113.342	132.27	279.438	226.448	49.236	114.859	65.3387	95.9355	32.1866	79.4489	85.6185	51.6417	93.6553	54.469
17620	ENSG00000137507	LRRC32	protein_coding	186.451	1.76175	0.447337	17.0554	0.00019791	0.00263238	129.05	68.7608	70.2686	110.476	77.1981	79.2782	97.7046	106.088	93.3658	190.194	358.256	193.572	149.448	867.612	205.497
8895	ENSG00000113369	ARRDC3	protein_coding	360.776	1.82309	0.426223	17.0358	0.000199859	0.00265659	293.097	380.073	146.048	61.7363	30.8792	191.102	533.273	403.976	422.287	84.8557	651.775	807.792	640.827	630.222	133.697
17113	ENSG00000279549	AP000437.1	TEC	28.7001	-4.56333	1.02463	17.0313	0.000200312	0.00266054	0.729097	2.26684	48.2235	74.7335	226.448	12.5176	0.745837	0.702567	4.28283	36.5757	0.735638	0	0.78245	1.95115	19.8069
25414	ENSG00000167261	DPEP2	protein_coding	32.8512	-1.59574	0.536572	17.0303	0.000200414	0.00266054	47.3913	46.0924	59.246	102.352	61.7585	5.84155	26.8501	15.4565	11.9919	11.7042	30.1611	8.68593	19.5612	35.7711	9.90346
21234	ENSG00000132953	XPO4	protein_coding	206.226	2.021	0.471095	17.0192	0.000201521	0.00267352	179.358	157.923	77.1576	38.9914	30.8792	120.169	248.364	208.662	213.285	68.7624	364.876	594.366	203.437	225.683	361.476
26839	ENSG00000171345	KRT19	protein_coding	13641.5	-2.14991	0.53076	17.0136	0.000202092	0.00267938	9356.51	12284	28564.9	32959.1	44453.2	13810.3	3847.77	4431.09	2477.19	22794	4833.14	4071.22	9875.3	2444.14	8420.42
7248	ENSG00000163995	ABLIM2	protein_coding	103.329	1.66703	0.488782	17.0083	0.000202628	0.00268255	22.602	81.6062	66.1351	47.1146	82.3446	75.1057	25.3585	42.154	22.2707	162.396	146.392	212.185	140.059	184.059	240.159
14952	ENSG00000136982	DSCC1	protein_coding	52.4959	2.10008	0.485959	17.0098	0.000202476	0.00268255	33.5385	27.9577	11.0225	11.3725	15.4396	53.4085	38.0377	63.9336	53.9637	33.6497	54.4372	72.5896	132.234	54.6323	131.221
25690	ENSG00000103196	CRISPLD2	protein_coding	193.065	0.00713541	0.372906	17.0074	0.000202721	0.00268255	281.432	185.125	162.582	357.421	223.874	79.2782	101.434	57.6105	106.214	89.2448	257.473	235.141	265.251	422.099	71.8001
27679	ENSG00000141582	CBX4	protein_coding	132.412	1.68879	0.412176	17.0034	0.000203121	0.00268612	113.01	117.876	39.9566	55.2378	25.7327	80.1127	88.7546	121.544	137.907	80.4666	194.208	410.1	142.406	257.552	121.317
3530	ENSG00000162882	HAAO	protein_coding	295.057	-1.59889	0.3754	16.995	0.000203976	0.00269462	363.091	200.993	283.83	411.034	771.981	313.775	183.476	140.513	114.78	801.74	88.2765	45.9114	122.845	100.81	482.794
13359	ENSG00000269313	MAGIX	protein_coding	136.706	-3.16142	0.699806	16.9944	0.000204037	0.00269462	10.2074	89.1623	246.629	370.418	573.839	67.5951	9.69588	21.077	80.5173	465.243	9.56329	11.788	29.7331	15.6092	49.5173
17723	ENSG00000086991	NOX4	protein_coding	15.531	3.64013	1.02018	16.9933	0.000204155	0.00269462	0	3.02245	2.75563	3.24928	10.2931	4.17254	1.49167	0	0.856567	10.2412	50.0234	38.4663	11.7367	91.7042	4.95173
4832	ENSG00000138411	HECW2	protein_coding	29.6872	2.10593	0.816023	16.9823	0.000205274	0.00270765	69.9934	7.55613	6.88908	14.6218	0	4.17254	32.8168	2.81027	4.28283	0	44.8739	134.632	32.8629	65.0384	24.7586
6212	ENSG00000170017	ALCAM	protein_coding	338.456	0.132548	0.351655	16.9784	0.000205679	0.00271126	258.1	142.811	184.627	316.805	226.448	595.839	360.239	553.622	429.997	747.608	450.21	177.441	232.388	286.819	113.89
1328	ENSG00000171502	COL24A1	protein_coding	16.9266	1.63728	0.670485	16.9665	0.000206907	0.00272571	18.9565	12.0898	5.51126	6.49856	2.57327	0.834508	12.6792	2.81027	5.1394	1.46303	39.7244	101.749	7.8245	28.6169	7.42759
32398	ENSG00000159131	GART	protein_coding	466.574	1.36933	0.332794	16.9639	0.00020717	0.00272743	362.361	268.998	256.274	154.341	169.836	533.25	438.552	610.53	558.482	529.617	414.9	616.081	562.582	643.88	878.932
30966	ENSG00000167757	KLK11	protein_coding	102.28	1.18359	0.9775	16.9601	0.000207568	0.00273093	8.02007	8.31174	20.6672	16.2464	0	318.782	29.8335	205.852	289.52	340.886	154.484	0	125.192	6.50384	9.90346
15909	ENSG00000119514	GALNT12	protein_coding	633.112	-1.39104	0.339913	16.9521	0.0002084	0.00274012	409.753	1115.28	1080.21	1030.02	1402.43	360.507	468.386	666.736	546.49	585.212	448.739	223.973	397.485	399.986	361.476
21833	ENSG00000130177	CDC16	protein_coding	517.03	1.25411	0.298447	16.9488	0.000208743	0.00274289	319.345	385.363	344.454	268.066	185.275	585.824	437.806	635.823	440.275	542.784	1052.7	729.618	461.645	623.718	742.759
12738	ENSG00000105948	TTC26	protein_coding	30.4376	3.24789	0.733686	16.9386	0.000209815	0.00275522	7.29097	15.1123	8.26689	1.62464	0	27.5388	26.8501	61.1233	48.8243	1.46303	35.3106	54.5973	58.6837	57.8842	51.9932
1937	ENSG00000159445	THEM4	protein_coding	107.424	0.612658	0.26904	16.9334	0.000210357	0.00276058	69.2643	84.6286	82.6689	61.7363	43.7456	171.909	134.996	143.324	152.469	137.525	114.024	103.611	92.3291	102.761	116.366
14135	ENSG00000175806	MSRA	protein_coding	89.9019	-1.46957	0.349969	16.9176	0.000212027	0.00277912	170.609	69.5164	108.847	123.473	172.409	140.197	34.3085	47.7745	75.3779	166.785	47.8164	17.9923	65.7258	38.3727	69.3242
32173	ENSG00000218357	LINC01644	lincRNA	5.81629	-4.39992	1.11308	16.9175	0.000212039	0.00277912	2.18729	0	23.4229	19.4957	25.7327	0.834508	0	6.3231	3.42627	4.38909	0	0	0.78245	0.650384	0
5930	ENSG00000114779	ABHD14B	protein_coding	1174.94	-1.68567	0.405519	16.9111	0.000212712	0.00278618	584.007	606.757	1640.98	2107.16	3123.95	1580.56	522.086	824.111	566.191	3559.55	448.739	216.528	423.305	390.23	1029.96
3110	ENSG00000227953	LINC01341	processed_transcript	20.3554	-0.505381	0.669062	16.9051	0.000213352	0.00279279	7.29097	11.3342	1.37782	25.9942	10.2931	88.4578	31.3251	10.5385	48.8243	32.1866	12.5058	1.24085	5.47715	11.0565	7.42759
7027	ENSG00000224769	MUC20P1	unprocessed_pseudogene	38.6449	2.5446	0.593689	16.9026	0.000213627	0.00279461	8.74917	32.4914	13.7782	8.1232	0	20.0282	49.9711	92.0362	36.8324	14.6303	108.874	74.4508	46.947	45.5269	27.2345
24540	ENSG00000168140	VASN	protein_coding	71.6249	1.31437	0.47881	16.9001	0.000213895	0.00279635	25.5184	19.6459	38.5788	103.977	100.357	20.8627	44.0044	21.077	24.8404	55.5951	104.461	129.669	89.9817	216.578	79.2277
6844	ENSG00000114450	GNB4	protein_coding	111.84	0.689164	0.395369	16.8928	0.000214667	0.00280466	169.151	114.098	111.603	79.6074	36.0258	33.3803	116.351	39.3437	83.9436	17.5564	164.047	276.709	120.497	248.447	66.8483
16714	ENSG00000133805	AMPD3	protein_coding	118.138	2.10102	0.490171	16.8913	0.000214831	0.00280504	106.448	105.03	23.4229	19.4957	5.14654	96.8029	182.73	120.139	158.465	46.8169	228.783	295.322	90.7642	203.57	89.1311
30518	ENSG00000090006	LTBP4	protein_coding	1257.3	-1.47949	0.388738	16.8829	0.000215732	0.00281502	1288.32	1751.51	1466	2319.99	3926.81	672.613	883.817	692.731	754.635	1479.12	456.831	595.607	934.245	1246.14	391.187
14237	ENSG00000168476	REEP4	protein_coding	312.171	-1.37189	0.340515	16.8777	0.000216298	0.00282011	172.796	223.661	581.438	524.759	615.011	416.419	196.901	266.975	304.081	588.138	138.3	94.3044	160.402	156.743	242.635
15880	ENSG00000136943	CTSV	protein_coding	61.613	3.22794	0.71623	16.8768	0.000216396	0.00282011	7.29097	33.247	24.8007	3.24928	5.14654	45.8979	14.9167	58.313	28.2667	30.7236	72.8281	394.589	21.9086	111.216	71.8001
8377	ENSG00000150753	CCT5	protein_coding	1221.5	1.52002	0.375298	16.8666	0.000217502	0.00283275	968.971	1008.74	767.443	344.424	115.797	1669.02	1162.01	1627.14	1396.2	807.592	1693.44	2392.97	2062.54	1818.47	487.745
11316	ENSG00000164694	FNDC1	protein_coding	59.5658	3.15688	0.9768	16.8596	0.000218269	0.00284093	69.2643	3.77806	12.4003	3.24928	2.57327	0.834508	12.6792	7.02567	0.856567	1.46303	197.151	209.083	23.4735	344.704	4.95173
6194	ENSG00000154175	ABI3BP	protein_coding	68.582	-2.37371	0.662638	16.8569	0.000218563	0.00284297	201.231	281.088	114.359	87.7306	41.1723	4.17254	41.021	30.2104	92.5092	4.38909	27.2186	14.2697	37.5576	34.4704	17.3311
17772	ENSG00000149218	ENDOD1	protein_coding	570.578	-1.66449	0.39184	16.8533	0.000218949	0.0028462	277.057	1292.85	1340.61	737.587	1065.33	447.296	403.498	505.848	357.188	687.624	212.599	140.836	410.004	296.575	383.759
27534	ENSG00000170190	SLC16A5	protein_coding	264.99	-1.17979	0.35026	16.8465	0.000219701	0.00285417	222.375	176.058	276.941	331.427	401.43	457.31	282.672	210.77	155.895	778.332	130.208	100.509	104.066	81.9484	264.918
1421	ENSG00000143036	SLC44A3	protein_coding	562.943	-0.16559	0.264139	16.8436	0.000220022	0.00285655	304.034	438.255	614.506	422.407	501.787	917.959	508.661	907.716	603.88	1180.66	406.072	330.065	556.322	328.444	423.373
6034	ENSG00000163689	C3orf67	protein_coding	23.7142	4.19294	0.926033	16.838	0.00022063	0.00286264	1.45819	3.77806	4.13345	1.62464	0	7.51057	5.22086	15.4565	65.9556	7.31515	48.5521	98.0269	3.1298	78.6965	14.8552
27651	ENSG00000184557	SOCS3	protein_coding	278.317	2.6937	0.885076	16.8274	0.00022181	0.00287615	530.054	267.487	56.4904	19.4957	0	10.8486	108.146	33.0206	101.075	14.6303	186.116	938.701	685.426	990.535	232.731
11320	ENSG00000112096	SOD2	protein_coding	1308.56	2.11934	0.519498	16.8218	0.000222431	0.00288238	1493.19	1216.54	345.832	164.089	105.504	403.067	1528.97	837.459	1310.55	258.956	2449.67	4839.3	1481.18	2349.84	844.27
18185	ENSG00000107937	GTPBP4	protein_coding	299.9	1.41369	0.345218	16.8149	0.000223201	0.00289055	255.913	267.487	135.026	100.728	56.6119	410.578	331.152	382.899	373.463	216.528	353.842	466.559	443.649	364.865	339.193
22351	ENSG00000254718	AL157756.1	antisense	7.13634	-4.02756	1.05036	16.8119	0.000223528	0.00289297	6.56188	3.02245	8.26689	16.2464	28.306	14.1866	5.22086	2.81027	3.42627	16.0933	1.47128	0	0.78245	0.650384	0
25047	ENSG00000150281	CTF1	protein_coding	9.16624	0.892924	0.734953	16.7991	0.000224966	0.00290976	2.91639	3.77806	6.88908	29.2435	7.71981	0.834508	0	2.81027	0.856567	1.46303	19.1266	7.44508	11.7367	37.7223	4.95173
14191	ENSG00000038945	MSR1	protein_coding	83.0199	0.890661	0.631916	16.7963	0.000225288	0.00291089	60.5151	98.2297	66.1351	51.9885	69.4783	3.33803	62.6503	32.3181	12.8485	5.85212	144.185	210.324	88.4168	316.737	22.2828
24547	ENSG00000089486	CDIP1	protein_coding	82.0103	-0.930291	0.383533	16.7958	0.000225336	0.00291089	181.545	123.921	125.381	136.47	84.9179	21.6972	48.4794	49.1797	39.4021	62.9103	54.4372	105.472	82.9397	53.9819	59.4207
19171	ENSG00000148841	ITPRIP	protein_coding	97.4753	1.73231	0.446392	16.7943	0.000225508	0.0029113	64.8897	54.4041	26.1785	51.9885	48.8921	75.1057	66.3795	75.8772	52.2506	40.9648	117.702	296.563	126.757	312.184	51.9932
5911	ENSG00000271858	CYB561D2	antisense	31.0278	-2.20891	0.547084	16.7895	0.000226046	0.00291459	7.29097	23.424	34.4454	58.4871	110.651	17.5247	20.1376	37.236	46.2546	71.6884	8.82765	2.48169	11.7367	7.80461	7.42759
27357	ENSG00000173826	KCNH6	protein_coding	6.96743	-3.5265	0.961783	16.7902	0.000225976	0.00291459	29.893	9.06735	12.4003	24.3696	7.71981	2.50352	1.49167	0.702567	3.42627	4.38909	2.94255	0	3.1298	0	2.47586
8205	ENSG00000150630	VEGFC	protein_coding	15.9071	1.09263	0.626187	16.7867	0.000226372	0.00291697	22.602	24.1796	4.13345	12.9971	5.14654	3.33803	9.69588	0.702567	12.8485	0	31.6324	36.605	20.3437	49.4292	4.95173
25116	ENSG00000171241	SHCBP1	protein_coding	67.912	2.25526	0.522296	16.7834	0.000226736	0.00291985	66.3479	23.424	28.9341	16.2464	7.71981	71.7677	62.6503	66.0413	49.6809	23.4085	105.196	104.231	81.3748	96.2568	215.4
30985	ENSG00000105379	ETFB	protein_coding	2098.43	-3.2427	0.697417	16.7793	0.000227207	0.00292409	240.602	320.38	3016.04	4769.94	14186.4	1562.2	197.647	278.216	181.592	4580.74	240.554	117.26	226.128	169.75	1388.96
1529	ENSG00000260246	AC000032.1	antisense	16.3328	-2.45825	0.6822	16.7717	0.000228074	0.00293341	54.6823	7.55613	13.7782	51.9885	36.0258	24.2007	4.47502	2.1077	6.85253	2.92606	21.3335	1.24085	1.5649	16.2596	0
11466	ENSG00000236081	ELFN1-AS1	lincRNA	48.3896	3.34126	0.807545	16.7671	0.000228592	0.00293825	2.18729	4.53368	11.0225	1.62464	56.6119	10.0141	0	21.077	2.5697	115.579	5.8851	64.5241	62.596	63.0873	304.531
12706	ENSG00000146859	TMEM140	protein_coding	170.957	-1.07594	0.344463	16.7614	0.000229252	0.00294489	216.542	212.327	356.854	281.063	298.499	127.68	126.046	82.2003	89.083	127.284	141.242	138.354	154.925	152.84	59.4207
12636	ENSG00000128596	CCDC136	protein_coding	18.6995	0.320532	0.62216	16.7107	0.00023514	0.00301866	17.4983	12.0898	22.045	29.2435	25.7327	4.17254	10.4417	2.1077	2.5697	1.46303	58.851	26.0578	9.3894	39.023	19.8069
14378	ENSG00000253123	AC091182.1	processed_transcript	8.12476	-1.28113	0.798807	16.7055	0.000235748	0.00302457	3.64549	17.3791	23.4229	16.2464	18.0129	0.834508	1.49167	1.40513	0.856567	0	3.67819	2.48169	10.9543	21.4627	0
16894	ENSG00000255443	CD44-AS1	antisense	72.1118	2.00068	0.646122	16.6998	0.000236422	0.00303134	45.9331	31.7357	17.9116	11.3725	0	71.7677	132.013	125.057	143.047	40.9648	116.966	199.156	77.4625	68.2903	0
8255	ENSG00000154553	PDLIM3	protein_coding	140.09	1.26005	0.592672	16.6956	0.000236918	0.00303393	103.532	212.327	112.981	73.1088	15.4396	2.50352	69.3628	80.0926	52.2506	11.7042	180.967	433.676	183.876	539.819	29.7104
11489	ENSG00000164916	FOXK1	protein_coding	274.712	1.1563	0.279422	16.6959	0.000236878	0.00303393	158.214	215.35	117.114	170.587	172.409	267.042	278.197	264.165	259.54	280.902	253.795	671.298	222.216	411.043	378.807
6908	ENSG00000114859	CLCN2	protein_coding	168.506	-0.951375	0.383893	16.692	0.000237346	0.00303655	120.301	442.034	388.544	203.08	192.995	88.4578	85.7712	109.6	113.067	39.5018	93.426	173.719	214.391	223.082	39.6138
11394	ENSG00000164488	DACT2	protein_coding	24.3599	-3.51875	0.790649	16.6914	0.000237416	0.00303655	10.9365	36.2694	42.7123	38.9914	54.0387	40.0564	6.71253	49.1797	35.1192	23.4085	2.94255	0	18.7788	1.30077	4.95173
7641	ENSG00000118804	STBD1	protein_coding	35.8314	-1.46626	0.358908	16.6888	0.00023773	0.00303867	36.4549	48.3592	48.2235	40.616	108.077	36.7183	22.3751	31.6155	18.8445	52.6691	16.184	19.2331	16.4314	16.91	24.7586
11909	ENSG00000136274	NACAD	protein_coding	22.3074	-2.29003	0.744331	16.6874	0.000237891	0.00303885	5.83278	9.82297	59.246	76.3581	115.797	5.84155	2.98335	0.702567	2.5697	10.2412	4.41383	6.82466	3.91225	20.1619	9.90346
6821	ENSG00000114346	ECT2	protein_coding	259.192	2.72556	0.588505	16.6853	0.000238145	0.00304022	205.605	111.075	46.8457	25.9942	15.4396	156.053	255.822	368.847	415.435	92.1708	250.117	680.605	674.472	284.868	304.531
3916	ENSG00000152292	SH2D6	protein_coding	57.3243	-4.49299	0.949186	16.6824	0.000238485	0.00304267	6.56188	169.257	137.782	149.467	12.8663	38.3874	120.826	16.8616	26.5536	162.396	5.14946	1.24085	9.3894	0.650384	2.47586
26343	ENSG00000108448	TRIM16L	protein_coding	54.2686	-0.199785	0.370482	16.6779	0.000239021	0.00304763	28.4348	22.6684	49.6013	68.2349	30.8792	119.335	40.2752	87.1183	100.218	89.2448	47.0808	17.3719	23.4735	45.5269	44.5656
24420	ENSG00000167972	ABCA3	protein_coding	36.5421	-1.81811	0.532517	16.6654	0.000240526	0.00306492	29.893	25.6908	35.8232	113.725	174.982	15.8556	13.4251	12.6462	15.4182	19.0194	23.5404	4.96339	15.649	35.1207	12.3793
10559	ENSG00000137171	KLC4	protein_coding	743.183	-0.871566	0.214327	16.6592	0.000241272	0.00307254	838.462	977.007	1233.14	1083.64	805.433	650.916	622.028	713.105	670.692	836.853	459.774	426.231	678.384	644.531	507.552
4551	ENSG00000115233	PSMD14	protein_coding	334.597	1.75679	0.41109	16.6428	0.000243258	0.00309591	288.723	278.821	157.071	81.232	33.4525	395.557	381.123	434.889	438.562	165.322	492.877	523.017	516.417	435.757	396.138
13757	ENSG00000126016	AMOT	protein_coding	187.761	1.43049	0.400801	16.6362	0.000244061	0.00310231	153.84	138.277	73.0242	42.2407	33.4525	215.303	359.493	240.98	310.077	153.618	219.22	276.089	133.799	236.74	230.255
24356	ENSG00000260989	AL133297.2	antisense	14.7937	-5.84775	1.45359	16.6366	0.00024401	0.00310231	0	3.02245	13.7782	40.616	20.5862	70.9332	10.4417	7.02567	5.1394	49.743	0	0.620424	0	0	0
13987	ENSG00000101986	ABCD1	protein_coding	183.148	-1.02266	0.346072	16.6297	0.00024485	0.00311042	317.886	129.965	144.671	463.023	427.163	112.659	88.0088	73.7695	78.8042	213.602	97.1042	117.26	108.761	129.426	245.111
1688	ENSG00000134240	HMGCS2	protein_coding	2991.84	-2.53696	0.68111	16.6202	0.000246015	0.0031233	877.104	5729.06	4426.92	1811.47	1384.42	7870.24	3219.03	8849.53	2478.05	3856.54	3098.51	156.967	636.132	389.58	94.0829
16860	ENSG00000255252	AL078612.1	antisense	146.155	2.21589	0.649182	16.6183	0.000246248	0.00312433	72.1806	70.272	49.6013	11.3725	2.57327	278.726	213.309	201.637	239.839	71.6884	229.519	284.774	249.602	217.228	0
25598	ENSG00000205078	SYCE1L	protein_coding	151.618	-3.51261	0.754845	16.6116	0.000247077	0.00313293	25.5184	19.6459	209.428	242.071	1142.53	125.176	25.3585	29.5078	14.5616	368.683	22.0691	3.72254	21.1261	14.9588	9.90346
28161	ENSG00000134779	TPGS2	protein_coding	233.978	0.276708	0.257179	16.6067	0.000247682	0.00313717	232.582	185.125	169.471	116.974	136.383	326.293	289.385	425.053	346.053	269.197	243.496	179.923	194.048	182.758	212.924
28720	ENSG00000088325	TPX2	protein_coding	389.234	1.76491	0.409792	16.6065	0.000247715	0.00313717	273.412	184.37	191.516	115.349	138.957	324.624	298.335	545.192	288.663	340.886	318.531	810.894	390.443	537.868	1079.48
19481	ENSG00000118971	CCND2	protein_coding	795.997	0.340874	0.32801	16.6012	0.000248366	0.00314348	871.271	655.872	363.743	407.785	275.34	1427.01	1000.91	1549.86	1440.75	709.569	519.36	675.641	841.134	877.368	324.338
7382	ENSG00000174123	TLR10	protein_coding	21.7896	-2.67739	0.757506	16.5941	0.000249248	0.00315271	50.3077	33.247	27.5563	107.226	25.7327	1.66902	12.6792	9.83593	13.7051	2.92606	14.7128	2.48169	19.5612	5.20307	0
5524	ENSG00000154822	PLCL2	protein_coding	109.201	-1.92196	0.447393	16.5922	0.000249482	0.00315374	227.478	205.527	177.738	115.349	128.663	60.9191	122.317	118.734	119.919	118.505	40.4601	16.7514	89.1993	61.7865	34.6621
13042	ENSG00000231419	LINC00689	processed_transcript	11.3669	-2.09274	0.791959	16.5719	0.000252028	0.00318397	11.6656	14.3566	17.9116	63.361	15.4396	0	0.745837	6.3231	5.1394	1.46303	8.09201	0.620424	7.8245	17.5604	0
9986	ENSG00000272168	CASC15	lincRNA	15.996	2.0467	0.702552	16.5681	0.000252514	0.00318816	4.37458	11.3342	5.51126	11.3725	10.2931	1.66902	8.95004	0	6.85253	13.1673	37.5175	55.2177	15.649	48.1284	9.90346
13502	ENSG00000147168	IL2RG	protein_coding	390.43	-2.32977	0.593047	16.5666	0.0002527	0.00318856	117.385	301.49	1066.43	1301.34	1132.24	273.719	56.6836	77.9849	77.091	593.99	85.334	80.0347	143.971	122.923	425.849
31759	ENSG00000183762	KREMEN1	protein_coding	221.08	0.658631	0.486453	16.5651	0.000252895	0.00318908	187.378	293.933	78.5355	40.616	20.5862	287.071	498.965	334.422	589.318	149.229	278.071	186.748	212.826	116.419	42.0897
15913	ENSG00000106799	TGFBR1	protein_coding	219.158	1.36569	0.36468	16.5624	0.000253238	0.00319145	222.375	244.819	130.892	79.6074	43.7456	97.6374	259.551	167.913	192.728	93.6339	381.796	496.339	298.113	412.344	165.883
7070	ENSG00000114503	NCBP2	protein_coding	579.066	0.985442	0.251865	16.5575	0.000253859	0.00319732	486.308	568.221	352.721	251.819	213.581	734.367	654.845	752.449	585.892	522.301	895.271	753.815	650.216	620.466	643.725
12995	ENSG00000133627	ACTR3B	protein_coding	54.596	1.2769	0.331158	16.5455	0.00025538	0.00321256	21.8729	43.0699	22.045	22.745	36.0258	69.2641	61.1586	45.6668	51.394	98.023	50.0234	81.2755	66.5082	65.6888	84.1794
17935	ENSG00000118137	APOA1	protein_coding	305.855	-6.26897	1.48707	16.5458	0.000255348	0.00321256	4029.72	8.31174	77.1576	19.4957	424.589	0.834508	2.23751	0	0.856567	8.77818	0	1.24085	4.6947	0	9.90346
7636	ENSG00000169245	CXCL10	protein_coding	67.5347	3.08263	0.850186	16.5433	0.000255663	0.00321311	187.378	21.1572	4.13345	9.74784	0	5.84155	29.0876	11.2411	12.8485	10.2412	125.058	158.208	173.704	232.187	32.1862
13323	ENSG00000068438	FTSJ1	protein_coding	201.146	1.5348	0.363903	16.5411	0.00025595	0.00321311	94.0536	154.901	143.293	66.6103	72.0515	228.655	164.084	184.775	167.031	196.046	302.347	235.761	207.349	357.061	443.18
15300	ENSG00000107186	MPDZ	protein_coding	44.5219	2.17974	0.696561	16.5403	0.000256047	0.00321311	67.8061	40.0475	8.26689	4.87392	2.57327	8.34508	64.142	8.4308	23.9839	0	86.0696	148.902	55.5539	133.979	14.8552
23479	ENSG00000183578	TNFAIP8L3	protein_coding	28.3502	-1.7968	0.495366	16.5419	0.000255841	0.00321311	21.8729	59.6934	60.6239	81.232	41.1723	22.5317	17.9001	19.6719	15.4182	8.77818	17.6553	24.1965	7.04205	17.5604	9.90346
14425	ENSG00000197140	ADAM32	protein_coding	18.0533	1.65924	0.670328	16.5368	0.000256494	0.00321677	2.18729	15.8679	2.75563	3.24928	2.57327	39.2219	28.3418	32.3181	37.6889	26.3345	8.82765	11.788	15.649	26.6657	17.3311
31594	ENSG00000275004	ZNF280B	protein_coding	7.76122	3.43418	0.885672	16.5332	0.000256959	0.00322065	2.18729	6.0449	0	0	0	5.00705	11.9334	4.2154	5.1394	1.46303	9.56329	23.5761	15.649	14.3085	17.3311
3165	ENSG00000130508	PXDN	protein_coding	260.862	2.40052	0.556172	16.5312	0.000257221	0.00322197	273.412	167.746	38.5788	35.7421	23.1594	111.824	345.322	98.3593	215.855	109.727	342.072	822.061	362.274	857.857	108.938
9055	ENSG00000113083	LOX	protein_coding	76.2366	2.48489	0.689668	16.5241	0.000258128	0.00323137	90.4081	46.0924	28.9341	3.24928	0	17.5247	59.6669	21.077	35.9758	11.7042	158.162	342.474	66.5082	229.586	32.1862
21025	ENSG00000182782	HCAR2	protein_coding	8.15857	2.8843	0.931123	16.5172	0.000259018	0.00324055	2.91639	2.26684	0	8.1232	0	0.834508	4.47502	1.40513	2.5697	0	13.9771	58.3198	14.0841	8.45499	4.95173
30607	ENSG00000272396	AC005392.3	antisense	246.825	-6.57918	1.33109	16.5134	0.00025951	0.00324474	0.729097	742.767	282.452	997.529	1513.08	36.7183	46.9877	2.81027	17.9879	26.3345	2.20691	0.620424	9.3894	22.7634	0
27344	ENSG00000011028	MRC2	protein_coding	367.933	0.674505	0.507176	16.5062	0.000260449	0.00325451	201.231	174.547	239.74	742.461	548.106	86.7888	190.934	90.6311	89.083	141.914	548.786	732.72	379.488	1194.11	158.455
24917	ENSG00000177455	CD19	protein_coding	56.3211	-2.75294	0.767395	16.5036	0.000260783	0.00325671	66.3479	72.5388	53.7348	360.67	118.37	6.67606	25.3585	2.81027	17.9879	42.4278	30.1611	1.86127	19.5612	6.50384	19.8069
3920	ENSG00000118640	VAMP8	protein_coding	2316.98	-1.98799	0.492627	16.4912	0.000262417	0.00327316	1013.45	1289.83	5646.29	4912.91	8247.33	2271.53	610.84	725.751	621.868	3781.93	984.283	410.72	999.189	646.482	2592.23
20256	ENSG00000135441	BLOC1S1	protein_coding	381.617	-2.83657	0.644619	16.4916	0.000262356	0.00327316	53.9532	112.586	906.602	1067.39	1860.47	242.007	61.1586	70.9592	60.8162	664.215	89.7478	23.5761	79.8099	54.6323	376.331
6472	ENSG00000163913	IFT122	protein_coding	312.747	-1.23709	0.330973	16.4795	0.000263954	0.00329034	137.799	191.926	315.52	524.759	941.816	295.416	280.435	267.678	317.786	652.511	107.403	107.333	165.097	143.085	242.635
27789	ENSG00000169710	FASN	protein_coding	971.042	0.958319	0.24965	16.4772	0.000264249	0.00329203	421.418	374.028	475.346	701.845	1124.52	999.74	1018.81	628.095	877.981	2137.49	841.57	1090.7	830.179	1226.62	1817.28
10891	ENSG00000057657	PRDM1	protein_coding	161.687	0.967955	0.519127	16.467	0.000265611	0.00330701	457.144	198.726	56.4904	90.9799	36.0258	39.2219	181.984	26.6975	57.39	21.9454	222.898	366.05	241.777	338.85	89.1311
17529	ENSG00000214530	STARD10	protein_coding	8888.62	-2.95906	0.673193	16.4608	0.000266429	0.00331519	649.626	2355.25	16331.2	24099.9	52698	7247.7	848.017	2191.31	1562.38	15511	960.743	534.805	1648.62	1914.73	4775.94
23856	ENSG00000140367	UBE2Q2	protein_coding	237.65	1.10422	0.338125	16.4542	0.000267311	0.00332415	169.88	203.26	130.892	94.2291	41.1723	204.454	333.389	456.668	407.726	175.564	279.542	354.262	267.598	329.745	116.366
29025	ENSG00000124228	DDX27	protein_coding	589.787	1.2665	0.306489	16.4489	0.000268021	0.00333098	374.756	418.61	439.523	302.183	257.327	708.497	463.165	673.761	415.435	532.543	751.822	983.372	551.627	941.756	1032.44
5150	ENSG00000115009	CCL20	protein_coding	672.041	2.11019	0.561248	16.4439	0.000268685	0.00333722	2328.01	316.602	49.6013	95.8538	84.9179	329.631	407.973	155.97	228.703	217.991	2409.95	1201.76	344.278	1265.65	643.725
14831	ENSG00000104356	POP1	protein_coding	65.8531	1.26477	0.317602	16.4401	0.000269199	0.0033416	34.9967	44.5812	39.9566	16.2464	46.3188	90.1268	64.142	80.7952	47.9677	76.0775	71.3569	79.4142	128.322	46.1773	121.317
30747	ENSG00000169515	CCDC8	protein_coding	27.3156	0.0693896	0.644883	16.4379	0.000269498	0.0033433	10.2074	20.4015	19.2894	63.361	90.0644	2.50352	6.71253	2.81027	5.1394	11.7042	41.1957	51.4952	8.60695	66.3392	9.90346
8447	ENSG00000113389	NPR3	protein_coding	7.62572	2.60313	1.11482	16.4345	0.000269954	0.00334388	9.47827	1.51123	2.75563	0	0	0.834508	0	0	0.856567	0	39.7244	23.5761	3.1298	32.5192	0
28295	ENSG00000176641	RNF152	protein_coding	75.7049	-1.37765	0.574449	16.4355	0.000269826	0.00334388	236.957	307.534	92.3136	51.9885	43.7456	6.67606	44.0044	44.2617	29.9798	7.31515	28.6899	63.2832	72.7678	81.298	24.7586
28467	ENSG00000088881	EBF4	protein_coding	54.3534	-0.360423	0.430817	16.434	0.000270031	0.00334388	24.0602	42.3143	103.336	110.476	136.383	10.8486	26.8501	11.9436	30.8364	29.2606	39.7244	52.1156	55.5539	99.5088	42.0897
9459	ENSG00000011083	SLC6A7	protein_coding	123.166	-1.91049	0.465396	16.4299	0.000270582	0.00334869	61.2442	177.569	194.272	181.96	257.327	265.373	96.213	92.0362	125.059	156.544	59.5867	37.2254	68.0731	27.9665	47.0414
17095	ENSG00000166959	MS4A8	protein_coding	108.495	-2.56178	0.69022	16.4263	0.000271064	0.00335266	882.937	104.275	81.2911	144.593	90.0644	25.8697	40.2752	16.8616	27.4101	38.0388	34.575	2.48169	28.9506	30.5681	79.2277
4589	ENSG00000169432	SCN9A	protein_coding	38.8036	-2.23692	0.532747	16.425	0.000271243	0.00335286	24.0602	160.946	46.8457	45.4899	30.8792	4.17254	78.3129	51.9899	60.8162	14.6303	6.62074	23.5761	7.8245	23.4138	2.47586
17852	ENSG00000178105	DDX10	protein_coding	143.796	2.29959	0.525905	16.4125	0.000272948	0.00337191	86.0335	139.788	55.1126	19.4957	10.2931	152.715	135.742	168.616	137.907	48.28	164.783	328.825	219.086	193.164	297.104
2504	ENSG00000279838	AL356273.3	TEC	6.65454	-3.7868	0.958428	16.4064	0.000273776	0.0033781	2.18729	13.601	28.9341	8.1232	18.0129	0.834508	2.23751	2.81027	4.28283	11.7042	0.735638	0.620424	0.78245	0	4.95173
30606	ENSG00000204936	CD177	protein_coding	901.244	-4.18687	0.98371	16.4069	0.000273712	0.0033781	1.45819	5308.18	1124.3	2604.3	3250.04	114.328	311.76	24.5898	105.358	147.766	13.9771	9.92678	111.108	148.938	242.635
26458	ENSG00000109107	ALDOC	protein_coding	223.45	-0.894098	0.360837	16.3983	0.000274891	0.00338982	535.887	327.936	304.497	248.57	311.366	154.384	123.063	120.841	59.1031	188.731	295.726	93.0636	101.718	199.668	287.2
21679	ENSG00000102595	UGGT2	protein_coding	134.354	1.48883	0.399709	16.3942	0.000275454	0.00339475	113.739	110.319	68.8908	32.4928	74.6248	69.2641	128.284	104.682	135.338	49.743	286.899	300.285	136.929	223.082	180.738
60	ENSG00000186891	TNFRSF18	protein_coding	165.055	-2.48498	0.635255	16.3894	0.000276108	0.00339672	26.2475	65.7383	223.206	567	995.855	59.25	32.8168	16.159	23.9839	213.602	46.3452	14.8902	43.8172	42.9254	103.986
21868	ENSG00000169413	RNASE6	protein_coding	163.454	-1.37598	0.485491	16.3908	0.000275924	0.00339672	168.422	185.881	294.852	402.911	447.749	61.7536	114.113	61.1233	28.2667	125.821	165.518	46.5318	129.887	112.516	106.462
30870	ENSG00000104894	CD37	protein_coding	244.652	-1.72783	0.492534	16.3901	0.000276013	0.00339672	233.311	257.664	287.963	1101.51	517.227	114.328	123.809	106.79	105.358	168.248	169.197	85.6185	201.872	154.791	42.0897
9319	ENSG00000272674	PCDHB16	protein_coding	8.37509	3.57511	1.11383	16.3767	0.000277878	0.00341646	1.45819	4.53368	1.37782	0	0	4.17254	0.745837	0.702567	0	0	27.9542	8.68593	8.60695	62.4369	4.95173
12112	ENSG00000158517	NCF1	protein_coding	57.8848	-1.20029	0.5235	16.3707	0.000278702	0.00342252	102.803	70.272	89.558	162.464	100.357	11.6831	40.2752	11.9436	31.693	17.5564	87.5409	15.5106	50.0768	46.8277	29.7104
29142	ENSG00000087495	PHACTR3	protein_coding	17.6052	3.17576	0.933085	16.3709	0.000278685	0.00342252	8.74917	7.55613	1.37782	1.62464	0	3.33803	0.745837	5.62053	1.71313	0	30.1611	169.996	8.60695	22.1131	2.47586
10361	ENSG00000204252	HLA-DOA	protein_coding	91.5419	-0.993516	0.510582	16.367	0.000279226	0.00342691	230.395	192.681	101.958	168.963	66.905	31.7113	59.6669	39.3437	46.2546	5.85212	164.047	22.3353	100.936	122.272	19.8069
11609	ENSG00000048052	HDAC9	protein_coding	41.8567	-0.085693	0.403487	16.3635	0.000279718	0.00343001	48.8495	98.2297	46.8457	32.4928	36.0258	15.8556	41.021	7.02567	12.8485	16.0933	36.7819	132.771	36.7751	51.3803	14.8552
11690	ENSG00000078399	HOXA9	protein_coding	264.028	1.9129	0.485413	16.3628	0.000279811	0.00343001	118.843	83.873	96.4471	53.6131	41.1723	564.127	400.514	67.4464	342.627	409.648	583.361	629.11	120.497	238.691	210.448
12654	ENSG00000240204	SMKR1	protein_coding	4.87918	4.30109	1.37545	16.3495	0.000281676	0.00345082	1.45819	0	1.37782	0	0	1.66902	0	0	0	0	5.14946	6.20424	6.2596	6.50384	44.5656
3927	ENSG00000115523	GNLY	protein_coding	49.8305	-1.04357	0.499717	16.3436	0.000282515	0.00345809	40.8295	35.5138	165.338	79.6074	100.357	30.0423	8.20421	9.83593	11.1354	36.5757	34.575	14.8902	30.5155	43.5757	106.462
9608	ENSG00000181163	NPM1	protein_coding	2949.11	1.84478	0.449117	16.3429	0.000282604	0.00345809	2202.6	2320.49	1138.08	513.386	236.741	4115.79	3029.59	5870.65	4216.02	1474.73	4204.17	2917.85	6365.23	3162.82	2468.44
14321	ENSG00000186918	ZNF395	protein_coding	516.681	-2.05308	0.467085	16.3304	0.000284374	0.00347768	200.502	289.4	665.485	1315.96	2148.68	336.307	221.514	426.458	369.18	940.728	224.369	83.1368	204.219	178.205	146.076
11616	ENSG00000183742	MACC1	protein_coding	246.302	2.35607	0.582107	16.3127	0.000286914	0.00350667	333.198	113.342	84.0467	24.3696	30.8792	106.817	105.909	219.201	135.338	71.6884	461.245	1198.04	203.437	342.102	264.918
6410	ENSG00000144908	ALDH1L1	protein_coding	289.51	-0.55225	0.75194	16.3063	0.000287831	0.00351579	120.301	47.6036	52.357	162.464	239.314	940.49	667.524	252.221	406.013	896.837	313.382	2.48169	157.272	29.9177	54.469
8661	ENSG00000049192	ADAMTS6	protein_coding	14.7229	4.18939	1.12059	16.299	0.000288878	0.0035265	8.02007	1.51123	0	0	0	0	8.95004	4.2154	4.28283	0	50.0234	81.8959	9.3894	50.0796	2.47586
13166	ENSG00000173674	EIF1AX	protein_coding	641.266	1.0797	0.265351	16.2868	0.00029065	0.00354603	514.743	664.184	358.232	240.447	290.779	667.606	965.113	663.223	615.015	494.504	834.213	954.832	675.254	737.536	943.304
17101	ENSG00000183134	PTGDR2	protein_coding	29.5045	-2.6494	0.632906	16.284	0.000291053	0.00354885	59.0569	73.2944	35.8232	24.3696	20.5862	14.1866	37.2918	51.9899	56.5334	30.7236	4.41383	1.86127	13.3016	11.7069	7.42759
30423	ENSG00000099338	CATSPERG	protein_coding	16.7866	-2.03522	0.541478	16.2806	0.000291547	0.00355278	10.9365	12.0898	38.5788	42.2407	61.7585	5.00705	13.4251	9.13337	11.9919	8.77818	2.94255	4.96339	7.04205	13.0077	9.90346
8575	ENSG00000152684	PELO	protein_coding	117.486	1.4746	0.368661	16.2745	0.000292441	0.00355947	135.612	76.3169	82.6689	50.3639	12.8663	118.5	99.9421	95.5491	119.919	61.4472	183.909	214.667	168.227	230.886	111.414
10213	ENSG00000146112	PPP1R18	protein_coding	206.267	1.12768	0.400512	16.2745	0.000292438	0.00355947	252.268	162.457	85.4245	151.092	118.37	56.7465	163.338	103.277	142.19	89.2448	473.015	424.37	244.124	509.251	118.841
12539	ENSG00000128573	FOXP2	protein_coding	45.114	-2.23846	0.727166	16.268	0.000293393	0.00356895	89.679	71.0276	135.026	103.977	54.0387	2.50352	27.596	2.81027	17.1313	19.0194	5.14946	11.1676	31.298	98.8584	7.42759
11583	ENSG00000006747	SCIN	protein_coding	253.13	-2.80006	0.60659	16.266	0.000293687	0.00357043	1367.06	700.453	340.32	142.968	69.4783	126.011	175.272	204.447	243.265	108.264	46.3452	43.4297	155.708	44.2261	29.7104
13769	ENSG00000268104	SLC6A14	protein_coding	82.6032	3.94259	0.857987	16.2647	0.000293872	0.00357057	43.7458	45.3368	0	6.49856	0	24.2007	110.384	22.4821	43.6849	14.6303	106.667	145.179	464.775	161.946	49.5173
31161	ENSG00000129990	SYT5	protein_coding	5.32052	-4.91784	1.36259	16.2628	0.000294151	0.00357186	0	10.5786	15.156	30.8682	15.4396	0	0	0	1.71313	2.92606	0	0	0	0.650384	2.47586
1831	ENSG00000203814	HIST2H2BF	protein_coding	9.34499	3.19086	0.875884	16.2616	0.000294339	0.00357204	2.18729	3.02245	1.37782	1.62464	2.57327	5.00705	8.20421	2.1077	2.5697	0	7.35638	19.8536	11.7367	15.6092	56.9449
25350	ENSG00000280416	AC009084.3	TEC	1480.33	-3.77235	0.94029	16.249	0.000296192	0.00359242	947.098	590.889	3459.69	4961.65	8615.3	480.676	123.809	92.7388	91.6527	2051.17	94.8973	138.975	263.686	292.673	0
31909	ENSG00000128311	TST	protein_coding	3013.07	-2.46243	0.563911	16.2322	0.000298692	0.00362061	872.73	2093.8	7148.1	6152.51	9304.94	4553.91	987.488	1276.56	745.213	6621.67	1172.61	318.898	1032.83	577.541	2337.22
2223	ENSG00000158869	FCER1G	protein_coding	141.991	0.243156	0.413714	16.228	0.000299318	0.00362607	181.545	256.153	165.338	142.968	82.3446	21.6972	117.096	81.4977	59.1031	35.1127	222.163	172.478	205.002	318.038	69.3242
1130	ENSG00000169174	PCSK9	protein_coding	137.89	2.79211	0.601958	16.2267	0.000299509	0.00362625	102.803	25.6908	12.4003	32.4928	12.8663	95.9684	186.459	75.8772	161.035	174.1	112.553	153.245	225.346	165.198	532.311
13030	ENSG00000105993	DNAJB6	protein_coding	578.114	1.32475	0.321843	16.2229	0.000300077	0.00363101	613.171	535.73	298.986	227.45	113.224	510.719	607.857	638.633	603.88	356.979	1218.95	852.462	806.706	861.109	425.849
28252	ENSG00000196628	TCF4	protein_coding	260.994	-0.0671636	0.366184	16.2149	0.000301292	0.00364357	258.1	234.24	290.719	536.131	306.219	64.2571	261.789	73.0669	167.887	105.338	299.405	473.383	255.861	420.148	168.359
4882	ENSG00000155744	FAM126B	protein_coding	416.002	-2.05584	0.536976	16.2079	0.000302346	0.00365418	220.187	224.417	374.766	646.607	3250.04	112.659	174.526	134.893	159.321	269.197	126.53	219.01	107.196	109.265	111.414
14258	ENSG00000179388	EGR3	protein_coding	36.4076	1.9974	0.542807	16.1907	0.000304961	0.00368146	34.9967	38.5363	4.13345	16.2464	0	18.3592	29.8335	14.0513	44.5415	5.85212	61.0579	126.566	47.7294	94.3057	9.90346
27009	ENSG00000184922	FMNL1	protein_coding	317.044	-1.46194	0.503947	16.1913	0.000304865	0.00368146	214.355	204.771	378.899	1047.89	1343.25	60.0846	187.951	92.7388	171.313	160.933	201.565	164.412	197.177	226.334	103.986
2260	ENSG00000162733	DDR2	protein_coding	186.612	1.22414	0.561798	16.1815	0.000306357	0.00369616	346.321	167.746	89.558	99.1031	10.2931	18.3592	132.013	68.149	99.3618	5.85212	286.163	773.048	135.364	530.713	37.138
27433	ENSG00000182481	KPNA2	protein_coding	509.826	1.81743	0.427195	16.1785	0.00030682	0.00369959	401.004	234.24	282.452	123.473	95.211	711.001	513.882	703.972	463.403	371.609	439.911	630.35	913.119	493.642	1270.12
1346	ENSG00000143013	LMO4	protein_coding	456.615	-1.36605	0.400822	16.173	0.000307667	0.00370547	477.559	343.048	1004.43	1593.77	627.878	175.247	337.864	202.339	279.241	355.516	268.508	218.389	398.267	401.287	165.883
2263	ENSG00000117152	RGS4	protein_coding	15.4076	3.84846	1.03168	16.1737	0.000307555	0.00370547	2.91639	7.55613	0	0	0	1.66902	1.49167	4.91797	4.28283	1.46303	2.94255	89.341	18.7788	85.8507	9.90346
563	ENSG00000176092	CRYBG2	protein_coding	82.6405	-0.914249	0.486061	16.1712	0.000307942	0.00370661	93.3245	144.322	197.028	73.1088	164.689	64.2571	21.6293	14.7539	9.42224	80.4666	65.4718	90.5819	42.2523	52.0307	126.269
1161	ENSG00000231252	AC099792.1	lincRNA	7.87196	5.67718	1.37695	16.1695	0.000308211	0.00370769	0	0	0	0	0	3.33803	8.20421	14.7539	26.5536	0	18.3909	4.34297	30.5155	4.55269	7.42759
21726	ENSG00000125247	TMTC4	protein_coding	166.353	2.11177	0.504131	16.165	0.000308892	0.00371372	140.716	136.766	74.402	16.2464	15.4396	80.9472	199.138	188.99	168.744	67.2993	368.554	474.004	194.048	189.262	180.738
488	ENSG00000007968	E2F2	protein_coding	135.955	-1.85461	0.458848	16.1613	0.000309464	0.00371843	67.8061	118.631	285.208	255.069	254.754	196.109	119.334	109.6	72.8082	266.271	27.9542	31.6416	71.2029	41.6246	121.317
32446	ENSG00000159267	HLCS	protein_coding	119.464	1.35151	0.338046	16.1593	0.000309785	0.00372012	110.094	55.9154	60.6239	47.1146	43.7456	129.349	124.555	179.154	140.477	103.875	133.886	202.258	145.536	199.018	116.366
32233	ENSG00000100299	ARSA	protein_coding	842.266	-1.9339	0.463501	16.1492	0.000311351	0.00373675	414.856	532.707	1235.9	1752.99	3661.76	717.677	460.927	271.893	333.205	1635.67	370.761	194.813	301.243	333.647	415.945
12653	ENSG00000128578	STRIP2	protein_coding	20.1715	2.56941	0.616502	16.137	0.000313248	0.00375734	7.29097	5.28929	4.13345	0	15.4396	23.3662	24.6126	16.8616	22.2707	8.77818	28.6899	55.8381	25.8208	34.4704	29.7104
5291	ENSG00000144485	HES6	protein_coding	488.251	0.868189	0.463276	16.1179	0.000316252	0.00379117	74.3679	160.19	349.965	274.564	205.862	1315.18	383.36	500.227	918.24	1120.68	397.244	283.534	383.4	243.894	713.049
13334	ENSG00000015285	WAS	protein_coding	103.131	-1.33938	0.494307	16.107	0.000317987	0.00380975	130.508	68.0052	115.736	313.556	360.258	28.3733	57.4294	29.5078	56.5334	40.9648	95.6329	29.7803	93.1115	78.0461	49.5173
73	ENSG00000224051	CPTP	protein_coding	358.85	-1.80754	0.437317	16.0969	0.000319591	0.00382675	206.335	332.47	683.396	787.951	916.084	453.972	184.968	179.154	163.604	662.752	131.679	90.5819	166.662	200.318	222.828
20177	ENSG00000167779	IGFBP6	protein_coding	262.46	-2.17394	0.632354	16.0829	0.000321845	0.0038515	68.5352	123.921	772.954	979.658	980.416	70.9332	49.2252	28.8052	41.9718	302.847	96.3685	40.948	79.8099	211.375	89.1311
11598	ENSG00000136261	BZW2	protein_coding	501.739	1.43764	0.351275	16.0773	0.000322752	0.00386012	247.893	511.55	323.787	211.203	97.7842	595.004	443.773	774.931	537.924	354.053	679.729	898.373	572.753	636.076	641.249
29044	ENSG00000277449	CEBPB-AS1	antisense	28.377	2.54126	0.664335	16.0708	0.000323802	0.00387044	7.29097	37.7806	5.51126	3.24928	0	8.34508	18.6459	21.7796	26.5536	1.46303	16.184	127.187	42.2523	99.5088	9.90346
3201	ENSG00000236008	LINC01814	lincRNA	22.6793	0.249372	0.51549	16.0692	0.000324059	0.00387127	14.5819	11.3342	9.64471	12.9971	10.2931	25.0352	44.0044	56.2053	62.5294	20.4824	11.7702	21.7148	8.60695	13.6581	17.3311
19673	ENSG00000111196	MAGOHB	protein_coding	104.294	1.65502	0.399581	16.0543	0.000326479	0.00389792	51.0368	74.8057	52.357	11.3725	69.4783	125.176	82.0421	85.0106	91.6527	124.357	119.909	134.632	137.711	142.434	262.442
18707	ENSG00000171224	FAM241B	protein_coding	28.8219	1.74051	0.542545	16.0467	0.000327716	0.00390966	6.56188	9.06735	23.4229	9.74784	0	70.0986	33.5627	40.0463	33.4061	45.3539	30.8968	28.5395	33.6453	23.4138	44.5656
24661	ENSG00000069764	PLA2G10	protein_coding	228.808	-2.8193	0.670247	16.046	0.000327841	0.00390966	18.9565	137.522	683.396	688.848	962.403	156.887	44.0044	47.7745	51.394	308.699	46.3452	17.3719	83.7221	58.5346	126.269
10357	ENSG00000242574	HLA-DMB	protein_coding	225.813	-0.980594	0.443793	16.0414	0.000328589	0.00391632	526.408	401.986	316.897	534.507	141.53	55.0775	210.326	82.9029	111.354	59.9842	254.531	85.6185	210.479	308.932	86.6553
6186	ENSG00000168386	FILIP1L	protein_coding	251.285	3.00985	0.793615	16.0377	0.000329194	0.003919	406.836	148.856	35.8232	19.4957	0	11.6831	255.076	101.17	131.055	7.31515	579.682	830.747	405.309	781.762	54.469
6565	ENSG00000158234	FAIM	protein_coding	59.6882	1.35218	0.432774	16.0388	0.000329018	0.003919	27.7057	56.671	27.5563	21.1203	2.57327	83.4508	93.2296	109.6	102.788	40.9648	44.1383	60.8015	106.413	78.6965	39.6138
31106	ENSG00000167608	TMC4	protein_coding	1578.79	-1.62325	0.38712	16.0335	0.000329883	0.00392494	881.479	1171.2	2369.84	3075.44	4943.25	1600.59	823.404	1031.37	924.236	3277.19	724.603	655.788	641.609	541.77	1020.06
827	ENSG00000163909	HEYL	protein_coding	54.5241	1.92086	0.480495	16.0259	0.000331143	0.00393592	13.1238	21.1572	23.4229	38.9914	33.4525	23.3662	33.5627	47.072	40.2586	49.743	87.5409	123.464	44.5996	200.969	37.138
6135	ENSG00000169855	ROBO1	protein_coding	96.6834	2.11545	0.670987	16.0257	0.000331187	0.00393592	216.542	51.3817	28.9341	22.745	2.57327	15.8556	68.617	27.4001	81.3739	4.38909	145.656	330.686	169.792	234.789	49.5173
14001	ENSG00000102032	RENBP	protein_coding	127.274	-1.27221	0.573705	16.0245	0.000331382	0.00393597	53.2241	72.5388	146.048	417.533	640.744	35.0493	34.3085	23.8873	15.4182	74.6145	79.4489	78.7938	58.6837	126.825	51.9932
15709	ENSG00000196781	TLE1	protein_coding	295.432	0.705229	0.326145	16.011	0.000333615	0.00395794	214.355	344.559	176.36	120.223	64.3317	529.912	495.236	360.417	388.025	326.256	436.233	258.096	331.759	219.83	165.883
27501	ENSG00000196169	KIF19	protein_coding	44.2749	-3.14209	0.699753	16.0121	0.000333437	0.00395794	41.5586	49.8704	44.0901	149.467	74.6248	41.7254	29.8335	19.6719	138.764	33.6497	20.5979	1.24085	13.3016	3.25192	2.47586
1855	ENSG00000023902	PLEKHO1	protein_coding	377.736	-1.13271	0.493449	16.008	0.000334125	0.00396172	174.983	198.726	511.169	1317.58	1446.18	126.845	102.18	57.6105	81.3739	358.442	195.68	169.376	226.128	429.904	269.869
7771	ENSG00000196616	ADH1B	protein_coding	163.568	-3.60633	0.900345	15.9929	0.000336656	0.00398715	672.957	601.468	221.828	341.175	59.1852	3.33803	60.4128	162.995	95.0789	1.46303	11.7702	1.86127	149.448	50.73	19.8069
25467	ENSG00000261602	AC092115.2	antisense	134.044	0.813359	0.710973	15.9937	0.000336526	0.00398715	56.8696	146.589	42.7123	14.6218	5.14654	401.398	335.627	201.637	230.416	122.894	217.749	37.8458	85.287	111.866	0
12195	ENSG00000153993	SEMA3D	protein_coding	11.1919	-2.78423	0.93452	15.9864	0.00033776	0.00399792	92.5954	37.7806	8.26689	3.24928	5.14654	0.834508	1.49167	1.40513	1.71313	0	2.20691	1.86127	2.34735	6.50384	2.47586
5519	ENSG00000131378	RFTN1	protein_coding	160.887	1.4299	0.520681	15.9802	0.000338798	0.00400791	203.418	139.788	86.8023	53.6131	36.0258	20.8627	161.847	52.6925	130.198	23.4085	354.577	318.277	233.953	523.559	74.2759
23821	ENSG00000198794	SCAMP5	protein_coding	174.529	-0.999806	0.344096	15.9775	0.000339257	0.00401104	369.652	175.302	281.074	399.662	162.116	146.873	107.401	122.247	83.087	84.8557	147.128	192.952	87.6344	176.254	81.7035
19102	ENSG00000107807	TLX1	protein_coding	16.425	5.23441	1.21984	15.9636	0.000341626	0.00403674	8.02007	0.755613	0	0	0	11.6831	6.71253	0	0	13.1673	5.14946	71.9691	3.91225	50.73	74.2759
27291	ENSG00000062716	VMP1	protein_coding	2243.58	0.772951	0.29166	15.9576	0.000342647	0.00404649	2195.31	2335.6	2692.25	1421.56	1134.81	1346.06	1403.66	1389.68	1512.7	1776.12	4285.09	2848.99	3125.11	3168.67	3018.08
16240	ENSG00000167157	PRRX2	protein_coding	14.5353	1.32828	0.65011	15.9535	0.000343361	0.0040526	5.10368	6.80052	13.7782	17.871	12.8663	7.51057	0.745837	2.81027	1.71313	8.77818	30.1611	23.5761	13.3016	50.73	22.2828
4853	ENSG00000115896	PLCL1	protein_coding	11.4092	1.69841	0.671755	15.9461	0.000344631	0.00406527	11.6656	9.82297	5.51126	9.74784	0	2.50352	5.22086	4.91797	5.99597	0	19.1266	23.5761	12.5192	35.7711	24.7586
65	ENSG00000260179	AL162741.1	lincRNA	9.47457	-4.0401	1.12114	15.9428	0.000345195	0.00406728	0.729097	0.755613	16.5338	21.1203	82.3446	0.834508	0.745837	0	0	10.2412	0.735638	0	0	0.650384	7.42759
26794	ENSG00000131759	RARA	protein_coding	191.767	-0.114899	0.2823	15.9439	0.000345012	0.00406728	255.184	248.597	235.606	204.705	259.9	114.328	124.555	96.9542	90.7961	143.377	225.105	225.834	269.945	250.398	131.221
3185	ENSG00000176887	SOX11	protein_coding	3.9648	5.48876	1.66127	15.9353	0.000346497	0.00407645	0	0	0	0	0	0	0.745837	0	0	0	20.5979	16.131	3.91225	15.6092	2.47586
5363	ENSG00000224318	CHL1-AS2	processed_transcript	3.55271	-4.4705	1.30255	15.9368	0.000346226	0.00407645	5.83278	8.31174	9.64471	3.24928	20.5862	0	2.23751	1.40513	0	0	0	1.24085	0.78245	0	0
14373	ENSG00000133878	DUSP26	protein_coding	9.4878	-3.70022	1.04406	15.9337	0.000346764	0.00407645	5.10368	17.3791	24.8007	63.361	10.2931	0.834508	5.22086	2.1077	0	2.92606	0	0	3.91225	3.9023	2.47586
30422	ENSG00000099337	KCNK6	protein_coding	1563.04	-2.73617	0.620725	15.9342	0.000346683	0.00407645	270.495	522.128	3309.51	7643.93	5949.4	796.12	475.098	445.427	438.562	1654.69	350.164	279.811	359.927	351.207	599.159
29184	ENSG00000092758	COL9A3	protein_coding	79.8657	2.1903	0.546774	15.9285	0.000347681	0.0040849	59.0569	76.3169	31.6897	14.6218	0	117.666	90.2463	24.5898	33.4061	39.5018	214.806	152.004	83.7221	72.1926	188.166
5189	ENSG00000115053	NCL	protein_coding	3317.79	1.55279	0.372408	15.9253	0.000348225	0.00408897	2810.67	2861.51	1485.28	971.535	681.916	3649.3	3169.81	4490.1	3863.12	2463.74	4296.12	4416.8	5748.66	4055.14	4803.18
26149	ENSG00000178971	CTC1	protein_coding	287.719	-1.61372	0.386519	15.9223	0.000348757	0.00409289	210.709	211.572	296.23	490.641	1078.2	207.792	290.876	262.76	286.95	362.831	140.507	119.121	127.539	111.216	118.841
16024	ENSG00000148229	POLE3	protein_coding	323.391	1.40551	0.353342	15.9162	0.000349821	0.00410304	234.769	256.153	186.005	136.47	46.3188	335.472	363.968	512.874	399.16	260.419	338.393	457.252	484.337	460.472	378.807
31283	ENSG00000178935	ZNF552	protein_coding	84.1967	-0.343079	0.336181	15.9107	0.000350782	0.00411198	66.3479	114.853	64.7573	42.2407	61.7585	115.162	154.388	168.616	133.624	67.2993	69.8856	78.1734	45.3821	38.3727	42.0897
25865	ENSG00000167693	NXN	protein_coding	75.1255	0.562022	0.483827	15.9008	0.000352519	0.00413	56.1405	42.3143	68.8908	100.728	110.651	26.7042	29.8335	12.6462	41.1152	32.1866	110.346	147.661	71.9854	248.447	27.2345
29331	ENSG00000181588	MEX3D	protein_coding	114.055	2.5041	0.579739	15.8923	0.000354027	0.00414531	47.3913	120.142	11.0225	12.9971	2.57327	72.6022	177.509	172.831	162.748	20.4824	72.0925	367.291	230.04	199.018	42.0897
13908	ENSG00000234062	AL390879.1	transcribed_unprocessed_pseudogene	17.4182	2.67407	0.646294	15.8877	0.000354835	0.00414776	2.18729	9.06735	9.64471	1.62464	2.57327	11.6831	19.3918	22.4821	26.5536	7.31515	37.5175	23.5761	21.1261	31.8688	34.6621
16401	ENSG00000107317	PTGDS	protein_coding	87.9615	-3.27889	0.761322	15.8892	0.000354568	0.00414776	14.5819	8.31174	50.9792	735.962	362.831	20.8627	5.22086	9.83593	9.42224	45.3539	12.5058	4.34297	7.8245	9.10538	22.2828
18482	ENSG00000196693	ZNF33B	protein_coding	245.402	-0.0246634	0.274757	15.8877	0.000354839	0.00414776	234.04	223.661	192.894	138.094	167.262	278.726	373.664	484.771	394.021	258.956	213.335	210.324	161.967	171.051	178.262
8119	ENSG00000109738	GLRB	protein_coding	6.81626	3.31927	0.935324	15.8814	0.000355952	0.00415842	1.45819	2.26684	0	1.62464	2.57327	3.33803	2.98335	2.1077	1.71313	2.92606	30.1611	11.788	6.2596	30.5681	2.47586
6474	ENSG00000172765	TMCC1	protein_coding	131.327	1.25296	0.310696	15.8735	0.000357363	0.00417254	96.97	115.609	55.1126	63.361	59.1852	115.997	141.709	154.565	129.342	90.7078	300.876	237.622	143.971	165.848	99.0346
5889	ENSG00000001617	SEMA3F	protein_coding	373.194	-0.439798	0.459729	15.8625	0.000359342	0.00419328	169.88	95.2072	174.983	414.283	586.705	912.117	296.097	516.386	477.964	1091.42	143.449	145.179	259.773	205.521	108.938
920	ENSG00000142949	PTPRF	protein_coding	2018.18	-0.981626	0.28596	15.8502	0.000361553	0.00421669	3400.51	2538.86	1663.02	1663.63	2550.11	2249.83	2481.4	2756.17	2227.93	2730.01	1251.32	1420.15	1654.88	796.07	888.835
134	ENSG00000157873	TNFRSF14	protein_coding	1879.88	-1.60914	0.393245	15.8422	0.000363011	0.00423061	1087.81	1346.5	3207.55	3891.01	5730.67	1720.75	1068.04	980.08	971.347	3740.97	811.408	523.638	940.505	1071.18	1106.71
9637	ENSG00000145919	BOD1	protein_coding	258.72	1.22404	0.304663	15.8402	0.000363362	0.00423061	161.131	176.058	197.028	136.47	72.0515	357.169	205.105	359.714	294.659	203.361	407.543	226.455	349.755	362.914	371.38
14290	ENSG00000147459	DOCK5	protein_coding	297.714	-1.05448	0.278648	15.841	0.000363226	0.00423061	608.067	386.118	400.944	237.198	270.193	296.25	402.006	321.073	317.786	326.256	217.749	172.478	232.388	126.175	151.028
131	ENSG00000197921	HES5	protein_coding	45.8914	-3.59403	0.938697	15.8354	0.000364235	0.00423839	0	11.3342	44.0901	58.4871	182.702	137.694	19.3918	15.4565	35.9758	166.785	1.47128	2.48169	2.34735	5.20307	4.95173
11512	ENSG00000011275	RNF216	protein_coding	243.375	1.05315	0.296848	15.8335	0.000364589	0.00423992	218	272.776	141.915	162.464	92.6377	208.627	177.509	211.473	214.142	111.19	297.198	623.526	252.731	418.847	247.586
16166	ENSG00000106992	AK1	protein_coding	188.786	-3.08214	0.755284	15.8316	0.000364925	0.00423992	10.2074	241.041	585.571	690.472	599.572	105.982	17.1542	57.6105	17.9879	188.731	34.575	10.5472	102.501	43.5757	126.269
29450	ENSG00000167664	TMIGD2	protein_coding	39.0466	-2.58805	0.725556	15.8313	0.000364982	0.00423992	23.3311	10.5786	96.4471	129.971	203.288	24.2007	6.71253	2.1077	8.56567	20.4824	18.3909	11.788	13.3016	9.10538	7.42759
8467	ENSG00000113456	RAD1	protein_coding	140.156	1.26554	0.314447	15.8253	0.000366092	0.00425041	113.739	106.541	68.8908	58.4871	48.8921	132.687	136.488	184.072	197.01	81.9296	178.024	269.884	207.349	221.781	96.5587
28867	ENSG00000198959	TGM2	protein_coding	490.78	1.50445	0.647034	15.8052	0.00036978	0.00429082	1838.78	366.472	231.473	87.7306	54.0387	60.9191	249.11	150.349	162.748	52.6691	683.407	1012.53	995.276	1025.01	391.187
16823	ENSG00000185238	PRMT3	protein_coding	100.342	2.89567	0.655869	15.8024	0.00037029	0.00429432	83.8462	55.1597	16.5338	1.62464	2.57327	70.9332	119.334	151.052	123.346	40.9648	155.955	287.256	163.532	133.979	99.0346
23694	ENSG00000137834	SMAD6	protein_coding	100.926	0.560857	0.41044	15.799	0.000370931	0.00429935	48.1204	112.586	42.7123	43.8653	38.599	211.13	146.184	147.539	172.17	137.525	45.6095	80.0347	133.799	74.7942	79.2277
28155	ENSG00000141424	SLC39A6	protein_coding	157.52	2.06859	0.497565	15.7923	0.000372168	0.00431126	129.779	132.232	50.9792	30.8682	5.14654	91.7959	210.326	198.826	229.56	67.2993	292.048	392.108	201.09	209.424	121.317
5027	ENSG00000079308	TNS1	protein_coding	312.162	0.743194	0.515639	15.7537	0.000379419	0.00438787	536.616	371.762	166.716	177.086	105.504	40.8909	195.409	127.165	119.063	35.1127	426.67	836.331	286.377	1178.5	79.2277
27119	ENSG00000170703	TTLL6	protein_coding	58.9144	-3.05173	0.676077	15.7548	0.00037921	0.00438787	86.7626	169.257	124.003	126.722	41.1723	16.6902	53.7003	81.4977	66.8122	21.9454	1.47128	3.10212	48.5119	12.3573	29.7104
29918	ENSG00000127528	KLF2	protein_coding	132.624	-0.139426	0.426808	15.7557	0.000379055	0.00438787	192.482	251.619	234.229	165.713	64.3317	35.8838	84.2796	23.8873	70.2385	55.5951	164.047	133.391	190.135	239.341	84.1794
30989	ENSG00000105374	NKG7	protein_coding	76.2956	-2.00698	0.562091	15.752	0.00037974	0.00438913	50.3077	48.3592	198.405	334.676	144.103	48.4014	20.1376	21.077	23.9839	64.3733	54.4372	7.44508	62.596	36.4215	29.7104
14267	ENSG00000173530	TNFRSF10D	protein_coding	103.014	0.110196	0.503433	15.7448	0.000381111	0.00440251	98.4282	102.763	79.9133	38.9914	2.57327	157.722	152.897	250.114	183.305	158.007	79.4489	52.1156	100.936	53.3315	34.6621
30516	ENSG00000160460	SPTBN4	protein_coding	10.1615	-4.09933	1.08916	15.7406	0.000381929	0.00440949	4.37458	7.55613	15.156	45.4899	61.7585	5.84155	1.49167	1.40513	1.71313	0	0.735638	0	2.34735	4.55269	0
21402	ENSG00000183722	LHFPL6	protein_coding	87.2084	1.59313	0.490911	15.7373	0.000382546	0.00441413	104.99	93.696	23.4229	29.2435	15.4396	25.0352	97.7046	49.1797	72.8082	10.2412	180.967	179.923	126.757	264.056	34.6621
567	ENSG00000117682	DHDDS	protein_coding	320.663	-1.08992	0.271683	15.7333	0.000383322	0.00441816	244.248	568.976	421.611	441.902	594.425	302.092	367.698	283.837	237.269	318.94	210.392	201.638	201.09	215.277	200.545
32021	ENSG00000239900	ADSL	protein_coding	22.8907	1.33184	0.454462	15.7339	0.000383203	0.00441816	13.1238	12.0898	9.64471	8.1232	5.14654	42.5599	33.5627	43.5591	31.693	17.5564	19.1266	27.2986	37.5576	17.5604	24.7586
2380	ENSG00000203739	AL645568.1	antisense	11.9511	-2.62272	0.766594	15.7311	0.000383746	0.00442057	1.45819	21.1572	34.4454	34.1175	48.8921	5.00705	3.72918	1.40513	3.42627	4.38909	3.67819	3.10212	3.1298	3.9023	7.42759
14307	ENSG00000120915	EPHX2	protein_coding	458.523	-1.80668	0.45596	15.721	0.000385685	0.00444043	1239.47	919.581	574.549	295.685	249.607	539.927	594.432	790.387	408.582	387.703	265.565	53.3564	259.773	120.971	178.262
25914	ENSG00000167721	TSR1	protein_coding	294.447	0.709393	0.297142	15.7192	0.000386035	0.00444199	282.89	229.706	186.005	141.344	84.9179	418.923	380.377	458.776	408.582	327.719	300.14	378.458	329.411	355.76	133.697
30033	ENSG00000105664	COMP	protein_coding	36.0195	6.31099	1.37539	15.7153	0.000386777	0.00444804	0.729097	0	0	3.24928	0	2.50352	1.49167	0.702567	0	36.5757	328.094	26.0578	0.78245	132.678	7.42759
13858	ENSG00000213468	FIRRE	lincRNA	9.12732	4.56983	1.19474	15.7126	0.000387306	0.00445164	1.45819	0.755613	0	0	0	0	2.23751	4.91797	5.99597	1.46303	4.41383	53.3564	47.7294	7.15423	7.42759
19084	ENSG00000075826	SEC31B	protein_coding	143.252	-1.19837	0.349836	15.7103	0.000387751	0.00445428	121.759	155.656	210.806	203.08	156.969	170.24	183.476	183.37	179.879	204.824	103.725	47.7726	66.5082	123.573	37.138
25291	ENSG00000102996	MMP15	protein_coding	1664.79	-1.85548	0.45139	15.7076	0.000388273	0.0044578	752.429	933.182	2120.46	3125.81	7369.84	1422	788.35	562.053	544.777	3581.5	302.347	454.15	649.433	431.855	1933.65
21764	ENSG00000185950	IRS2	protein_coding	496.843	-0.123221	0.604562	15.7061	0.000388574	0.00445878	326.636	208.549	602.105	1691.25	697.356	115.997	131.267	85.0106	85.6567	191.657	1600.01	760.639	331.759	337.549	287.2
4319	ENSG00000019169	MARCO	protein_coding	32.8162	-1.03181	1.0284	15.6993	0.000389891	0.0044714	6.56188	14.3566	5.51126	290.811	30.8792	0	3.72918	0	0	1.46303	47.8164	42.1888	0	39.023	9.90346
3650	ENSG00000115380	EFEMP1	protein_coding	268.403	-0.853464	0.526429	15.6964	0.000390447	0.00447529	411.211	392.163	381.655	617.363	283.06	31.7113	209.58	120.139	140.477	23.4085	434.762	184.886	207.349	543.721	44.5656
13955	ENSG00000160131	VMA21	protein_coding	189.732	1.14351	0.287228	15.6893	0.000391846	0.00448883	129.05	171.524	115.736	118.599	77.1981	165.233	196.901	179.857	190.158	144.84	253.059	287.256	183.876	271.21	361.476
22813	ENSG00000214548	MEG3	lincRNA	486.238	-0.123061	0.558494	15.6858	0.00039253	0.00449417	198.315	440.522	516.681	1017.02	1317.51	34.2148	278.943	115.221	215.855	141.914	573.797	910.162	273.857	1101.1	158.455
24962	ENSG00000167371	PRRT2	protein_coding	96.6985	-1.68875	0.476518	15.6708	0.000395483	0.00452548	54.6823	106.541	95.0692	186.834	473.482	20.0282	120.826	29.5078	49.6809	59.9842	43.4026	55.8381	14.8665	48.1284	91.607
14164	ENSG00000079459	FDFT1	protein_coding	1176.3	-0.210327	0.299755	15.6655	0.000396536	0.00453501	1310.92	1009.5	837.712	742.461	862.045	1543	1830.28	1774.68	1661.74	1858.05	1015.92	425.611	1060.22	647.783	1064.62
22534	ENSG00000273711	AC005520.5	antisense	10.2769	-3.84067	0.965116	15.655	0.000398614	0.00455625	4.37458	6.80052	30.3119	21.1203	28.306	14.1866	4.47502	4.2154	5.99597	29.2606	0.735638	1.24085	3.1298	0	0
31119	ENSG00000167613	LAIR1	protein_coding	150.19	-0.669941	0.436062	15.651	0.000399409	0.00456281	269.037	182.858	254.896	219.326	231.594	23.3662	123.809	80.0926	70.2385	45.3539	200.093	109.195	181.528	184.709	76.7518
11715	ENSG00000272568	AC005162.3	antisense	6.14866	-4.0441	1.11865	15.6413	0.000401363	0.00457753	4.37458	5.28929	11.0225	16.2464	5.14654	17.5247	13.4251	7.72823	7.7091	1.46303	0.735638	0	1.5649	0	0
20355	ENSG00000178498	DTX3	protein_coding	89.4919	0.140436	0.355108	15.6415	0.000401312	0.00457753	75.8261	105.03	67.5129	180.335	82.3446	48.4014	56.6836	35.8309	60.8162	19.0194	144.185	114.778	88.4168	233.488	29.7104
22610	ENSG00000100577	GSTZ1	protein_coding	336.412	-1.99637	0.49378	15.6424	0.000401142	0.00457753	138.529	211.572	475.346	685.598	998.428	482.345	227.48	198.124	138.764	759.312	65.4718	39.7071	112.673	109.265	403.566
5224	ENSG00000182600	SNORC	protein_coding	748.869	-2.42505	0.639755	15.6393	0.000401771	0.00457966	78.0134	144.322	1056.78	1231.48	2372.55	1281.8	261.789	278.919	275.815	3422.03	100.782	44.6705	179.181	98.8584	406.042
29522	ENSG00000125652	ALKBH7	protein_coding	1397.09	-2.34821	0.559612	15.6276	0.000404113	0.00460381	399.545	581.822	3028.44	4022.61	5342.11	1381.94	352.035	481.258	328.922	2564.69	322.209	209.083	384.965	422.75	1133.95
25529	ENSG00000140830	TXNL4B	protein_coding	115.3	-0.175916	0.28635	15.6239	0.000404866	0.00460731	107.177	63.4715	85.4245	113.725	105.504	206.123	119.334	168.616	151.612	200.435	77.242	76.9325	107.978	86.5011	59.4207
28868	ENSG00000149633	KIAA1755	protein_coding	66.9406	1.03515	0.499767	15.6247	0.000404713	0.00460731	28.4348	38.5363	35.8232	159.215	48.8921	21.6972	33.5627	5.62053	27.4101	38.0388	81.6558	89.9614	102.501	243.244	49.5173
27557	ENSG00000108469	RECQL5	protein_coding	452.888	-1.25241	0.313844	15.6163	0.000406408	0.00462231	317.886	333.225	487.747	677.475	1659.76	424.764	272.23	224.119	268.105	807.592	226.576	228.936	175.269	194.465	495.173
28774	ENSG00000101444	AHCY	protein_coding	1382.44	1.23589	0.307219	15.6135	0.000406987	0.00462634	625.566	667.962	939.67	758.707	805.433	1713.24	851.746	1594.12	1125.53	1938.51	1462.45	1515.7	1373.2	1413.28	3951.48
5044	ENSG00000018280	SLC11A1	protein_coding	55.3079	2.41146	0.746066	15.611	0.000407498	0.00462726	10.9365	5.28929	39.9566	25.9942	18.0129	15.0211	28.3418	0.702567	23.1273	32.1866	93.426	240.724	43.8172	182.758	69.3242
5895	ENSG00000012171	SEMA3B	protein_coding	1056.48	-1.54538	0.380001	15.6109	0.000407516	0.00462726	1450.17	734.456	1313.06	1257.47	2555.26	1523.81	462.419	670.951	508.801	2725.62	222.898	234.52	453.039	598.353	1136.42
15798	ENSG00000198000	NOL8	protein_coding	245.576	1.56809	0.386694	15.5989	0.000409957	0.00465241	224.562	250.108	97.8249	63.361	30.8792	259.532	334.881	319.668	329.778	93.6339	375.175	463.456	299.678	335.598	205.497
10266	ENSG00000204482	LST1	protein_coding	183.653	-1.42739	0.499271	15.5907	0.00041165	0.00466906	119.572	98.2297	312.764	657.979	620.158	62.5881	89.5004	41.4514	66.8122	99.486	107.403	40.948	162.75	109.265	165.883
10574	ENSG00000124574	ABCC10	protein_coding	193.696	1.04977	0.281107	15.5884	0.00041211	0.00466915	169.88	147.345	101.958	94.2291	64.3317	186.93	311.014	227.632	231.273	163.859	196.415	377.838	205.002	256.902	170.835
15422	ENSG00000137073	UBAP2	protein_coding	254.115	1.50549	0.38219	15.5892	0.000411949	0.00466915	199.773	244.819	106.092	69.8595	43.7456	218.641	321.456	412.407	316.073	127.284	395.037	627.248	238.647	277.714	212.924
29117	ENSG00000124209	RAB22A	protein_coding	289.008	1.85226	0.444314	15.5836	0.0004131	0.0046778	287.993	304.512	115.736	47.1146	30.8792	349.659	279.689	271.191	254.4	155.081	455.36	650.824	339.583	414.295	378.807
1160	ENSG00000226476	LINC01748	lincRNA	22.944	4.00878	0.965032	15.5756	0.000414756	0.00469398	2.91639	0	5.51126	0	10.2931	15.0211	2.23751	14.0513	9.42224	1.46303	192.001	27.2986	12.5192	26.6657	24.7586
27002	ENSG00000181513	ACBD4	protein_coding	260.956	-1.96935	0.476998	15.5654	0.000416877	0.00471539	146.549	132.988	414.722	609.24	877.485	356.335	99.1963	108.898	83.9436	536.932	100.782	51.4952	77.4625	93.0049	225.304
7334	ENSG00000109819	PPARGC1A	protein_coding	125.196	-1.78866	0.440077	15.5631	0.000417361	0.00471829	193.211	317.357	208.05	103.977	90.0644	118.5	206.597	156.672	138.764	86.3187	55.1728	39.7071	61.8135	17.5604	84.1794
5253	ENSG00000188042	ARL4C	protein_coding	210.081	0.912385	0.448248	15.5598	0.000418054	0.00472353	226.749	226.684	108.847	264.816	108.077	53.4085	94.7213	67.4464	101.931	124.357	370.761	363.568	406.874	546.323	86.6553
30061	ENSG00000250067	YJEFN3	protein_coding	240.734	-2.33046	0.548637	15.5579	0.00041845	0.00472542	37.184	88.4067	274.185	503.639	1520.8	183.592	104.417	100.467	128.485	346.738	43.4026	25.4374	53.2066	87.1515	113.89
15046	ENSG00000129295	LRRC6	protein_coding	34.242	2.53564	0.656716	15.551	0.000419899	0.00473919	21.8729	14.3566	6.88908	0	2.57327	79.2782	38.0377	34.4258	40.2586	27.7976	56.6441	25.4374	97.8062	16.2596	51.9932
13310	ENSG00000126759	CFP	protein_coding	51.3221	-1.78281	0.444697	15.5468	0.000420786	0.00474437	57.5987	24.9352	56.4904	170.587	136.383	26.7042	29.0876	22.4821	41.1152	92.1708	16.184	14.2697	28.9506	18.2108	34.6621
29954	ENSG00000099330	OCEL1	protein_coding	193.753	-1.93743	0.477686	15.5466	0.000420818	0.00474437	164.776	174.547	429.878	417.533	213.581	408.074	116.351	109.6	114.78	362.831	88.2765	31.6416	71.2029	106.663	96.5587
32565	ENSG00000160224	AIRE	protein_coding	7.95749	-0.987485	0.70492	15.5383	0.000422576	0.00476159	3.64549	6.0449	5.51126	53.6131	12.8663	1.66902	0.745837	0.702567	1.71313	0	3.67819	4.96339	2.34735	16.91	4.95173
20711	ENSG00000136048	DRAM1	protein_coding	131.558	1.31068	0.344334	15.5358	0.000423092	0.00476225	105.719	90.6735	49.6013	79.6074	28.306	172.743	141.709	113.113	185.875	112.653	209.657	209.703	174.486	254.951	44.5656
21668	ENSG00000152749	GPR180	protein_coding	92.8588	2.37632	0.582438	15.5358	0.000423095	0.00476225	106.448	57.4266	35.8232	16.2464	0	62.5881	99.1963	66.0413	102.788	17.5564	200.093	271.125	105.631	128.126	123.793
10307	ENSG00000204366	ZBTB12	protein_coding	35.5791	2.51341	0.614145	15.5252	0.000425353	0.00478505	23.3311	22.6684	2.75563	4.87392	5.14654	15.0211	46.2419	37.236	47.1112	7.31515	45.6095	78.1734	61.0311	97.5576	39.6138
31658	ENSG00000128218	VPREB3	protein_coding	16.4701	-2.43792	0.893973	15.5208	0.00042629	0.00479298	18.2274	34.7582	30.3119	86.1059	25.7327	1.66902	3.72918	0	5.99597	5.85212	10.2989	0	9.3894	2.60154	12.3793
26783	ENSG00000008838	MED24	protein_coding	444.045	0.953328	0.296141	15.5076	0.000429114	0.0048221	352.154	429.188	228.717	199.831	133.81	689.303	550.428	548.704	621.868	430.131	520.096	491.996	622.83	393.482	448.131
6000	ENSG00000186451	SPATA12	protein_coding	7.09069	3.36773	1.07789	15.5	0.00043075	0.00483785	0.729097	0	0	0	5.14654	20.8627	2.23751	15.4565	5.99597	21.9454	8.09201	3.10212	6.2596	9.10538	7.42759
31959	ENSG00000185022	MAFF	protein_coding	168.281	1.03459	0.380246	15.498	0.000431183	0.00484009	171.338	233.484	118.492	126.722	38.599	95.9684	85.0254	94.8465	105.358	103.875	206.714	311.453	321.587	322.591	188.166
21655	ENSG00000184564	SLITRK6	protein_coding	115.409	-1.12486	0.88234	15.4962	0.000431572	0.00484181	78.7425	163.968	44.0901	27.6189	0	166.902	189.443	219.903	595.314	80.4666	37.5175	6.82466	112.673	5.20307	2.47586
2562	ENSG00000116833	NR5A2	protein_coding	142.139	-2.66117	0.649507	15.4949	0.000431849	0.00484229	482.663	347.582	191.516	121.848	270.193	18.3592	166.322	92.0362	94.2224	42.4278	8.82765	51.4952	148.665	63.7376	32.1862
15679	ENSG00000165092	ALDH1A1	protein_coding	721.244	-2.13039	0.62362	15.4886	0.000433211	0.00485493	3165.01	742.767	359.61	274.564	162.116	1262.61	742.854	1431.83	1337.96	381.851	94.8973	80.0347	582.925	147.637	51.9932
28419	ENSG00000101255	TRIB3	protein_coding	225.063	2.79222	0.647043	15.4867	0.000433619	0.00485656	18.9565	24.1796	63.3795	110.476	82.3446	344.652	31.3251	120.139	83.9436	434.52	122.851	446.705	190.135	423.4	878.932
28435	ENSG00000125895	TMEM74B	protein_coding	60.314	0.680853	0.514792	15.4857	0.000433827	0.00485656	91.1372	24.9352	52.357	30.8682	64.3317	15.0211	25.3585	4.91797	11.1354	55.5951	63.2648	55.8381	86.8519	38.3727	284.724
11788	ENSG00000173852	DPY19L1	protein_coding	180.127	2.4071	0.567473	15.4811	0.000434842	0.00486264	162.589	160.946	35.8232	19.4957	0	166.902	333.389	203.042	203.006	76.0775	281.749	476.485	231.605	214.627	136.173
25509	ENSG00000198650	TAT	protein_coding	4.89192	-4.26815	1.1615	15.4817	0.000434703	0.00486264	29.893	6.0449	11.0225	6.49856	5.14654	6.67606	0.745837	0	1.71313	2.92606	1.47128	1.24085	0	0	0
12924	ENSG00000133619	KRBA1	protein_coding	24.6226	-1.33987	0.605745	15.4787	0.000435358	0.00486578	21.8729	21.9128	49.6013	55.2378	90.0644	5.00705	9.69588	5.62053	3.42627	14.6303	12.5058	13.6493	8.60695	50.0796	7.42759
5421	ENSG00000163701	IL17RE	protein_coding	762.189	-1.58037	0.397295	15.4733	0.000436521	0.00487361	291.639	597.69	1598.27	1608.39	2382.85	553.279	357.256	470.017	390.594	1288.93	231.726	262.439	449.909	417.547	532.311
5790	ENSG00000160796	NBEAL2	protein_coding	1271.88	0.249616	0.312326	15.4722	0.000436767	0.00487361	729.097	637.737	830.822	865.933	1273.77	1870.13	1493.91	1278.67	1819.35	3338.63	881.294	1344.46	935.028	1009.4	769.994
10619	ENSG00000153291	SLC25A27	protein_coding	98.2155	1.77856	0.475736	15.4727	0.000436654	0.00487361	56.1405	79.3394	28.9341	38.9914	5.14654	72.6022	122.317	172.129	208.146	46.8169	180.967	202.879	93.894	95.6065	69.3242
614	ENSG00000130768	SMPDL3B	protein_coding	268.118	-1.40731	0.38618	15.4627	0.000438842	0.00489412	158.214	459.413	538.726	255.069	280.486	413.916	244.634	409.596	189.301	430.131	111.817	67.0058	206.567	115.768	141.124
17150	ENSG00000255118	AP003306.2	antisense	25.1134	-0.902069	0.729258	15.4595	0.000439557	0.00489945	15.311	32.4914	34.4454	4.87392	0	30.8768	41.021	50.5848	85.6567	30.7236	3.67819	10.5472	27.3857	9.10538	0
4105	ENSG00000115085	ZAP70	protein_coding	120.197	-1.33024	0.478971	15.4451	0.00044273	0.00493177	143.632	150.367	176.36	359.046	249.607	35.0493	78.3129	44.9643	91.6527	51.206	156.691	33.5029	110.325	70.2415	51.9932
9789	ENSG00000248275	TRIM52-AS1	processed_transcript	112.67	-2.3095	0.561165	15.4442	0.000442935	0.00493177	18.2274	51.3817	195.65	282.687	548.106	76.7747	23.1209	41.4514	36.8324	225.306	30.1611	8.06551	35.2102	40.3238	76.7518
947	ENSG00000234093	RPS15AP11	processed_pseudogene	5.40444	-6.01253	1.6107	15.4422	0.000443383	0.0049341	0	11.3342	24.8007	12.9971	28.306	0	0	0.702567	0	2.92606	0	0	0	0	0
27246	ENSG00000181610	MRPS23	protein_coding	242.657	1.34581	0.340552	15.439	0.000444074	0.00493912	127.592	161.701	148.804	90.9799	97.7842	434.779	190.934	250.114	215.855	258.956	306.761	248.79	311.415	230.886	564.497
12102	ENSG00000106683	LIMK1	protein_coding	136.067	1.15421	0.312334	15.4311	0.000445839	0.00495608	99.8864	104.275	62.0017	87.7306	100.357	95.1339	128.284	113.816	119.063	95.0969	202.3	218.389	211.261	304.38	99.0346
29178	ENSG00000232803	SLCO4A1-AS1	antisense	88.9922	3.14047	0.695605	15.4234	0.00044755	0.00497243	18.9565	13.601	6.88908	21.1203	23.1594	45.0634	37.2918	46.3694	65.0991	59.9842	556.878	262.439	20.3437	137.881	19.8069
6115	ENSG00000113805	CNTN3	protein_coding	19.7759	-1.88119	0.970664	15.4191	0.000448532	0.00498066	18.2274	35.5138	4.13345	1.62464	0	10.0141	82.0421	94.1439	29.9798	4.38909	2.94255	1.24085	11.7367	0.650384	0
7208	ENSG00000145220	LYAR	protein_coding	131.307	2.51947	0.587441	15.4175	0.000448878	0.00498183	54.6823	75.5613	78.5355	30.8682	0	189.433	82.0421	151.052	115.637	59.9842	139.036	183.025	278.552	258.853	272.345
26454	ENSG00000007216	SLC13A2	protein_coding	142.292	-4.55402	0.861257	15.415	0.00044945	0.00498549	713.786	411.053	85.4245	155.965	56.6119	26.7042	21.6293	363.227	143.903	42.4278	4.41383	1.86127	60.2486	27.3161	19.8069
25727	ENSG00000103241	FOXF1	protein_coding	124.038	0.733207	0.382371	15.4101	0.000450543	0.00499493	158.214	153.389	96.4471	97.4784	48.8921	42.5599	105.909	58.313	72.8082	38.0388	147.128	207.222	235.517	346.655	51.9932
16366	ENSG00000148400	NOTCH1	protein_coding	613.4	0.49803	0.27154	15.4058	0.000451514	0.00500301	266.85	377.806	406.455	472.77	530.093	826.997	739.124	703.269	1022.74	989.008	624.556	740.165	418.611	614.613	467.938
2620	ENSG00000117139	KDM5B	protein_coding	341.772	1.42999	0.399518	15.3722	0.000459175	0.00508244	345.592	294.689	161.204	55.2378	46.3188	368.018	454.215	578.915	412.009	232.622	665.752	624.767	392.79	331.046	163.407
19504	ENSG00000008323	PLEKHG6	protein_coding	567.474	-1.75981	0.429857	15.3729	0.000459001	0.00508244	292.368	537.241	1306.17	965.036	1495.07	718.511	269.247	359.012	341.77	956.821	197.887	264.3	201.09	238.691	368.904
29607	ENSG00000142347	MYO1F	protein_coding	224.136	-1.02957	0.394652	15.3685	0.000460016	0.00508902	261.017	195.704	224.584	654.73	573.839	66.7606	164.084	77.9849	146.473	171.174	203.772	126.566	169.792	191.863	133.697
18983	ENSG00000138193	PLCE1	protein_coding	297.742	-1.338	0.350135	15.361	0.000461747	0.00510544	255.184	529.685	538.726	204.705	440.029	237	482.556	443.32	310.934	260.419	105.196	80.6551	254.296	147.637	175.786
8497	ENSG00000164318	EGFLAM	protein_coding	21.6426	1.13172	0.547374	15.3599	0.000462	0.0051055	31.3512	13.601	16.5338	14.6218	12.8663	8.34508	8.20421	5.62053	4.28283	11.7042	61.7936	35.9846	30.5155	61.7865	7.42759
6807	ENSG00000163577	EIF5A2	protein_coding	33.4624	1.47484	0.381578	15.3567	0.000462732	0.00511085	20.4147	17.3791	11.0225	27.6189	15.4396	32.5458	32.8168	15.4565	31.693	35.1127	55.1728	83.1368	24.2559	42.9254	56.9449
25121	ENSG00000091651	ORC6	protein_coding	90.6236	2.14989	0.522701	15.3497	0.000464355	0.00512603	76.5552	39.2919	26.1785	14.6218	28.306	63.4226	72.3462	122.247	90.7961	32.1866	159.633	101.749	111.89	137.881	282.249
26656	ENSG00000270885	RASL10B	protein_coding	16.9087	4.8472	1.2782	15.3431	0.000465893	0.00514026	4.37458	0	0	11.3725	0	4.17254	0	3.51283	0	1.46303	5.14946	65.1445	60.2486	33.82	64.3725
28736	ENSG00000101350	KIF3B	protein_coding	909.889	-1.25262	0.381215	15.3329	0.000468283	0.00516387	812.215	584.844	1242.79	2300.49	2712.23	411.412	534.019	500.227	474.538	972.914	381.796	875.418	335.671	502.097	1007.68
6420	ENSG00000197763	TXNRD3	protein_coding	23.6057	1.93791	0.486091	15.3302	0.000468909	0.00516801	9.47827	18.1347	6.88908	4.87392	7.71981	15.0211	43.2585	26.6975	27.4101	11.7042	22.0691	39.7071	39.9049	53.9819	27.2345
25347	ENSG00000166592	RRAD	protein_coding	44.6307	-0.709878	0.578835	15.3215	0.000470953	0.0051873	32.8094	24.9352	57.8682	129.971	146.676	7.51057	1.49167	6.3231	10.2788	71.6884	22.8048	32.8825	25.8208	63.7376	34.6621
25959	ENSG00000074755	ZZEF1	protein_coding	579.712	-1.23824	0.310418	15.3206	0.000471161	0.0051873	1627.35	869.71	640.684	602.742	560.973	439.786	749.566	507.956	550.772	384.777	338.393	508.747	342.713	299.177	272.345
[truncated: 30,807 more rows]
