# Supplementary material for: Transcriptomic Analyses of the Adenoma-Carcinoma Sequence Identify Hallmarks Associated With the Onset of Colorectal Cancer
Source: Front Oncol. 2021 Aug 11;11:704531. doi: 10.3389/fonc.2021.704531 (PMC8387103; doi:10.3389/fonc.2021.704531)
Supplement: Supplementary file 6 [file Table_5.xlsx]

## Sheet: select
Canonical pathway:
MAPK	GO_ACTIVATION_OF_MAPK_ACTIVITY
SRC	BIOCARTA_BARRESTIN_SRC_PATHWAY
JAK-STAT	KEGG_JAK_STAT_SIGNALING_PATHWAY
VEGF	BIOCARTA_VEGF_PATHWAY
Proteosome	KEGG_PROTEASOME
NOTCH	GO_REGULATION_OF_NOTCH_SIGNALING_PATHWAY
Cell cycle	REACTOME_CELL_CYCLE
Transla­tion	REACTOME_TRANSLATION
Integrin-β3	REACTOME_INTEGRIN_ALPHAIIB_BETA3_SIGNALING
WNT	BIOCARTA_WNT_PATHWAY
EMT	HALLMARK_EPITHELIAL_MESENCHYMAL_TRANSITION
P53	HALLMARK_P53_PATHWAY
TGF-β	KARAKAS_TGFB1_SIGNALING
MYC	PID_MYC_ACTIV_PATHWAY
Immune activation
Immune response	GO_ACTIVATION_OF_IMMUNE_RESPONSE
PD1 signaling	REACTOME_PD1_SIGNALING
Complement activation	GO_COMPLEMENT_ACTIVATION
Leukocyte mediated cytotoxicity	GO_REGULATION_OF_LEUKOCYTE_MEDIATED_CYTOTOXICITY
TH1	GSE14308_TH1_VS_NAIVE_CD4_TCELL_UP
NK	GO_REGULATION_OF_NATURAL_KILLER_CELL_MEDIATED_IMMUNITY
TH2	GSE14308_TH2_VS_NAIVE_CD4_TCELL_UP
TH17	GSE14308_TH17_VS_NAIVE_CD4_TCELL_UP
Treg	GSE7852_TREG_VS_TCONV_UP
Metabolic action:
Sugar,aa,nucleotide	KEGG_AMINO_SUGAR_AND_NUCLEOTIDE_SUGAR_METABOLISM
Starch,sucrose	KEGG_STARCH_AND_SUCROSE_METABOLISM
Glutathione	GO_GLUTATHIONE_METABOLIC_PROCESS
Tyrosine	KEGG_TYROSINE_METABOLISM
Lysophospholipid	PID_LYSOPHOSPHOLIPID_PATHWAY
Fatty acid	KEGG_FATTY_ACID_METABOLISM
Arachnoid acid	KEGG_ARACHIDONIC_ACID_METABOLISM
Linoleic acid	KEGG_LINOLEIC_ACID_METABOLISM
Glutamine	GO_GLUTAMINE_METABOLIC_PROCESS
Lysophospholipid	PID_LYSOPHOSPHOLIPID_PATHWAY

## Sheet: intergrate
GESA	GS.br..follow.link.to.MSigDB	GS.DETAILS	SIZE	ES	NES	NOM.p.val	FDR.q.val	FWER.p.val	RANK.AT.MAX	LEADING.EDGE	CL
AN_A	REACTOME_CELL_CYCLE_MITOTIC	REACTOME_CELL_CYCLE_MITOTIC		302	0.582517	2.95686	0	0	0	6625	tags=53%, list=20%, signal=66%	c2.all.v6.2.symbols.gmt
AN_A	PID_MYC_ACTIV_PATHWAY	PID_MYC_ACTIV_PATHWAY		77	0.578387	2.41781	0	0	0	8896	tags=70%, list=27%, signal=96%	c2.all.v6.2.symbols.gmt
AN_A	GSE14308_TH2_VS_NAIVE_CD4_TCELL_UP	GSE14308_TH2_VS_NAIVE_CD4_TCELL_UP		180	0.439476	2.06669	0	0.000238	0.293	7462	tags=45%, list=23%, signal=58%	c7.all.v6.2.symbols.gmt
AN_A	GO_GLUTAMINE_METABOLIC_PROCESS	GO_GLUTAMINE_METABOLIC_PROCESS		22	0.625684	1.99729	0	0.000562	0.625	3097	tags=50%, list=10%, signal=55%	c5.all.v6.2.symbols.gmt
AN_A	BIOCARTA_WNT_PATHWAY	BIOCARTA_WNT_PATHWAY		26	0.610426	1.97644	0	0.000742	0.753	9335	tags=69%, list=29%, signal=97%	c2.all.v6.2.symbols.gmt
AN_A	GSE14308_TH17_VS_NAIVE_CD4_TCELL_UP	GSE14308_TH17_VS_NAIVE_CD4_TCELL_UP		185	0.379777	1.80873	0	0.00428843	1	4214	tags=30%, list=13%, signal=34%	c7.all.v6.2.symbols.gmt
AN_A	GO_REGULATION_OF_NOTCH_SIGNALING_PATHWAY	GO_REGULATION_OF_NOTCH_SIGNALING_PATHWAY		60	0.408095	1.62946	0.00632911	0.0185839	1	4301	tags=27%, list=13%, signal=31%	c5.all.v6.2.symbols.gmt
AN_A	KEGG_PROTEASOME	KEGG_PROTEASOME		42	0.432775	1.59863	0.014218	0.0229923	1	7423	tags=40%, list=23%, signal=52%	c2.all.v6.2.symbols.gmt
AN_A	REACTOME_TRANSLATION	REACTOME_TRANSLATION		169	0.328327	1.53207	0.00138313	0.0359679	1	7048	tags=24%, list=22%, signal=31%	c2.all.v6.2.symbols.gmt
AN_A	BIOCARTA_VEGF_PATHWAY	BIOCARTA_VEGF_PATHWAY		29	0.433935	1.46998	0.045977	0.0534238	1	2923	tags=28%, list=9%, signal=30%	c2.all.v6.2.symbols.gmt
AN_A	GSE14308_TH1_VS_NAIVE_CD4_TCELL_UP	GSE14308_TH1_VS_NAIVE_CD4_TCELL_UP		177	0.297576	1.41941	0.00846262	0.0734528	1	6704	tags=31%, list=21%, signal=38%	c7.all.v6.2.symbols.gmt
AN_A	KEGG_FATTY_ACID_METABOLISM	KEGG_FATTY_ACID_METABOLISM		42	0.37312	1.36989	0.0698758	0.098591	1	3343	tags=21%, list=10%, signal=24%	c2.all.v6.2.symbols.gmt
AN_A	HALLMARK_P53_PATHWAY	HALLMARK_P53_PATHWAY		196	0.25721	1.22531	0.0978723	0.213304	1	4641	tags=21%, list=14%, signal=24%	h.all.v6.2.symbols.gmt
AN_A	KEGG_AMINO_SUGAR_AND_NUCLEOTIDE_SUGAR_METABOLISM	KEGG_AMINO_SUGAR_AND_NUCLEOTIDE_SUGAR_METABOLISM		43	0.301227	1.1457	0.264931	0.308034	1	8013	tags=35%, list=25%, signal=46%	c2.all.v6.2.symbols.gmt
AN_A	GSE7852_TREG_VS_TCONV_UP	GSE7852_TREG_VS_TCONV_UP		190	0.222915	1.06704	0.316576	0.419807	1	6904	tags=27%, list=21%, signal=34%	c7.all.v6.2.symbols.gmt
AN_A	KEGG_TYROSINE_METABOLISM	KEGG_TYROSINE_METABOLISM		39	0.236686	0.867115	0.666134	0.768706	1	1494	tags=13%, list=5%, signal=13%	c2.all.v6.2.symbols.gmt
AN_A	KEGG_STARCH_AND_SUCROSE_METABOLISM	KEGG_STARCH_AND_SUCROSE_METABOLISM		47	0.203835	0.767942	0.841017	0.908554	1	5492	tags=17%, list=17%, signal=20%	c2.all.v6.2.symbols.gmt
AN_N	REACTOME_PD1_SIGNALING	REACTOME_PD1_SIGNALING		17	-0.828124	-2.54102	0	1.2e-05	0.001	2936	tags=82%, list=9%, signal=90%	c2.all.v6.2.symbols.gmt
AN_N	GO_COMPLEMENT_ACTIVATION	GO_COMPLEMENT_ACTIVATION		67	-0.567237	-2.52621	0	1.12e-05	0.001	6144	tags=54%, list=19%, signal=66%	c5.all.v6.2.symbols.gmt
AN_N	GO_REGULATION_OF_NATURAL_KILLER_CELL_MEDIATED_IMMUNITY	GO_REGULATION_OF_NATURAL_KILLER_CELL_MEDIATED_IMMUNITY		33	-0.655769	-2.46565	0	1.85e-05	0.002	4052	tags=48%, list=12%, signal=55%	c5.all.v6.2.symbols.gmt
AN_N	GO_ACTIVATION_OF_IMMUNE_RESPONSE	GO_ACTIVATION_OF_IMMUNE_RESPONSE		405	-0.388219	-2.22806	0	0.000261	0.073	5440	tags=34%, list=17%, signal=40%	c5.all.v6.2.symbols.gmt
AN_N	HALLMARK_EPITHELIAL_MESENCHYMAL_TRANSITION	HALLMARK_EPITHELIAL_MESENCHYMAL_TRANSITION		197	-0.383949	-2.04466	0	0.00168251	0.588	2849	tags=26%, list=9%, signal=29%	h.all.v6.2.symbols.gmt
AN_N	KEGG_ARACHIDONIC_ACID_METABOLISM	KEGG_ARACHIDONIC_ACID_METABOLISM		57	-0.442833	-1.88877	0.00536193	0.00568781	0.995	8305	tags=49%, list=26%, signal=66%	c2.all.v6.2.symbols.gmt
AN_N	PID_LYSOPHOSPHOLIPID_PATHWAY	PID_LYSOPHOSPHOLIPID_PATHWAY		64	-0.409993	-1.79505	0.00265957	0.0106682	1	3262	tags=28%, list=10%, signal=31%	c2.all.v6.2.symbols.gmt
AN_N	KEGG_JAK_STAT_SIGNALING_PATHWAY	KEGG_JAK_STAT_SIGNALING_PATHWAY		130	-0.32267	-1.59462	0.00346021	0.0323024	1	5575	tags=29%, list=17%, signal=35%	c2.all.v6.2.symbols.gmt
AN_N	GO_GLUTATHIONE_METABOLIC_PROCESS	GO_GLUTATHIONE_METABOLIC_PROCESS		56	-0.368741	-1.5681	0.025	0.0365667	1	4221	tags=25%, list=13%, signal=29%	c5.all.v6.2.symbols.gmt
AN_N	KEGG_LINOLEIC_ACID_METABOLISM	KEGG_LINOLEIC_ACID_METABOLISM		28	-0.437029	-1.55436	0.0119048	0.0389217	1	8276	tags=57%, list=25%, signal=77%	c2.all.v6.2.symbols.gmt
AN_N	REACTOME_INTEGRIN_ALPHAIIB_BETA3_SIGNALING	REACTOME_INTEGRIN_ALPHAIIB_BETA3_SIGNALING		27	-0.432418	-1.53892	0.0308483	0.0418327	1	6171	tags=41%, list=19%, signal=50%	c2.all.v6.2.symbols.gmt
AN_N	GO_ACTIVATION_OF_MAPK_ACTIVITY	GO_ACTIVATION_OF_MAPK_ACTIVITY		131	-0.285445	-1.42287	0.00309597	0.0734314	1	5637	tags=29%, list=17%, signal=35%	c5.all.v6.2.symbols.gmt
AN_N	BIOCARTA_BARRESTIN_SRC_PATHWAY	BIOCARTA_BARRESTIN_SRC_PATHWAY		15	-0.397802	-1.2061	0.216895	0.194039	1	3227	tags=33%, list=10%, signal=37%	c2.all.v6.2.symbols.gmt
AN_N	KARAKAS_TGFB1_SIGNALING	KARAKAS_TGFB1_SIGNALING		18	-0.343078	-1.10026	0.351807	0.316486	1	746	tags=11%, list=2%, signal=11%	c2.all.v6.2.symbols.gmt
MA_A	KEGG_FATTY_ACID_METABOLISM	KEGG_FATTY_ACID_METABOLISM	Details ...	42	-0.707795	-2.71396	0	0	0	3244	tags=60%, list=10%, signal=66%	c2.all.v6.2.symbols.gmt
MA_A	KEGG_STARCH_AND_SUCROSE_METABOLISM	KEGG_STARCH_AND_SUCROSE_METABOLISM		47	-0.50572	-1.98991	0	0.00781465	0.744	5298	tags=43%, list=16%, signal=51%	c2.all.v6.2.symbols.gmt
MA_A	KEGG_AMINO_SUGAR_AND_NUCLEOTIDE_SUGAR_METABOLISM	KEGG_AMINO_SUGAR_AND_NUCLEOTIDE_SUGAR_METABOLISM		43	-0.475261	-1.79278	0.00227273	0.0313722	1	4924	tags=44%, list=15%, signal=52%	c2.all.v6.2.symbols.gmt
MA_A	KEGG_TYROSINE_METABOLISM	KEGG_TYROSINE_METABOLISM		39	-0.481712	-1.7866	0.0021322	0.0323668	1	3364	tags=33%, list=10%, signal=37%	c2.all.v6.2.symbols.gmt
MA_A	KEGG_LINOLEIC_ACID_METABOLISM	KEGG_LINOLEIC_ACID_METABOLISM		28	-0.442597	-1.51746	0.0376106	0.125458	1	8279	tags=54%, list=25%, signal=72%	c2.all.v6.2.symbols.gmt
MA_A	GO_GLUTATHIONE_METABOLIC_PROCESS	GO_GLUTATHIONE_METABOLIC_PROCESS		56	-0.344602	-1.40213	0.0691057	0.181487	1	5041	tags=29%, list=16%, signal=34%	c5.all.v6.2.symbols.gmt
MA_A	BIOCARTA_WNT_PATHWAY	BIOCARTA_WNT_PATHWAY		26	-0.379515	-1.29823	0.135965	0.249962	1	5084	tags=35%, list=16%, signal=41%	c2.all.v6.2.symbols.gmt
MA_A	REACTOME_TRANSLATION	REACTOME_TRANSLATION		169	-0.242394	-1.20491	0.128954	0.334713	1	12464	tags=50%, list=38%, signal=81%	c2.all.v6.2.symbols.gmt
MA_A	KEGG_ARACHIDONIC_ACID_METABOLISM	KEGG_ARACHIDONIC_ACID_METABOLISM		57	-0.288952	-1.16422	0.233577	0.375292	1	1998	tags=16%, list=6%, signal=17%	c2.all.v6.2.symbols.gmt
MA_A	GO_REGULATION_OF_NOTCH_SIGNALING_PATHWAY	GO_REGULATION_OF_NOTCH_SIGNALING_PATHWAY		60	-0.276287	-1.14167	0.247241	0.404738	1	2141	tags=17%, list=7%, signal=18%	c5.all.v6.2.symbols.gmt
MA_M	HALLMARK_EPITHELIAL_MESENCHYMAL_TRANSITION	HALLMARK_EPITHELIAL_MESENCHYMAL_TRANSITION	Details ...	197	0.744327	3.61514	0	0	0	3644	tags=67%, list=11%, signal=75%	h.all.v6.2.symbols.gmt
MA_M	GO_ACTIVATION_OF_IMMUNE_RESPONSE	GO_ACTIVATION_OF_IMMUNE_RESPONSE		405	0.406893	2.17376	0	8.47e-05	0.052	4453	tags=28%, list=14%, signal=32%	c5.all.v6.2.symbols.gmt
MA_M	REACTOME_PD1_SIGNALING	REACTOME_PD1_SIGNALING		17	0.724168	2.16161	0	0.000109	0.069	7219	tags=82%, list=22%, signal=106%	c2.all.v6.2.symbols.gmt
MA_M	KEGG_JAK_STAT_SIGNALING_PATHWAY	KEGG_JAK_STAT_SIGNALING_PATHWAY		130	0.416031	1.91432	0	0.00213199	0.938	8886	tags=48%, list=27%, signal=65%	c2.all.v6.2.symbols.gmt
MA_M	KARAKAS_TGFB1_SIGNALING	KARAKAS_TGFB1_SIGNALING		18	0.608588	1.81034	0.00587084	0.00521956	0.999	6115	tags=61%, list=19%, signal=75%	c2.all.v6.2.symbols.gmt
MA_M	PID_LYSOPHOSPHOLIPID_PATHWAY	PID_LYSOPHOSPHOLIPID_PATHWAY		64	0.424343	1.73596	0.00365631	0.00930006	1	3568	tags=31%, list=11%, signal=35%	c2.all.v6.2.symbols.gmt
MA_M	GSE7852_TREG_VS_TCONV_UP	GSE7852_TREG_VS_TCONV_UP		190	0.348822	1.7022	0	0.0117672	1	5986	tags=32%, list=18%, signal=39%	c7.all.v6.2.symbols.gmt
MA_M	BIOCARTA_BARRESTIN_SRC_PATHWAY	BIOCARTA_BARRESTIN_SRC_PATHWAY		15	0.598274	1.69637	0.0130597	0.0122245	1	2966	tags=40%, list=9%, signal=44%	c2.all.v6.2.symbols.gmt
MA_M	GO_REGULATION_OF_LEUKOCYTE_MEDIATED_CYTOTOXICITY	GO_REGULATION_OF_LEUKOCYTE_MEDIATED_CYTOTOXICITY		51	0.426567	1.66138	0.00554529	0.0155326	1	11072	tags=57%, list=34%, signal=86%	c5.all.v6.2.symbols.gmt
MA_M	GO_ACTIVATION_OF_MAPK_ACTIVITY	GO_ACTIVATION_OF_MAPK_ACTIVITY		131	0.332202	1.53557	0.00676819	0.0339814	1	7314	tags=34%, list=23%, signal=44%	c5.all.v6.2.symbols.gmt
MA_M	GO_COMPLEMENT_ACTIVATION	GO_COMPLEMENT_ACTIVATION		67	0.369891	1.52719	0.0240137	0.0356868	1	5367	tags=31%, list=17%, signal=37%	c5.all.v6.2.symbols.gmt
MA_M	HALLMARK_P53_PATHWAY	HALLMARK_P53_PATHWAY		196	0.309393	1.51278	0	0.0388963	1	4034	tags=23%, list=12%, signal=27%	h.all.v6.2.symbols.gmt
MA_M	GSE14308_TH2_VS_NAIVE_CD4_TCELL_UP	GSE14308_TH2_VS_NAIVE_CD4_TCELL_UP		180	0.299818	1.46355	0.00834725	0.0514524	1	4154	tags=21%, list=13%, signal=24%	c7.all.v6.2.symbols.gmt
MA_M	PID_MYC_ACTIV_PATHWAY	PID_MYC_ACTIV_PATHWAY		77	0.331402	1.39262	0.0485269	0.0770278	1	4178	tags=22%, list=13%, signal=25%	c2.all.v6.2.symbols.gmt
MA_M	KEGG_PROTEASOME	KEGG_PROTEASOME		42	0.362548	1.34316	0.0987433	0.100984	1	6038	tags=24%, list=19%, signal=29%	c2.all.v6.2.symbols.gmt
MA_M	GO_REGULATION_OF_NATURAL_KILLER_CELL_MEDIATED_IMMUNITY	GO_REGULATION_OF_NATURAL_KILLER_CELL_MEDIATED_IMMUNITY		33	0.377786	1.33858	0.112963	0.103428	1	11551	tags=55%, list=36%, signal=85%	c5.all.v6.2.symbols.gmt
MA_M	REACTOME_INTEGRIN_ALPHAIIB_BETA3_SIGNALING	REACTOME_INTEGRIN_ALPHAIIB_BETA3_SIGNALING		27	0.401542	1.32131	0.127072	0.113737	1	9093	tags=44%, list=28%, signal=62%	c2.all.v6.2.symbols.gmt
MA_M	BIOCARTA_VEGF_PATHWAY	BIOCARTA_VEGF_PATHWAY		29	0.350355	1.19454	0.230038	0.219808	1	8288	tags=45%, list=26%, signal=60%	c2.all.v6.2.symbols.gmt
MA_M	GSE14308_TH17_VS_NAIVE_CD4_TCELL_UP	GSE14308_TH17_VS_NAIVE_CD4_TCELL_UP		185	0.237271	1.14372	0.15625	0.280656	1	4224	tags=20%, list=13%, signal=23%	c7.all.v6.2.symbols.gmt
MA_M	GSE14308_TH1_VS_NAIVE_CD4_TCELL_UP	GSE14308_TH1_VS_NAIVE_CD4_TCELL_UP		177	0.231291	1.12826	0.203833	0.301011	1	6837	tags=23%, list=21%, signal=29%	c7.all.v6.2.symbols.gmt
MA_M	GO_GLUTAMINE_METABOLIC_PROCESS	GO_GLUTAMINE_METABOLIC_PROCESS		22	0.295645	0.938994	0.56238	0.639309	1	10592	tags=50%, list=33%, signal=74%	c5.all.v6.2.symbols.gmt
MA_M	REACTOME_CELL_CYCLE	REACTOME_CELL_CYCLE		386	0.176943	0.933857	0.6719	0.649534	1	7539	tags=23%, list=23%, signal=30%	c2.all.v6.2.symbols.gmt
MN_M	HALLMARK_EPITHELIAL_MESENCHYMAL_TRANSITION	HALLMARK_EPITHELIAL_MESENCHYMAL_TRANSITION		197	0.575604	2.86001	0	0	0	6347	tags=60%, list=20%, signal=74%	h.all.v6.2.symbols.gmt
MN_M	REACTOME_CELL_CYCLE_MITOTIC	REACTOME_CELL_CYCLE_MITOTIC		302	0.527305	2.74611	0	0	0	5699	tags=45%, list=18%, signal=55%	c2.all.v6.2.symbols.gmt
MN_M	PID_MYC_ACTIV_PATHWAY	PID_MYC_ACTIV_PATHWAY		77	0.596831	2.53502	0	0	0	5357	tags=51%, list=16%, signal=61%	c2.all.v6.2.symbols.gmt
MN_M	GO_GLUTAMINE_METABOLIC_PROCESS	GO_GLUTAMINE_METABOLIC_PROCESS		22	0.696188	2.21963	0	4.48e-05	0.037	5088	tags=55%, list=16%, signal=65%	c5.all.v6.2.symbols.gmt
MN_M	GSE14308_TH2_VS_NAIVE_CD4_TCELL_UP	GSE14308_TH2_VS_NAIVE_CD4_TCELL_UP		180	0.42797	2.11452	0	0.000168	0.176	5205	tags=36%, list=16%, signal=43%	c7.all.v6.2.symbols.gmt
MN_M	GSE14308_TH17_VS_NAIVE_CD4_TCELL_UP	GSE14308_TH17_VS_NAIVE_CD4_TCELL_UP		185	0.365408	1.80791	0	0.00460267	1	4740	tags=31%, list=15%, signal=36%	c7.all.v6.2.symbols.gmt
MN_M	KEGG_PROTEASOME	KEGG_PROTEASOME		42	0.48111	1.80628	0	0.00466746	1	7026	tags=43%, list=22%, signal=55%	c2.all.v6.2.symbols.gmt
MN_M	BIOCARTA_VEGF_PATHWAY	BIOCARTA_VEGF_PATHWAY		29	0.523755	1.80181	0.00162075	0.00485901	1	3091	tags=38%, list=10%, signal=42%	c2.all.v6.2.symbols.gmt
MN_M	GO_REGULATION_OF_NOTCH_SIGNALING_PATHWAY	GO_REGULATION_OF_NOTCH_SIGNALING_PATHWAY		60	0.393753	1.59942	0.00784929	0.0221299	1	5215	tags=33%, list=16%, signal=40%	c5.all.v6.2.symbols.gmt
MN_M	KARAKAS_TGFB1_SIGNALING	KARAKAS_TGFB1_SIGNALING		18	0.510807	1.55892	0.0393443	0.028788	1	9451	tags=67%, list=29%, signal=94%	c2.all.v6.2.symbols.gmt
MN_M	GSE14308_TH1_VS_NAIVE_CD4_TCELL_UP	GSE14308_TH1_VS_NAIVE_CD4_TCELL_UP		177	0.308153	1.5251	0.00271739	0.0356692	1	4538	tags=25%, list=14%, signal=29%	c7.all.v6.2.symbols.gmt
MN_M	GSE7852_TREG_VS_TCONV_UP	GSE7852_TREG_VS_TCONV_UP		190	0.300711	1.4899	0.00398406	0.0442658	1	6109	tags=28%, list=19%, signal=35%	c7.all.v6.2.symbols.gmt
MN_M	HALLMARK_P53_PATHWAY	HALLMARK_P53_PATHWAY		196	0.296431	1.48157	0.00399467	0.0467491	1	5203	tags=28%, list=16%, signal=33%	h.all.v6.2.symbols.gmt
MN_M	GO_ACTIVATION_OF_MAPK_ACTIVITY	GO_ACTIVATION_OF_MAPK_ACTIVITY		131	0.267773	1.23408	0.122507	0.190532	1	5826	tags=25%, list=18%, signal=31%	c5.all.v6.2.symbols.gmt
MN_M	BIOCARTA_WNT_PATHWAY	BIOCARTA_WNT_PATHWAY		26	0.35664	1.22421	0.20462	0.199911	1	6169	tags=31%, list=19%, signal=38%	c2.all.v6.2.symbols.gmt
MN_M	BIOCARTA_BARRESTIN_SRC_PATHWAY	BIOCARTA_BARRESTIN_SRC_PATHWAY		15	0.38867	1.13975	0.306667	0.296963	1	4515	tags=27%, list=14%, signal=31%	c2.all.v6.2.symbols.gmt
MN_M	KEGG_JAK_STAT_SIGNALING_PATHWAY	KEGG_JAK_STAT_SIGNALING_PATHWAY		130	0.244408	1.13892	0.231293	0.298038	1	8029	tags=32%, list=25%, signal=43%	c2.all.v6.2.symbols.gmt
MN_M	REACTOME_TRANSLATION	REACTOME_TRANSLATION		169	0.194908	0.939069	0.582781	0.62327	1	4065	tags=13%, list=13%, signal=15%	c2.all.v6.2.symbols.gmt
MN_N	KEGG_FATTY_ACID_METABOLISM	KEGG_FATTY_ACID_METABOLISM		42	-0.538105	-2.22455	0	0.00149538	0.095	3484	tags=40%, list=11%, signal=45%	c2.all.v6.2.symbols.gmt
MN_N	GO_REGULATION_OF_NATURAL_KILLER_CELL_MEDIATED_IMMUNITY	GO_REGULATION_OF_NATURAL_KILLER_CELL_MEDIATED_IMMUNITY		33	-0.51453	-2.00344	0	0.00821112	0.81	5205	tags=48%, list=16%, signal=58%	c5.all.v6.2.symbols.gmt
MN_N	KEGG_LINOLEIC_ACID_METABOLISM	KEGG_LINOLEIC_ACID_METABOLISM		28	-0.521264	-1.96173	0.00253165	0.0107141	0.921	10178	tags=64%, list=31%, signal=94%	c2.all.v6.2.symbols.gmt
MN_N	REACTOME_PD1_SIGNALING	REACTOME_PD1_SIGNALING		17	-0.583724	-1.9406	0.0026178	0.0121434	0.963	6925	tags=59%, list=21%, signal=75%	c2.all.v6.2.symbols.gmt
MN_N	KEGG_ARACHIDONIC_ACID_METABOLISM	KEGG_ARACHIDONIC_ACID_METABOLISM		57	-0.399726	-1.8045	0	0.0242277	1	7860	tags=39%, list=24%, signal=51%	c2.all.v6.2.symbols.gmt
MN_N	GO_GLUTATHIONE_METABOLIC_PROCESS	GO_GLUTATHIONE_METABOLIC_PROCESS		56	-0.396523	-1.75821	0.00321543	0.0296934	1	3928	tags=23%, list=12%, signal=26%	c5.all.v6.2.symbols.gmt
MN_N	KEGG_TYROSINE_METABOLISM	KEGG_TYROSINE_METABOLISM		39	-0.412786	-1.68095	0	0.0394635	1	5938	tags=38%, list=18%, signal=47%	c2.all.v6.2.symbols.gmt
MN_N	GO_REGULATION_OF_LEUKOCYTE_MEDIATED_CYTOTOXICITY	GO_REGULATION_OF_LEUKOCYTE_MEDIATED_CYTOTOXICITY		51	-0.383356	-1.64535	0.0131579	0.0452093	1	5496	tags=35%, list=17%, signal=42%	c5.all.v6.2.symbols.gmt
MN_N	GO_COMPLEMENT_ACTIVATION	GO_COMPLEMENT_ACTIVATION		67	-0.345263	-1.59797	0.0060423	0.0536884	1	3157	tags=24%, list=10%, signal=26%	c5.all.v6.2.symbols.gmt
MN_N	KEGG_STARCH_AND_SUCROSE_METABOLISM	KEGG_STARCH_AND_SUCROSE_METABOLISM		47	-0.361777	-1.56911	0.0139276	0.0598856	1	8299	tags=53%, list=26%, signal=71%	c2.all.v6.2.symbols.gmt
MN_N	KEGG_AMINO_SUGAR_AND_NUCLEOTIDE_SUGAR_METABOLISM	KEGG_AMINO_SUGAR_AND_NUCLEOTIDE_SUGAR_METABOLISM		43	-0.305601	-1.28852	0.130435	0.164803	1	4113	tags=26%, list=13%, signal=29%	c2.all.v6.2.symbols.gmt
MN_N	PID_LYSOPHOSPHOLIPID_PATHWAY	PID_LYSOPHOSPHOLIPID_PATHWAY		64	-0.269187	-1.23599	0.132022	0.197705	1	3992	tags=22%, list=12%, signal=25%	c2.all.v6.2.symbols.gmt
MN_N	GO_ACTIVATION_OF_IMMUNE_RESPONSE	GO_ACTIVATION_OF_IMMUNE_RESPONSE		405	-0.191542	-1.18041	0.04	0.244938	1	5663	tags=24%, list=17%, signal=28%	c5.all.v6.2.symbols.gmt
MN_N	REACTOME_INTEGRIN_ALPHAIIB_BETA3_SIGNALING	REACTOME_INTEGRIN_ALPHAIIB_BETA3_SIGNALING		27	-0.293392	-1.07976	0.323907	0.370749	1	3448	tags=22%, list=11%, signal=25%	c2.all.v6.2.symbols.gmt
