# Supplementary material for: Transcriptomic Analyses of the Adenoma-Carcinoma Sequence Identify Hallmarks Associated With the Onset of Colorectal Cancer
Source: Front Oncol. 2021 Aug 11;11:704531. doi: 10.3389/fonc.2021.704531 (PMC8387103; doi:10.3389/fonc.2021.704531)
Supplement: Supplementary file 7 [file Table_6.xlsx]

## Sheet: cl6-gene_name
cluster 1	cluster 2	cluster 3	cluster4	cluster 5	cluster 6
ANO7	CEMIP	OTOP2	APLN	NEURL1	KRT80
ATOH8	LINC00668	BEST4	ESM1	MT1F	FOXQ1
FCGBP	BACE2	MT1H	FKBP10	PDE9A	TDGF1
CACNA2D2	NKD1	DHRS11	INHBA	MT1E	TGFBI
AP002004.1	SLC12A2	SECTM1	COL10A1	PDCD4	GTF2IRD1
GALNT8	L1TD1	LGALS2	CTHRC1	SLC39A5	CDH3
EPHB2	CD44	CA7	THBS2	SULT1A1	ETV4
GRIN1	FERMT1	SLC17A4	RGS16	ACADS	MMP7
PCSK1	AC022101.1	SCGN	KRT23	PDZD3	SMOX
MUC2	WDR77	CADM3	WNT2	ENTPD8	IQANK1
ECI2	GRIN2B	C16orf89	MMP11	SMPD3	SLC29A1
SERPINA1	NOTUM	PI16	AC007750.1	RAB26	HILPDA
KLK12	TCN1	SLC6A19	CXCL1	LGALS4	C6orf223
RIMS3	ZNRF3	MT1M	NTM	DGAT1	MDFI
RGMB	NETO2	TRPM6	SIM2	TMEM37	EPHX4
CCNJL	NEBL	CCL21	VSNL1	MT-TD	SLCO4A1
LRRC26	RNF43	SST	TWIST1	VIPR1	MTHFD1L
CPT2	AXIN2	LGALS9C	LINC02418	FAM229A	PSPH
FGFR2	ENC1	GUCA2B	OLR1	MOGAT2	MMP10
AP004608.1	GRAMD1A	SPIB	SLC2A3	MYO1A	PTK7
ALDH3A2	CACNA1C	SULT1A2	CXCL8	EPHA10	PKP1
IDH2	IGFBP2	MT1G	FSTL1	GPRIN2	MEST
RETNLB	CRNDE	GZMA	SFRP2	AC015908.3	PABPC1L
RAP1GAP	MET	CFD	HSPH1	AMN	BLACAT1
FAR2P2	ITGA6	DPT	MFAP2	NEU4	GRIN2D
AL590440.1	SLC22A11	PYY	CTSK	TDP2	RPGRIP1L
BX255925.1	SCML2P1	VWA5B2	EGFL6	VSIR	PPM1H
MB	PLCB4	GUCA2A	PLAU	GALM	CPNE7
SYT13	ABCC1	MT1X	STMN3	KIAA0513	PUM3
CBFA2T3	SLC4A8	GPX3	EDNRA	FGFR3	CELSR1
SLC9A2	PLA2G4D	CCL19	COL8A1	TCEA3	TOMM34
REP15	ALDH1B1	OTOP3	PRNP	P2RX4	ZNF503
CHRM1	FGFRL1	CES2	ACAN	MIR3936HG	SNTB1
SLC39A2	LDLRAD4	TRPV3	TNFAIP6	SMIM5	PLXNA1
SPDEF	PHKA1	PCSK1N	SPARC	TTC38	SLC7A5
ARHGAP44	APIP	SLC15A1	MYEOV	TMEM220	LRP8
CEP70	SORD	ABCG2	CST1	AQP7	LRP11
HR	EFR3B	CHGA	FAP	CES3	CCDC113
AP002498.1	SMAD9	FEV	NFE2L3	SGK2	PUS7
AC009509.1	POLR1A	CLEC3B	MMP13	ACACB	PERP
KIAA1324	SPATA18	NAALADL1	PDPN	PLCD1	NAT10
TPSG1	LRRIQ4	GP2	TREM1	PADI2	IGFL4
CACNB2	GPT2	TMEM82	ALKAL1	NAAA	SLC5A6
GOLGA2P5	PRSS23	VIP	CLDN1	FMO5	HOXB8
B4GALNT2	AATBC	F10	SFRP4	ANKS4B	TRIM29
TNFRSF11A	LINC01124	ANK2	COL11A1	CAPN13	LINC00346
ADH6	SPTBN2	SIGLEC1	EREG	ANKRD9	MTAP
LCN15	PGM2L1	HMCN2	PALD1	HADHA	IFITM3
TBX3	ART3	PER1	ANOS1	METTL7A	SQLE
ACADVL	APCDD1	PRPH	IL11	SMIM32	URB1
BEST2	ASCL2	MT2A	SALL4	CCDC153	PNO1
ARHGEF37	CDKL5	STAT4	LARGE2	GAL3ST1	SLCO1B3
AL512328.1	TSPAN5	CASP16P	COL5A1	GGT6	LINC02086
RHBDL3	REPS2	ABCC13	ITGA5	SLC30A4	RIPK2
CAPN9	MSX2	SCG2	CDH6	MT-TM	AJUBA
ZDHHC8P1	SHISA6	SSTR2	ADAMTS4	DEGS2	C1orf198
SAMD5	TMEM123	CD7	CHI3L1	PHGR1	BRIX1
ABLIM1	KRT17	TCN2	ANTXR1	INPP5J	ACTN1
CYB561D1	CYP4X1	CRYBA2	ADAMTS12	GFI1B	DCAF13
FBXO25	DUOX2	AKR1B1	COL9A1	SLC25A45	GJB4
CLCA1	NOP14	AC244100.2	WT1	ARHGEF26	NOL6
MLPH	SLC35E4	TP53INP2	CHN1	ZER1	PHLDA1
PHF7	SP5	WSCD1	FN1	RILP	TSEN15
TMEM229B	GATA2-AS1	CDHR5	PEA15	NRAP	CCDC86
CLCA2	LRRC36	AP000769.1	LAYN	ACSS2	HSP90AB1
HYAL1	FAM57A	SNCG	COL1A1	PRELID2	ADAMTS9
KLK1	SERTAD4	CHP2	COL5A2	SIDT2	CASC19
KLK3	QPCT	ACHE	POSTN	MT-TI	SCD
COLCA1	DLGAP1-AS1	SLC52A1	MAP7D2	ACOT11	RUBCNL
ME3	RCC2	CADM3-AS1	FGF14	EXOC3L4	FBXL6
MLEC	NOB1	RAB37	C3orf80	RIOK3	ACSL6
PTGDR	AACS	LINC00974	LATS2	MT-TP	CASC8
HPN	SAPCD2	IQCN	LSAMP	VILL	TPD52L1
EGF	STAMBPL1	C8G	SYNDIG1	GPT	KLHL29
AC005833.1	MYB	CCDC80	ITGBL1	SEMA4G	TESC
HPCAL1	TGIF1	ANPEP	SULF1	MIR194-2HG	SLC22A3
SYTL1	PYCR1	LILRB5	DIO2	AC010998.3	SHH
PIAS2	SEMA5A	RCAN2	ETV1	PXMP2	PPIL1
ASRGL1	NEK6	GSTM5	SPP1	CLU	RRS1
HMGN2P46	RNF183	PTH1R	COL4A1	C1orf210	CUL4A
CKMT1B	MSI2	GDPD2	AL109615.3	RHOU	CEACAM5
BDH1	TSPOAP1-AS1	CCL5	COL12A1	TNFRSF14-AS1	FAM92A
ABO	AC010336.1	FAM129C	SERPINH1	SESN2	SSB
SLC16A11	SH3TC2	USP2	FBXO41	CYP4F12	DUSP4
KCNMA1	LINC01605	GCG	COL1A2	DCAF11	LMNB2
TMEM61	GLCE	CIB2	KCNAB2	AC010300.1	GNL3
CHP1	SOX9	FABP4	SHISA2	NEDD4L	ST7
C9orf152	RCCD1	NEGR1	CEACAM6	ARMH1	SLC39A10
KSR2	ARHGAP26	APOA1-AS	ALPK3	METTL7B	MAGEB17
RORC	LINC01819	ITPKA	SERPINE2	SIDT1	ZNF74
AP003064.1	CCNI2	EDN3	LUM	TSPAN7	SKIL
IVD	DPH2	CLCNKB	RAB31	TJP3	AC078993.1
SMIM33	ANXA3	TRDC	SELE	EMG1	KIAA1549
SLC22A23	EIF3J	PNLIPRP2	MMP14	AOC1	TRAF5
SLC5A8	CADPS	HSPB6	CEL	AGFG2	NOX1
LINC00930	PAX9	PLAC9	NKD2	AC009163.6	PLEKHG4
PAQR8	RTL10	RASGRP2	ASPN	CACNA1F	AL161431.1
C19orf57	FZD3	PEX26	HOPX	STAP2	HMGB1
KIAA1522	XKRX	TPH1	THY1	BBIP1	TRPM2-AS
KIF28P	PLEKHB1	CMA1	LEF1	OSGIN1	JPH1
SFXN2	ANKH	ACKR1	OSM	ABHD11-AS1	PHF19
BCL2L15	FAM84A	LINC01082	NRP2	ATG16L2	NIFK
RASD2	DDX31	GPR82	PRRX1	MT-TC	WDR43
SUCLG2	ZNF774	RARRES3	SLC2A1	CD160	PCID2
PROM2	GAS6-AS1	OGN	WNT5A	TRPM4	LURAP1L
ST6GALNAC1	METAP1D	C2orf88	GNG4	RNASE1	AC073335.2
MUC4	DUOX1	TBX10	ADAMTS2	APOBR	TMEM158
SELENBP1	C9orf3	MAL	G0S2	BTN3A2	ZNF239
NPY6R	REPIN1	C1QA	COL3A1	CCL15	IPO5
SPINK1	AL035661.1	JAML	CHSY3	RGS9	XPOT
GATA6-AS1	NQO1	OSR1	NR4A3	AC005696.4	DKC1
CLRN3	TESMIN	TTR	MZT1	AL109936.2	RCL1
NUDT8	RARG	CHGB	ADAM12	P2RX6	PSAT1
GSR	HOXB6	SLIT3	LY6E	PMM1	KIF21B
EPB41L4B	ESYT1	LAG3	RSPO3	MKRN2OS	STRAP
MLXIP	CAD	CDH23	SULF2	CDC42EP5	MYC
PLA2G4F	LGR5	HRCT1	BHLHE40	NUDT16	ODF2
LINC01659	SLC38A4	AC020907.5	DKK3	RXRA	TNS4
ABHD14A	ADGRG1	NOVA1	PLS3	FGF9	HYAL2
CHKA	AC007608.1	CHAD	HTRA3	LDHD	STK36
AP000344.2	ARHGEF28	MYOM1	LOXL2	AKR1C2	DBNDD1
RAB27B	GAS8	ABCA8	LDLRAD3	ACSF2	CELSR3
COX15	AC124067.4	CD22	CDH11	TMEM220-AS1	TPM4
ABHD14B	PIK3C2B	PALM	CCL18	FAM53B	TMEM211
LINC01341	RPUSD4	KIF5C	KRT6B	GGT1	CBX8
SLC16A5	TDRD5	CREB3L3	CALD1	ENHO	PRSS22
SLC44A3	ARFGEF3	CALB2	IFITM1	CHCHD10	HSPD1
DACT2	NUDT13	B3GALT5	AQP9	ADH1C	ENAH
TRIM16L	ABCA12	NDN	IL23A	KLKB1	ARMC10
AL133297.2	ALCAM	TNFRSF13B	MRAS	DCST2	CHRM3
HMGCS2	KLK11	TUBA3FP	IL1B	CYP3A5	TRIP13
ALDH1L1	THEM4	C1QB	STC2	LINC01588	CD55
PTGDR2	CD44-AS1	ITIH5	FADS2	TINCR	DCUN1D5
ZNF552	AMOT	SLC25A34	MMP3	DENND2A	GPCPD1
ZNF33B	AL078612.1	PCOLCE2	CSF3	MT-TT	KLHL42
SEMA3F	TPGS2	C2CD2L	SEMA3A	ECHS1	RPP40
PTPRF	CCND2	WISP2	FUT1	MROH7	RHEB
HES5	KREMEN1	FCGRT	CYR61	KLRB1	REXO2
TNFRSF10D	ADAM32	CACNA1A	SPINDOC	MATK	UTP25
SEC31B	FASN	GLIPR2	GAS1	PGPEP1	CCT2
FDFT1	UBE2Q2	P2RX1	IL6	BAIAP2L2	SERPINB5
AC005162.3	HOXA9	ELANE	DNAJA1	AP3S2	MID1IP1
SNORC	NPM1	BMP3	GFPT2	MTFR1L	CYP27B1
TXNL4B	HES6	ZNF536	AL691482.3	CALR4P	MTERF3
SLITRK6	LINC01814	C11orf86	STC1	SEC14L5	DNAH14
ALDH1A1	FAM241B	NAPSB	WISP1	INAVA	SLC17A9
SMPDL3B	FAIM	RXRG	CALHM5	FUCA1	TG
AP003306.2	TLE1	HELLPAR	THBS4	SEMA6A	PKP4
CNTN3	AC092115.2	CLDN5	HOMER1	SLC44A4	RUVBL1
AP000344.1	SMAD6	NGFR	SERPINE1	HMGB1P49	NUFIP1
SLC18A1	ADSL	SCG3	CXCL3	CXCL12	PROSER1
IMPA2	TSR1	MYO15B	GOLGA7B	MYO7B	KLHL31
AP002026.1	MED24	BLK	HSPA1B	CLDND2	FREM2
NPNT	SPATA12	C2orf40	OLFML2B	ENTPD5	NUDCD1
AC092868.1	NBEAL2	TNFSF10	ST6GALNAC5	MT-TQ	CCT6A
ALDH1L1-AS1	SLC25A27	C7	BCAT1	EPN3	TTPAL
HID1	NOTCH1	LINC02245	GPR84	SMIM22	UBFD1
PPP1R13B	ZNF770	GLTP	DUSP14	GSTM4	TCEAL9
AC069549.1	VWA2	CD8B	IFIT1	AC092828.1	NOM1
SHMT1	DLGAP1-AS2	C1QTNF12	RAI14	MTHFR	TBC1D16
SERINC2	AC097478.1	THRB	ZNF853	ATP6V0D1	SIGMAR1
SMIM14	PVT1	TMEM72	STRA6	HNF1A-AS1	AAR2
AL365475.1	KLK10	TMIGD1	ARHGAP10	RAB17	BYSL
KAZALD1	POC1B	TMEM253	DACT3	ASAP3	XPO5
GALNT6	OXGR1	SLC51B	SLC7A11	SH3BP1	CAMSAP2
DAPK2	CRYM	AC002398.2	GPX8	IL1R2	CTPS1
HIP1R	PTPN13	CDKN2B-AS1	ANGPTL2	VAMP2	CCNE1
PHLPP1	AUTS2	SLC9A3R1	VGLL3	NPY4R	SET
BCL2	MECOM	LGI4	LILRB4	AL365181.2	CBX3
FSIP2	TKT	AP001554.1	BCL2A1	CDC42BPG	MRPL50
UGDH	RCC1	KCNK15	NOTCH3	MPND	GPATCH4
NPW	SLC7A8	CA11	YAE1D1	MAMDC4	CNTD2
TCF7L2	LINC00920	FOLR2	MEIS1	FUOM	HEATR3
CHDH	DAB2	ACER3	MYH10	SGMS1-AS1	SMYD2
AC092185.1	ALDH7A1	TYROBP	MIR4435-2HG	HECTD3	MGAT5
CCDC18-AS1	DHODH	TPSAB1	JCAD	RPS6KA1	MIR222HG
GYG2P1	MARCKSL1	GNG7	IL24	MED18	SNCAIP
ALDH6A1	PGAM5	TNFRSF13C	GALNT18	TMEM54	AP3M2
AP000438.1	SSRP1	TBC1D27P	PIPOX	BPNT1	FAM84B
MIR29B2CHG	RAB15	PTN	CTSL	CAPN5	MSANTD3
AFG3L2	FAM117B	OSR2	GPR176	TM4SF5	ZFP36L1
CASP6	PLEK2	APOE	VEGFA	MFSD6L	UTP4
DDB2	CCNO	AC011365.2	CBX2	NCOR1	WDR75
AL031847.1	KRT7	MOGAT3	VCAN	SH2D7	TMEM267
PTPN18	GLUL	PRIMA1	HAND2-AS1	ARRB1	TCF3
TSSK3	ALG1L	IL34	GPNMB	AL596325.2	NELFCD
KLK15	GPC4	SYP	C11orf96	HSD17B2	FOSL1
AC008555.5	APEX1	FBLN1	PDGFRB	AC021491.4	C5orf34
URAD	TMEM147-AS1	CALY	HSD11B1	MT-TN	ARRDC3
MTCO1P12	IL17RD	CD300A	FBXL2	AC092306.1	XPO4
ARHGEF19	NCOA5	CERS4	COL4A2	B3GNT8	DSCC1
TTC19	EPHB3	RBP5	IGFBP7	FAM151A	GART
AP002840.2	PATZ1	PRKCB	CALU	MPI	CDC16
ABR	GMDS	FADS6	C5AR1	CRIP1	TTC26
AL590560.2	SPG21	CNGA1	TIMP3	AC103702.2	MUC20P1
ZADH2	DIAPH2	AL135924.2	EPHB1	B3GALT1	AMPD3
SPATA20	UNC119B	CYP27A1	CORIN	ETFDH	CCT5
FAM135B	PDIA4	SLC22A18AS	SPOCK1	AC139749.1	C3orf67
ZDHHC2	FHDC1	MTND5P11	ADM	USP30-AS1	GTPBP4
ENOSF1	HNRNPA1P10	TPSB2	SNAI1	AC131097.3	SHCBP1
GATA6	SH3BP4	B3GNT7	RBP1	AP002761.4	FOXK1
CCT8P1	LINC01301	CLEC4F	TACSTD2	TMEM236	ECT2
SPTLC3	TYMS	TM6SF2	S100A9	KRT19	PSMD14
PAFAH2	AFAP1	TMEM150B	DUSP10	HAAO	TPX2
RPL23AP53	KCNE3	LTK	TRO	MAGIX	NCBP2
MANEAL	MRAP	LINC02023	FAM219A	GALNT12	ACTR3B
LINC01184	PRR19	LINC01781	LOXL1	MSRA	FTSJ1
DHRS13	TFB2M	TLCD2	ISM1	LINC01644	DDX27
PIGV	AC104088.1	AC007325.2	GUCY1A2	REEP4	POP1
AL158206.1	DNAJA4	MS4A2	MEDAG	ENDOD1	DDX10
RASAL1	GNPNAT1	APBB1	TMEM255B	AL157756.1	EIF1AX
RPH3AL	RRN3P1	SLC17A1	AC108134.3	CYB561D2	PCSK9
TMEM125	ZBTB18	AC119396.2	FCGR3A	ETFB	DNAJB6
AL353622.1	MYBBP1A	PDZD4	PDCD1LG2	STBD1	KPNA2
CRACR2A	R3HDML	GGTA1P	FCGR2A	SH2D6	AC099792.1
CCDC125	PRKY	STAB1	HAND2	KLC4	TMTC4
MTSS1	PTPDC1	AC009090.1	FAM155B	SYCE1L	HLCS
LINC02012	KIAA0753	GZMM	PDGFC	PLCL2	STRIP2
CACNA1B	HMGXB3	SLC5A12	COL6A3	VAMP8	BZW2
DHRS4	WDR31	MROH3P	FBN1	BLOC1S1	MAGOHB
TP53AIP1	SLC28A3	LRRN2	ITGA11	IFT122	NCL
DGLUCY	ZFP90	VAMP5	GAL	STARD10	POLE3
TMCO4	AXDND1	RBM47	FADS1	SLC6A7	MEX3D
CAMK2D	GSPT2	SLC25A23	AMIGO2	SCN9A	AL390879.1
SH2D4A	TFB1M	GCNT2	DCN	AL356273.3	TMCC1
INTS10	METTL13	TEF	CH25H	ZNF395	BOD1
GSTO2	TACC2	NMUR1	RIPOR1	SCIN	RAD1
LINC01752	WDR90	GNA11	MYADML2	TST	PRMT3
CCAR2	ENPP5	SAMHD1	SCRN1	E2F2	SLC39A6
BX284668.4	NUP37	GFRA3	SERPING1	ARSA	VMA21
AGR2	PFAS	GREM2	ZIC2	CPTP	AHCY
FARP2	LINC01764	CTSG	SGIP1	TMC4	NOL8
FAM213A	MIR34AHG	LSP1	ADAM19	KIF19	ABCC10
AKR7A2	AC018553.1	GIMAP1	MAP3K20	CTC1	UBAP2
NAT2	KLHL3	SGCA	IFI44L	TNFRSF14	RAB22A
MED9	GGH	VAV2	GLI3	DOCK5	LRRC6
RNPEP	LINC00858	TBC1D10C	ANXA6	TTLL6	DRAM1
FAM189A1	CCDC149	PACSIN1	CELP	DHDDS	ZBTB12
CASZ1	LARS2	PGM5	CD248	EPHX2	TRIB3
SLC16A9	VANGL1	AC135012.3	HDGFL3	MMP15	DPY19L1
TLN2	DLX6-AS1	SDCBP2	B3GALNT1	AC005520.5	MRPS23
TMEM254	YBX3	LINC02139	PRAME	GSTZ1	LYAR
EPN2	DAG1	GYPC	SPON2	ALKBH7	KDM5B
IFT140	LINC02253	MAPK3	NCKAP5L	RECQL5	EIF5A2
TUBBP5	GPSM2	C5orf66-AS1	IFITM2	SEMA3B	ORC6
TMEM131	IRF2BP2	PYGM	PCP4	ACBD4	TXNRD3
HNF1B	UHRF1	AL031733.2	TOX3	PPARGC1A	LRRC8E
SCG5	PAICS	ADCY5	ATP10A	YJEFN3	MPHOSPH10
NPDC1	MRAP2	MS4A1	FBXO17	CFP	TBC1D19
AC011473.3	2021-03-01	AL669942.1	KIRREL1	OCEL1	RIOK1
DAB2IP	CRAMP1	PDLIM2	GADD45B	TAT	STIP1
MISP3	ZNF69	COLEC12	IRS1	IL17RE	EIF2S2
PEX11A	MAST4-AS1	CYS1	MCAM	TRIM52-AS1	DPEP1
NXPE1	SLBP	PRELP	RGCC	SLC13A2	ABCE1
ACSM1	TMA16	HIF3A	TMEM200A	PLEKHG6	GINS3
ELP3	AC023632.6	CD14	EPSTI1	PLCE1	TAF1D
DNAJC12	TRIM16	AL662844.4	PMEPA1	ZZEF1	AL365203.2
TRIM7	GRHL2	DES	TNFRSF12A	HSD11B2	PNPT1
C9orf139	PRELID3A	LGALS9B	MX1	ACOX1	KPNA3
ACADSB	IRX3	GATA3	SYT11	RTF1	LZTS3
PTGS1	AL109918.1	HRASLS2	MITF	C6orf136	TFAP2C
IQCC	CHTF8	MS4A7	PTGS2	HMGCL	WDR5
ALG1L13P	ZNF195	DOK2	GYG1	MT1L	FMNL2
AL606760.2	SUPT4H1	RIMS4	RGS1	FAM3D	PEX5
SLC44A3-AS1	ADORA2B	PNPLA7	ACSL4	CHST6	TTYH3
PBK	SRD5A3	AQP8	GNA12	ZFAND2B	HOXA11
PCAT18	NECTIN1	KIF1A	FJX1	C22orf15	PAIP1
ZBTB42	IL20RA	PAX5	AC006329.1	AC007292.2	EIF2S3
SMAD4	ZNF792	MT3	AREG	NR1H3	IRAK1
ANG	CPOX	ACAP1	GRM8	GPN2	CKAP2
RAVER2	PITX2	STMN4	AZGP1	ZBTB48	BAG2
ALDH2	TMEM42	AL121929.2	HEY2	ADIRF-AS1	L3MBTL3
NEO1	MYO1B	NOS1AP	L1CAM	FXYD3	NIP7
FRAT1	BCL9	KLRD1	SLC25A32	UBA7	SHMT2
MASP2	LARP1	CERK	MX2	PKIB	PTP4A3
TBRG1	ZNF202	SLC37A2	ZNF469	AC009509.4	SLC35B2
TTTY14	GLIS3	HPGD	COL27A1	AP000356.3	AL355312.4
ST14	NUDT19	LYVE1	S1PR3	EIF4EBP2	MARS
SHF	CAPRIN1	CDKN2B	H19	AC105233.5	CBFB
C10orf82	SND1	ABCA9	IGFBP3	CALM3	STX16
DENND2D	AC021088.1	PLA2G4C	SFTA2	AL133215.1	DBF4
AJM1	TCF20	SCTR	IL1A	PIGR	LTBP1
GOT1	MUC5AC	CLEC10A	GJA4	SOWAHA	IARS
ZNF839	VEZF1	RNU6-140P	CCL2	PPP2R3A	RCN2
PLEKHH1	TTPA	ASB2	TTC7B	MIGA1	TARS
GAREM1	AC114488.1	CDHR2	CLEC5A	LAMA1	TFAP4
UVSSA	SERTAD4-AS1	PTPRH	FLNC	CPEB3	CXCL11
CLSTN1	ZNF22	ADAM33	PILRA	SLC25A1	FARP1-AS1
MRPL43	FASTKD2	RAB3IL1	TMEM204	CIRBP	PABPC1
AC091544.4	CCL24	SPINK2	SCARF2	MYH15	RFC3
PLEKHG3	AC137630.5	LINC01133	C16orf87	TESK2	CDC6
FAHD2A	TRIM68	ZG16	CCDC71L	DNAJC4	CETN2
LRRC75A-AS1	C2orf15	ZEB2	CEP72	FABP1	NREP
DNAJC22	ABCC5	RNF112	ATG9B	BAIAP3	TIGAR
RGMB-AS1	RAP1GDS1	LMX1A	PCDH7	GPR55	ZNF146
LRTOMT	SRPK1	CD96	AMPD2	VIPR1-AS1	PCDHB14
ATP2C2	TYMSOS	CNRIP1	MAB21L2	PQLC2	VCP
INTS9	AP2B1	ADAMTSL4	SDC2	SCRN2	NOP58
SDHA	DROSHA	PDE1B	CNN1	AL136295.7	TRAF3IP1
HSBP1L1	ZNF84	PDE6A	LARP6	RPL10L	POLR3E
ERBB2	GEMIN4	CTSW	C11orf95	RAB27A	TEX45
EPS8L3	NADK2	CCDC69	SEMA4C	APOBEC3F	SLC41A1
DMTN	NLN	SLC6A8	PJA1	SLC26A2	LY6G6D
LINC02512	TRIM24	HCST	HAVCR2	HDHD3	UCA1
AC008522.1	HNRNPA0	SLC2A5	NNMT	CATSPER2	FUS
HEPACAM2	TMTC2	HLA-DPB1	GUCY1B1	NUDT18	ARNTL2
FAM177B	PRUNE2	EZR	DGKG	PRR13	ITGAV
COLCA2	AADAT	POU2F2	TREM2	WFDC2	AGO2
TTC12	DUOXA2	GPR162	CCDC3	BCAS1	ANO1
ZBTB7C	ZSCAN31	HSD17B14	CDKN2A	C2orf72	CMSS1
ELP2	MSX1	CEACAM3	FLT4	AC109460.4	ZMYM2
LINC00896	MTERF2	TTC7A	TCFL5	PRADC1	ZDHHC8
KLK4	CADPS2	LAPTM5	BGN	DHRS4L2	IFT22
AC013643.2	CEP55	TRIM15	PTPN12	TUBAL3	OSBPL3
FOXN1	FOXA1	TRGC2	CD86	CLDN7	ELK1
WNK4	SEH1L	DAO	AP000785.1	C12orf57	CSRNP2
C3orf70	DNAL1	DHRS7C	NLRP2	SEMA6A-AS2	MRPL36
C10orf95	HSPA5	RYR1	EPOP	AL022322.1	LMBR1
SPINK4	SLC11A2	AC044802.2	SLC4A11	FOXA3	WDR72
VWA5A	SNHG3	NEUROD1	EFS	FAM189A2	AARS
C13orf46	CCDC58	TMEM120A	FERMT2	UGT2B7	RPL7L1
SERINC4	TLR4	BCHE	CARMN	CKB	FKBP9
NPAS1	CDK6	AGXT	IER3	IKZF3	UBE2H
BLNK	TSPAN8	AC022613.1	NR4A1	HAGLR	JADE3
AC009779.3	NUF2	LYPD8	PTGER3	RPL21P28	BTF3L4
UNC13B	PKM	CD36	PHF11	SFN	SAE1
VENTX	TAMM41	AC067817.2	C10orf55	FBLIM1	LINC01833
EPHA4	HOXB-AS3	VIPR2	CXCL2	AC022400.5	COLGALT1
ARSEP1	SERPINB1	PMP22	CD40	SLC9A1	S100A11
TNK1	CIT	FAM78A	BICC1	MAP3K11	EOGT
SPTLC2	HOXB5	ITGAL	SNORD14E	ATP2A3	XRCC1
SCO1	PIGW	MYL9	CXCR4	LINC01023	UMPS
NUDT6	DPH5	TMPRSS6	ZNF532	MAOA	RSRC1
CA12	MRPL9	CCBE1	CRISPLD1	ZFHX2-AS1	NAXD
TIRAP	IL17RB	XDH	EPDR1	DNAJC17	LRRC8A
DHX32	HACD3	TNFRSF1A	2021-09-04	AC004233.3	RRP15
LINC00923	SBSPON	CYP4F29P	VIM	AC011365.1	LAMC2
AL512288.1	APLF	AC106869.1	KIF26B	LINC01089	SRMS
AC009087.1	AMMECR1L	SCN7A	FGFR1	AL160270.1	RUNX1
ZNF710-AS1	MIR429	GSTA1	ANGPT2	HOXB13	UTP20
USP3	SERBP1	CSF2RA	CDH2	MST1L	PITPNB
BMS1P1	ZNF311	SEC62	OXTR	LHPP	AGRN
TXLNGY	FAM86HP	EBF1	CEBPB	UQCRC1	ZDHHC9
PPIL2	CFTR	AC004687.1	AC093908.1	ECI1	TFDP1
KCNV1	AL365181.3	RASAL3	AFAP1L1	CD207	ZBED8
VPS4B	CDC45	FLNA	WWC2	MT-TE	NOLC1
GSDMB	MRPS35	SCN3B	SKA3	ZNF219	ATP6V1E2
AC105277.1	ADH5	UCN3	FEZ1	CTSD	GARS
MRPS25	KIAA0895L	CYTH4	TSHZ2	MMP28	ZNF391
TMEM141	HNRNPM	BST1	MIR100HG	CNFN	SH3PXD2B
MYRF	AC020656.2	TMEM171	TMPRSS3	TXN2	WDR12
ABCC3	THNSL1	LILRB1	FBXL7	AKNA	DOCK9
DGKQ	HNRNPA1	CXCL13	TMEM206	GFER	PIBF1
TXLNA	CRYZL2P	AIF1	EFHD1	ARHGEF16	YTHDF1
OSBPL7	TUBG1	CCR10	POU5F1B	PRAC2	NONO
MIEF2	TROAP	LINC00996	CDH13	NDRG2	WDR4
AGR3	PDCD7	TNFSF13B	HCAR3	SPINT1-AS1	DUS4L
AL136295.2	ABCA13	AC243829.1	DNTTIP1	PTK2B	MPV17
AC009097.2	TRIT1	AC012313.3	ISLR	FAM83E	DNAAF5
	FTX	CD52	PTGES	CHST5	PCMTD2
	CASP2	PCSK2	JPH2	MIGA2	NUP58
	WARS2	CARMIL2	FAM19A5	S1PR4	ATAT1
	TGFBRAP1	GNAZ	TNC	ARIH2OS	NOC3L
	NEK11	GMFG	NR2F1	MPDU1	STK38L
	UBE4B	RAB34	EVA1A	SLC29A4	ENTR1
	ONECUT3	LINC00092	SERPINF1	CKMT1A	TSN
	BRD8	OPTN	BTBD19	ACAD10	DPM1
	RANBP17	DCLRE1C	MMP2	AC142472.1	MANSC1
	MTCL1	LIMD2	LRRC15	TMEM106C	SORD2P
	CUL7	SIGLEC8	CDR2L	GPER1	RACGAP1
	TMEM71	CD3D	HAPLN3	AC097468.3	CCT8
	LIPM	LRFN1	SLC6A6	SLC49A3	YEATS2
	TRA2A	PDCD4-AS1	POLR2K	CRAT	ASNSD1
	GMPR	NCAM1	PDX1	CCNDBP1	OGFOD1
	TMCO6	RHOH	CTGF	AC008397.1	KIF3C
	POLR2D	C1orf162	PLA1A	AL161729.3	MCM3
	ATG14	MTND3P25	PLAUR	HGD	TRMT6
	KCNQ1	DUSP5	IKBIP	AC009065.8	ANAPC1
	LINC00342	DSCAML1	C12orf60	NDUFA6-DT	CAMSAP1
	CARMIL3	RNF150	MGP	SHD	HAUS6
	KLK7	TSPAN4	NPL	AL353898.2	PAK1IP1
	ZMYM3	SLC19A3	TMEM47	ATG4D	CSE1L
	YLPM1	MUC3A	ASAP1	ABHD15-AS1	FOCAD
	LRRC59	MYL3	LBH	COQ6	ZC3HAV1L
	GOLIM4	LMOD1	NKILA	KIF13B	TAF1A
	LINC01709	CPA2	CTLA4	PPP2R5E	CENPW
	DACH1	BCAM	EHD3	AC004556.1	RRAGA
	TMEM184B	RELN	LZTS1	TMEM63B	CASC9
	LINC02432	CD163L1	MIR17HG	LAMTOR4	CSGALNACT1
	STT3B	WIPF2	NKX3-2	SLC25A25-AS1	KRT75
	AP001372.3	SSTR5-AS1	SNAI2	NFIC	PPIAP22
	RBM19	FCER2	ELOVL5	GP9	KRTAP5-1
	GCLM	SSTR3	KCTD6	MUC1	ANKS6
	UBIAD1	NRXN2	SLC1A3	CAMK2B	HDAC2
	PDIA3	INSL5	TMC7	ZNF784	DEK
	SRR	IL32	SPRY4	AC053503.5	PDCD2
	NAV2	BAZ1A	CHRDL2	PKLR	UQCC1
	TRIAP1	MPEG1	HTRA1	NDUFB10	TMEM237
	TTC39C	AC021683.1	ACTG2	MIRLET7BHG	LYPLA1
	TFCP2	CNTN2	KCNH2	RFX6	ACVR1
	AC016065.1	SLC20A1	FSTL3	FBXW5	ZBED6CL
	KIAA1143	LTC4S	RASL12	AC009686.2	ASPH
	C17orf77	AC087482.1	MSC	CIB1	RAN
	PIGP	ADORA3	P4HA3	PAOX	IPO7
	GPR137C	NES	GLIS2	ISX	EIF2A
	ZMYM4	XKR4	FAM20A	ATP5ME	NKRF
	SFPQ	ADAMTSL4-AS1	GRHL3	AC009407.1	CDV3
	MCM5	FAM107A	INHBB	TMEM256	BICDL1
	FNBP1L	KLF6	CSRP2	MIATNB	FAM227A
	MESD	CD226	PLXDC1	LIPH	TRIM27
	GIF	LYRM7	ANXA5	AC009065.4	YWHAG
	ADAT2	HERC5	GPR4	LINC00926	SF3B3
	LINC01996	RASL10A	GPX7	FAM30A	CAMKMT
	COMT	GGT5	WWTR1	MAP3K14	ARL10
	AL022068.1	CRYAB	PALLD	PDE11A	NAA15
	LINC01555	EMCN	LINC00460	CARNS1	MPLKIP
	NECTIN4	SLC30A10	CD109	LENG9	OLA1
	RNF216P1	TPSD1	JUNB	SPINT1	SYNCRIP
	SRSF6	2021-09-01	ZNF697	FBXL15	PSMD6
	SYBU	NCF1B	ZCCHC24	ECHDC2	MAD2L1
	TOB2	RBM38	MMP1	LDLRAP1	SNHG1
	LINC01006	CLEC4G	LRRC32	HPS1	ACOT9
	ENPP3	POU5F2	ABLIM2	LINC01389	MRPL32
	KIAA0895	AXL	CRISPLD2	TTC36	C6orf48
	AC239800.2	HLA-DQB1	CBX4	TRIM36	CD46
	PTMA	TEX11	NOX4	BAD	CCNB1
	LINC00511	AC011298.1	HECW2	MOV10	TICRR
	NYNRIN	CMKLR1	COL24A1	PRSS8	RAB23
	EARS2	CD2	VASN	LGALS9	SLC35A2
	FBP2	ESPN	GNB4	ETHE1	APMAP
	MYCL	PRSS36	CTSV	MUC20-OT1	NMD3
	GPR107	CRK	FNDC1	TENT5A	POLR1B
	TMEM241	HHLA2	SOCS3	MARK2	KHDRBS3
	TMEM231	MEP1A	SOD2	APOBEC3C	HNRNPA1L2
	ESRP2	TSC22D3	CTF1	CACFD1	FUNDC1
	RABL2B	CHI3L2	MSR1	SH3BGRL3	CKS2
	GTF3C4	KCNJ6	ITPRIP	EMC9	ZXDB
	NSUN7	TNFAIP8L2	VEGFC	SGSM2	RXYLT1
	POT1	SLITRK4	ELFN1-AS1	AL513477.1	NUP93
	FANCC	DIRAS1	CCDC136	PPP1R14D	BORA
	AC007493.1	IGSF9	PDLIM3	LINC01786	FAM98A
	SMG7	CD3E	CASC15	LINC00476	EEF1AKMT3
	AC024592.2	UCHL1	TGFBR1	AC107982.2	DCTD
	RNF32	PHLDB3	CXCL10	MAST3	MORC2
	FAM86JP	CD79B	MPDZ	ARAF	PRPF4
		GRASP	ZNF280B	AC005912.1	MTHFD2
		NCF1C	PXDN	NANS	WIZ
		NR3C1	LOX	AKR1C1	UTP14A
		GFRA2	HCAR2	NDUFA3	RRP1B
		STAP1	MRC2	SHROOM1	DCBLD1
		CLEC2B	PRDM1	RPL13AP25	WDYHV1
		SCNN1D	CCL20	AC079834.2	TIGD1
		AC005186.1	NPR3	SPACA4	COA7
		TSPAN32	UGGT2	BCAT2	HSP90AA1
		LINC00955	PCDHB16	TOMM40L	PROX1
		LILRP2	PHACTR3	STPG3-AS1	SLC41A3
		ANGPTL1	HDAC9	SLC22A18	NORAD
		AL158163.2	SMKR1	FUT6	ITGA2
		SCNN1B	MACC1	ZNF397	UBE2C
		MILR1	ADAMTS6	NKX2-2	NAA20
		AD000864.1	PELO	CXXC1	INSIG1
		OLFML3	PPP1R18	COMTD1	WDR35
		AC093827.4	SLC6A14	SIRT6	RANBP6
		ERAP2	HIST2H2BF	FAM160B2	CDCA4
		KCNK3	FCER1G	NDUFS7	NSUN2
		MEIS2	EGR3	MRPL27	SSC4D
		BCYRN1	DDR2	SFI1	ACSL3
		DLG1	RGS4	MRPL28	NEK2
		SYNGR1	CEBPB-AS1	ANXA2R	GTF2IP13
		ABCA6	FILIP1L	CPM	IFI6
		HIST1H1C	HEYL	AC020663.2	EPB41L2
		FGD3	ROBO1	BTNL8	AP002360.3
		SYNPO	RFTN1	CEACAM16	ERO1A
		MYO1G	TLX1	AC008443.5	USP31
		ARHGAP45	VMP1	ZNF580	TULP3
		TRBC1	PRRX2	LINC00685	RCBTB1
		TMEM266	PLCL1	AC016876.1	AL627309.7
		LRRC1	SOX11	TPRG1L	RBM28
		PDE6B	COL9A3	MCRIP2	ENOPH1
		NLGN4X	NXN	SDSL	NUPL2
		TNXB	GLRB	EXD3	TEX10
		MFAP4	RNF216	ADGRB2	MRPL3
		PTPRR	TGM2	AC005840.4	FAM91A1
		CHRDL1	TNS1	RHOC	TMEM43
		ZBTB16	LHFPL6	ATP5F1D	RPS17
		PSTPIP1	COMP	ACO2	FHL2
		DPP6	FIRRE	ZNF500	DUS3L
		PPM1K	DTX3	AL136368.1	GMPS
		AP000437.1	KIAA1755	CLUH	TXLNG
		DPEP2	SLC11A1	KIAA0319L	WDR3
		LTBP4	LINC01748	EDF1	PSMC2
		ABI3BP	ARL4C	ATP6V0A1	PPL
		CDIP1	GPR180	KIAA2013	PLOD3
		KCNH6	MAFF	HADH	CGAS
		AC000032.1	TMEM74B	RPARP-AS1	PRICKLE3
		TMEM140	LIMK1	GSN	DDX18
		AC091182.1	SLCO4A1-AS1	TMUB1	FZD6
		CLCN2	FOXF1	CARD16	F2RL2
		NACAD	EGFLAM	UBXN11	GPRC5A
		ABCA3	RASL10B	NR1I3	HSPA8
		ABCD1	ADGRF4	AC130371.2	RPF2
		TLR10	TH	AP002360.1	ABHD2
		LINC00689	CD70	RAPGEFL1	GOLT1B
		IL2RG	ETNK2	AC090970.1	MPZL1
		APOA1	GJA1	RABAC1	DCBLD2
		TNFAIP8L3	SGCD	SORBS3	PANX1
		AC005392.3	TPST1	DDTL	TMEM165
		CD19	FRMD6	MAP2K2	AC011447.7
		CCDC8	CNIH3	AC139491.2	RASAL2
		RNF152	PIEZO2	ITPK1	RPIA
		EBF4	IL1RAP	SRSF8	FNTA
		MS4A8	GUCY1A1	MYCBPAP	ERCC3
		CD177	MAP1B	ANKRD24	IMPDH1
		ALDOC	COL22A1	ABHD18	DUSP7
		TNFRSF18	RASSF8	NAPRT	CLDN2
		RNASE6	RHBDF1	SCGB2A1	EEF1E1
		CD37	UFM1	AC233723.2	PPA1
		NCF1	CLEC4E	ENTPD3-AS1	AURKA
		HLA-DOA	VCAN-AS1	ANAPC15	UBE2T
		GNLY	NAV3	TCIRG1	CA9
		CATSPERG	GREM1	B3GALT4	FTCDNL1
		FOXP2	CSF2	RPSAP9	LIMS1
		SYT5	ILDR2	AL391832.1	ATAD2
		AC009084.3	NDRG4	BORCS6	ACSL1
		TCF4	AC080038.1	RPL3P4	RSL24D1
		FAM126B	RARB	DMAP1	NUP107
		FMNL1	TBC1D4	TP53I13	NME2
		LMO4	ITGA1	RAD9A	SPIN3
		CRYBG2	C1R	TNIP1	UTP6
		WAS	TDO2	AP000944.1	RAB36
		IGFBP6	PCOLCE-AS1	METTL16	ZNF131
		PLA2G10	ENOX1	ADIRF	C11orf58
		HLA-DMB	ARMH4	MRPL54	KCTD20
		RENBP	HS3ST3A1	PHPT1	TPP2
		PLEKHO1	ANKRD10	INPP5K	ANLN
		ADH1B	AHNAK2	AC079174.2	GABRD
		SEMA3D	STAU1	AL392172.1	ODC1
		SCAMP5	SMO	LINC00483	CDC5L
		AL162741.1	SPART	NDUFA10	TTK
		RARA	AEBP1	RAB3B	ZC3H8
		CHL1-AS2	HSPB8	ADGRL1	KNSTRN
		DUSP26	HIP1	TMEM63C	CEP83
		KCNK6	ELOC	MYL5	CACYBP
		PTGDS	MED4	TAX1BP3	YEATS4
		AK1	WNT11	WASH2P	TEAD1
		TMIGD2	SLC35D3	DISP2	CCT3
		KLF2	EPHA2	FBXW4	GRHL1
		NKG7	C1S	GDPD3	FAM210B
		SPTBN4	UBE2E2	ACE	LTV1
		AL645568.1	RBMS1	CBLC	BFSP1
		IRS2	LRP3	MPST	CFAP97
		MARCO	NOTCH4	AC005726.4	PXYLP1
		EFEMP1	MAFG	MRPL23	TSNARE1
		MEG3	LMCD1	AGPAT2	KRBOX4
		PRRT2	PRR16	ACVRL1	STX1A
		LAIR1	WTAPP1	NBL1	POLB
		LST1	PLN	AL022341.1	SMOC2
		AIRE	GLT8D2	KCNG1	GABRP
		VPREB3	SIRPA	ERN2	RAB11FIP5
		NR5A2	GAS7	S100A14	AF117829.1
		KRBA1	NEK3	PEX11G	EIF3H
		ZAP70	GJC1	VSIG2	BZW1
		RPS15AP11	AC090673.1	IL18	PRIM2
		MYO1F	MXRA7	COQ4	RNASEH1
		KIF3B	FZD10-DT	PHETA1	QSOX2
		RRAD	OSBPL2	GBP2	MRM2
		PARVG	AC026333.3	FAM83G	DNAJA3
		GFRA1	DNM3OS	C19orf33	CDCA7
		ROBO3	CHST11	PHYKPL	BMPR2
		AC009950.1	IGFBP5	TP53TG1	NSMCE2
		RERGL	LAMP5	ZMYND15	CSTF3
		NOCT	RELT	AC064799.1	ZFP64
		LRRC17	RSAD2	FKBP2	OSBPL10
		MPP2	HSPA6	HINT2	AC011483.2
		SLC5A11	LGI2	CISD3	YAP1
		SSC5D	A4GALT	AP001816.1	GTF2F2
		AC005224.3	ITGAX	PRKCZ	ARGLU1
		ACY1	KIFC3	GFOD1	C2CD2
		RGMA	SMARCA1	NDUFV1	AC005264.1
		GRIK5	KCNE4	CDC42EP4	TSEN2
		RRN3P3	SPTBN5	ADRB1	PRKDC
		CLCNKA	MOV10L1	AL118558.3	ANAPC13
		P2RX5	STX2	GCHFR	ARHGEF7
		LGI1	NCAM2	SULT1B1	EIF3E
		TTC22	CFAP74	DPM3	ZDHHC20
		SUGCT	PRSS33	AURKAIP1	ZNF717
		LY86	MAGI2-AS3	AC138393.1	GTF2E1
		LYNX1	OLFML2A	UQCR10	FAM122B
		LINC02381	IFI44	SLC25A48	AL590708.1
		ARRB2	CXCL9	AP001269.4	TM9SF4
		AC005332.1	GPR173	ACP2	ILF2
		MIDN	CXorf36	AC090114.2	TRIM2
		TRBC2	HELZ2	ATP5PO	NUP62
		TCEA2	NR2F1-AS1	AC027288.2	EEPD1
		ACP5	ATF3	TPRN	RHPN1-AS1
		ARHGAP15	DUSP1	SAT2	KDM1B
		AC016027.2	EVC	AL391832.2	PODXL
		HAP1	SCUBE3	ZFYVE27	B4GALT1
		IGSF6	TAGLN	MAP3K14-AS1	TGS1
		AC008105.3	LAMA4	TRIM14	ZC3H15
		FAM131A	AC016831.1	MMP24OS	INTS13
		PSMG3-AS1	LTBP2	MVP	LIME1
		TCF23	COL7A1	AC105446.1	GNPDA1
		AF001548.3	MXRA5	AC010487.2	DIAPH3
		SELENOP	DOK5	EPN1	PTPRG
		MEIS3	COL15A1	TBC1D22A	ABHD13
		APOC1	BCL6B	NDUFB7	UBA3
		KCNF1	LIF	GRIN2A	WDR66
		RNY3P16	FPR1	NKX6-2	AGT
		PGM5-AS1	OLFM2	IL17RC	AKAP11
		AC092809.2	RNF217	WASHC1	STXBP1
		RN7SL138P	NUAK1	SIGIRR	AP000777.2
		LAT2	EFEMP2	HBA2	AC132812.1
		LYL1	PCOLCE	RETREG1	SLC7A1
		TMEM130	KDELC1	ZNF793	PSME3
		DCLK1	MRVI1	MYO1C	SGO2
		LINC00528	PARVB	LRRC75B	IFFO2
		CNR2	CXCL5	MZT2B	RIC8A
		PLIN4	GEM	TXK	ATR
		ANKRD44	KCNJ15	FUT2	MAFG-DT
		YPEL4	TGIF2	TAF5	FOPNL
		CROCC2	ARHGEF25	D2HGDH	INPP4B
		RCAN1	ZSWIM4	PIK3CD	KIF23
		ADCY9	CLIC4	VPS37B	ADSS
		ZYG11A	TNFSF11	GPA33	UBA2
		AC068587.4	ZNF117	LINC01550	KLK6
		UGP2	ARHGAP23	AC087623.3	SPATA13
		LINC02033	SPHK1	COX4I1	LDHB
		MAPK12	ODAM	UQCRQ	FAM71E1
		PLA2G12B	C4BPA	HEXDC	MKX
		INSM1	SERPINB9	AMPD1	SLC2A12
		FCRL3	ETV5	HSD17B8	HAUS5
		CCL23	CORO1C	NOXA1	AP3D1
		C14orf132	C2orf27A	TMEM120B	TASP1
		BDKRB1	CERCAM	INSR	DXO
		CBX6	OSCAR	AP000866.2	MRPL15
		TCL1A	KCNMB1	PRR26	ARID5B
		CEACAM21	CHST14	AC008537.4	MIR3142HG
		ZNF385A	MIR503HG	BCO1	TARBP1
		PRR33	PDGFB	LPIN3	AC125807.2
		AC011450.1	PDE1A	AL034380.1	ESF1
		CSF1	DEGS1	MRPL41	MBNL2
		IGSF10	ZNF267	TLR3	UXS1
		ITPRIPL1	NFIL3	YBEY	HMGB1P5
		ZNF334	GULP1	BCL2L14	SPDL1
		C3	MAGEH1	AC092809.4	MTFR1
		TINAG	CRMP1	PQLC1	PORCN
		AC079209.1	SIX4	CYP2J2	SPAG1
		SMIM6	PIWIL1	CAPNS1	CDK2
		GLOD5	RHBDF2	R3HCC1	POFUT1
		CHST10	CCZ1B	POLR3H	NFYB
		ZBP1	LINC00659	AP004609.3	THOC7
		CNTFR	HSPB7	NME3	MORF4L2
		LILRA4	RGS2	EMILIN3	SPICE1
		AK5	FBLN5	MGAT1	MCM10
		AC113383.1	APOL4	TMEM175	UTP11
		AC004000.1	EFNB2	SGK494	SLC15A4
		HS6ST1	MXRA8	MST1P2	GID8
		PLEKHF1	CKMT2	MAGI1	BAG3
		RAB7B	RHEBL1	ARHGAP33	SP2-AS1
		LINC00854	FIBIN	TRMT9B	C2CD4A
		RN7SKP127	EML1	AC113935.1	DNAJC10
		NEURL3	JAZF1	TMEM219	DNAJC3-DT
		SELPLG	HSPA12B	FRMD3	ZNF354A
		C2orf54	CRABP2	TSPAN1	NUDT15
		CD209	SDS	NPPA-AS1	USP39
		RUNX3	CCL17	HPCA	AL589669.1
		HLA-DQB1-AS1	SIGLEC9	RTCA-AS1	USP12
		RBPMS2	TWIST2	THAP7	IQGAP3
		AC120049.1	CCL3	AL033527.5	XRCC5
		CA4	MMP16	ARRDC4	AC007342.4
		SOCS2-AS1	OTULIN	IL11RA	STK26
		PTPRN	ADAMTS14	TRPV1	ILF3
		CST3	MTMR6	USF1	PRKAR1A
		ANKRD13A	LRRC37A3	PDK2	GRPEL2
		IGF1	FAM89A	CCHCR1	FTO
		CAMK2N1	ADPRH	APC2	MIPEP
		CD6	IRAK3	PHYH	TPBG
		BTNL3	ADGRL4	ZNF672	PPIA
		CLCA4	POM121L9P	ASMTL-AS1	LSM14B
		PKD1L2	BATF3	AGAP1-IT1	CPSF6
		GPR155	RND3	AC068587.2	PKNOX1
		CORO1A	SHISA4	TTC39A	TBPL1
		HLA-DMA	NEXN	AC105935.2	WRNIP1
		HLA-DRB1	C16orf45		RBM39
		EPHB6	FCGR1A		RAE1
		GAP43	MDGA1		HJURP
		AC005776.2	ECM2		ALG5
		CHST12	MATN3		AVL9
		ENTPD1	ALDH1L2		NCAPG2
		AC254629.1	CD300E		FAM83D
		SLC2A13	SYNPO2		MTDH
		C1QTNF2	NLGN4Y		BMP4
		KRT15	C17orf51		UBE2V2
		CXCL14	HBEGF		IFT81
		CPVL	DNM3		GSPT1
		LPAR1	CDK14		TMEM185B
		C1QL1	RAP2A		DLEU2
		BTLA	AC015813.6		GPX1P1
		AC092723.1	MAP1A		CTNNB1
		AC126178.1	ADNP-AS1		C2orf70
		SMPD1	HOXB3		PLAA
		ARHGAP30	CMTM3		MTBP
		PLXNA2	TRPM2		RAD23B
		C8orf34	OAS2		GTF3C3
		ADAMDEC1	PCDH17		URI1
		EHD2	PMAIP1		NEPRO
		LRCOL1	NCOA7		STX6
		EMILIN1	RNF219		ZNF720
		SFTA1P	FOLR1		FKBP14
		UNC5C	SLC38A11		NEK5
		AC024610.2	HMGA2
		CD300LF	ADAMTS1
		TAF3	COL6A1
		SLC2A6	AL589743.1
		ADAP2	ELN
		SEMA3E	DZIP1
		GAMT	DNAJB5
		MXD1	RAB29
		NCCRP1	BRD7
		SIT1	MYLK
		UBC	FGF7
		TMC8	S100A8
		RARRES2	MAP3K7CL
		LINC00982	USPL1
		EHD1	TIMP2
		FXYD6	LINC01094
		P2RX2	GABRE
		ICAM2	TSHZ3
		AC012317.2	SAA1
		COX7A1	IL17A
		MMP25	OSMR
		NRXN1	SRGN
		PDZK1	AP003396.5
		HABP2	SLC13A3
		AC008013.1	NR4A2
		BEX1	TGFB3
		CYBA	AC239859.6
		AL162390.1	PIP4P2
		LIMS2	MEX3A
		CPLX2	LAMA2
		CD74	IGFBP7-AS1
		SVOP	SMIM25
		PRRT1	ZFP36
		TPM2	C17orf67
		SIGLEC11	OSER1
		SNTA1	TLR2
		FDCSP	CFL2
		TTC28	APBA2
		PLEKHO2	SPSB1
		RASSF4	JAM3
		CST7	MAGED2
		AAK1	AC004231.1
		CFH	EVC2
		AC026469.1	TMOD2
		SLC7A7	FBLN2
		CSPG4	QKI
		GIPC3	PHF20L1
		TARID	PGF
		SPECC1L	ISLR2
		GLDN	CEP112
		COL6A2	MAPRE1
		CYGB	WASF1
		HRK	USP35
		HLA-E	YAF2
		NPY	THEMIS2
		CLEC9A	EGR1
		MMP17	AMOTL1
		PPP1R14A	CREM
		RASGRP3	FLT1
		EMP3	RYR2
		SREK1IP1	GNG11
		MAP6	CDR2
		GNG2	SRPX2
		GNGT2	LINC01558
		NUCKS1	ADCY2
		TCEANC	CLMP
		TSSC2	RDH10
		TMEM121	THBS1
		SPEG	PI3
		SGK1	FYN
		SRRM3	TNFRSF11B
		FILIP1	APOLD1
		THRB-IT1	FNDC4
		FKBP1A	TEX30
		TLE3	ITGA7
		AL031595.3	KCNJ8
		ZNF821	SAP18
		SLAMF1	CDK8
		TM4SF20	NLGN2
		SPI1	GLI2
		FOSB	LRCH1
		AL139424.3	AC007342.5
		PCED1B-AS1	LAMC1
		AC037459.2	OLFML1
		FAM49A	DNM1
		ALPI	HNRNPA1P21
		AC053503.4	CD83
		KCNJ3	KLHL5
		RCN3	PAM
		PRKG2	LDLR
		CCND3	NCF2
		FBXO33	MNX1-AS1
		RASA4CP	TCEAL4
		ZNF385D	B4GALNT1
		FOS	TMSB15A
		AC100793.2	OSGIN2
		IGHA1	WWC3
		TRIM40	AKAP12
		MUC12	AL359643.3
		LTB	FANCB
		INKA1	ACTA2
		CLDN15	AC007342.9
		FAM126A	DCUN1D3
		SCNN1G	AL591845.1
		WEE2-AS1	RAP2B
		GALNT16	CEP170
		C9orf78	MYOM3
		CD48	ANGPT1
		FCRLA	MSRB3
		RXFP4	FOXP4-AS1
		TGFBR3L	ROBO4
		MAVS	HOXB4
		FXYD1	FAM110B
		PIM1	OR51E1
		VSTM4	AL049830.3
		ARHGAP9	TSPYL5
		LILRB3	ENOX2
		AC122718.1	PLOD2
		TBXA2R	LGALS1
		PLEKHG2	AC092535.4
		C3AR1	CACNA2D1
		AL354732.1	DNAJA2
		CLIC5	CLDN16
		AL121949.2	ATP7B
		AC114291.1	CXCL6
		HSH2D	ZEB1-AS1
		C1orf127	HMCN1
		TRPV2	CENPJ
		PPP1R1A	FSIP1
		TRABD2B	ERRFI1
		RUNDC3A	EXOC2
		MAP4K1	COPS8
		CILP	PARD6B
		OXCT2	PPP2R2C
		A2M	TUSC3
		TRG-AS1	GPALPP1
		GPIHBP1	FAM49B
		PEAK3	BDNF
		GSTM3	RTL8B
		MED12L	PLEKHA4
		ZNF429	NEU1
		AC074032.1	MYH11
		IL10RA	NOD2
		ASPA	DDIT4
		RTL5	DPY19L2
		DEFB1	NAMPT
		ACOT8	DUSP2
		NSG2	UBTD1
		LRRC4B	P3H1
		AL158163.1	SLC6A20
		RASGRP4	TGFB2
		ZBTB20	PLA2G7
		NFAM1	PLXNA4
		KANK3	AC138904.1
		ASPG	AC012676.1
		AC010653.2	AC080038.3
		TMCC3	ATP11A
		KLHDC8B	HECW1
		CIDEC	ST3GAL6
		LDB3	OSTM1
		MRGPRF	IFT52
		CAVIN2	STARD13
		EVL	CDC25B
		AC015883.1	TSPEAR
		PLLP	AC010336.3
		HLA-DOB	ELFN1
		PAX4	FSCN1
		AC009088.1	CDH5
		VAV1	STK3
		CCL3L1	ZNF667
		B3GALT5-AS1	NMNAT2
		SARDH	TFPI2
		HVCN1	AL121827.2
		RF00017	PFKFB3
		RF00599	TANGO6
		PPP1R16B	SLC9B2
		CES1	AC091178.1
		CCDC152	CAPN6
		SEC1P	AC104083.1
		RAPGEF3	TRPC4
		PTAFR	AP1S2
		SELENOM	ACKR3
		CRIP2	MOCS3
		MTND4LP30	AC090197.1
		TBX2-AS1	PPFIA2
		SCT	PHLDB2
		NLRP1	SLC35B4
		MAF	COL5A3
		SLC22A17	TPRXL
		VSIG4	MAN1C1
		NPTXR	VNN3
		MEI1	RBPMS
		IL3RA	CST2
		RGL1	TNS3
		CPNE5	ST3GAL1
		POLR2J3	RNASEH2B
		JAM2	SLC4A3
		ARSI	RIN2
		AL136531.3	TMEM45A
		DGCR6	MAP7D3
		LRRFIP1	IQCJ-SCHIP1
		AL139020.1	SOX17
		LY9	CSGALNACT2
		AC092903.2	RHOJ
		REEP2	CCL4
		PCK1	KCNK9
		GGT4P	ASIC1
		PLB1	DSC3
		SCML4	LILRA6
		IL6R	STARD3NL
		VRK3	MOSPD1
		RAC1P2	SMIM10
		CAVIN1	FAM216A
		AL137002.2	FKBP7
		ATP1B2	COCH
		TSPAN11	ICOS
		CCDC170	PLK2
		MFAP5	USP2-AS1
		TMEM127	ZMYM5
		BST2	IL1RN
		PLAC8	PLSCR1
		BCO2	RUSC2
		RGS11	ATP6AP2
		XPNPEP2	CPXM2
		NMRAL2P	TIE1
		NTN5	NDUFA4L2
		AL121985.1	ADAMTS10
		IGLL5	AC012636.1
		GIPR	P2RX7
		ABI3	CCDC102A
		CORO7	CPT1C
		TMEM45B	AMOTL2
		AP000915.1	RDX
		LINC01480	AC007490.1
		YTHDF3-AS1	SYDE1
		ERVH-1	CHST3
		LINC00900	PPP1R3D
		SLC26A10	SPRED3
		CD69	ACTC1
		TGFB1I1	TSPAN9
		MPV17L	ADAM8
		AC068631.1	PRDM6
		AL591848.2	GPR161
		ADORA2A-AS1	2021-09-07
		DUSP15	TUB
		PRF1	VWDE
		COL2A1
		HOMER3
		AL358333.3
		ZNF512B
		AC079331.2
		FCRL6
		ENPP6
		PTCRA
		EGFL7
		PNMA8B
		AC005037.1
		LINC02328
		ADAM22
		ADA2
		AL357060.1
		ABLIM3
		SEMA6C
		PIANP
		MIR4461
		OSER1-DT
		MOCS1
		MEG9
		CD27
		EID2B
		Z84488.1
		MS4A6A
		MISP
		AC022239.1
		ITGAM
		MYBPC1
		GRIA4
		SIPA1
		PGLYRP2
		ANO5
		AC078962.1
		A2M-AS1
		BATF
		HLX
		PLTP
		TDRD10
		JUND
		WIPF1
		GPBAR1
		HMGB3P22
		STK32B
		NPR1
		AC093726.2
		AC026979.2
		PRR29
		FCRL1
		ZBTB46
		FCN1
		C1QTNF7
		SALL2
		POMC
		WNT10B
		C1QC
		AP1B1
		CLECL1
		MRC1
		ICA1L
		GCNT3
		NAT8B
		ITIH3
