# Supplementary material for: Transcriptomic Analyses of the Adenoma-Carcinoma Sequence Identify Hallmarks Associated With the Onset of Colorectal Cancer
Source: Front Oncol. 2021 Aug 11;11:704531. doi: 10.3389/fonc.2021.704531 (PMC8387103; doi:10.3389/fonc.2021.704531)
Supplement: Supplementary file 8 [file Table_7.xlsx]

## Sheet: M.S.
Row.names	ttest	fdr	R..Abundance..F1..Control.	R..Abundance..F2..Control.	R..Abundance..F3..Control.	R..Abundance..F4..Sample.	R..Abundance..F5..Sample.	R..Abundance..F6..Sample.	R.Description	log2FC
AARS1	0.451442	0.502877	918832	1.00194e+06	721988	974091	755441	533381	Alanine--tRNA ligase, cytoplasmic OS=Homo sapiens OX=9606 GN=AARS1 PE=1 SV=2	-0.223863
AATF	4.75618e-05	0.00142778	1.84984e+06	1.70643e+06	1.5812e+06	163755	114682	212364	Protein AATF OS=Homo sapiens OX=9606 GN=AATF PE=1 SV=1	-3.38784
ABCA5	0.165489	0.216842	3161113	2.29887e+06	2.70692e+06	3223589	3.29919e+06	2.99334e+06	ATP-binding cassette sub-family A member 5 OS=Homo sapiens OX=9606 GN=ABCA5 PE=2 SV=2	0.220584
ABCB4	0.374681	0.429413	277771	163701	217376	230291	253638	284029	Phosphatidylcholine translocator ABCB4 OS=Homo sapiens OX=9606 GN=ABCB4 PE=1 SV=2	0.221081
ABCC6	0.35631	0.412074	97999	74399.5	0	60583.7	0	0	Multidrug resistance-associated protein 6 OS=Homo sapiens OX=9606 GN=ABCC6 PE=1 SV=2	-1.5087
ABLIM1	0.184826	0.238896	567941	564518	392297	399238	372256	452683	Actin-binding LIM protein 1 OS=Homo sapiens OX=9606 GN=ABLIM1 PE=1 SV=3	-0.316766
ACIN1	0.0094645	0.0260192	3.04196e+07	2.20268e+07	2.46894e+07	399084	778811	574589	Apoptotic chromatin condensation inducer in the nucleus OS=Homo sapiens OX=9606 GN=ACIN1 PE=1 SV=2	-5.45993
ACLY	0.318677	0.377131	171250	119628	0	152549	170230	168156	ATP-citrate synthase OS=Homo sapiens OX=9606 GN=ACLY PE=1 SV=3	0.755109
ACTA1	0.000996067	0.00745695	3.06041e+06	1.67034e+06	1.44343e+06	1.02572e+07	8.23899e+06	1.05463e+07	Actin, alpha skeletal muscle OS=Homo sapiens OX=9606 GN=ACTA1 PE=1 SV=1	2.23385
ACTB	0.00312307	0.0144239	1.61848e+08	1.62892e+08	1.29989e+08	4.19014e+08	3.35903e+08	4.68949e+08	Actin, cytoplasmic 1 OS=Homo sapiens OX=9606 GN=ACTB PE=1 SV=1	1.42837
ACTL6A	0.737867	0.775417	89591.6	75736	95086.2	57726.2	108265	77421.2	Actin-like protein 6A OS=Homo sapiens OX=9606 GN=ACTL6A PE=1 SV=1	-0.0974025
ACTN1	0.918255	0.93219	862904	810214	414255	863547	594263	682749	Alpha-actinin-1 OS=Homo sapiens OX=9606 GN=ACTN1 PE=1 SV=2	0.036299
ACTN4	0.738674	0.775417	2.88028e+06	2.53565e+06	2.34229e+06	2.65082e+06	2.58611e+06	2.32068e+06	Alpha-actinin-4 OS=Homo sapiens OX=9606 GN=ACTN4 PE=1 SV=2	-0.0377954
ACTR1A	0.0297322	0.0522678	477355	276039	238323	557865	617606	573470	Alpha-centractin OS=Homo sapiens OX=9606 GN=ACTR1A PE=1 SV=1	0.81848
ADAR	0.000176082	0.00269638	1.45468e+07	1.18192e+07	1.3001e+07	1.83171e+06	2.5156e+06	2.13678e+06	Double-stranded RNA-specific adenosine deaminase OS=Homo sapiens OX=9606 GN=ADAR PE=1 SV=4	-2.60201
ADRM1	0.738812	0.775417	141108	113812	124344	138138	120505	107937	Proteasomal ubiquitin receptor ADRM1 OS=Homo sapiens OX=9606 GN=ADRM1 PE=1 SV=2	-0.0490719
AFG3L2	0.0871899	0.124097	143413	107027	88819.7	223810	145106	164044	AFG3-like protein 2 OS=Homo sapiens OX=9606 GN=AFG3L2 PE=1 SV=2	0.651629
AGMAT	0.00106919	0.00763453	0	0	0	2.8439e+06	3.04321e+06	3.18511e+06	Agmatinase, mitochondrial OS=Homo sapiens OX=9606 GN=AGMAT PE=1 SV=2	21.5281
AGO1	0.234918	0.291298	137688	125495	100328	109742	110896	83068.9	Protein argonaute-1 OS=Homo sapiens OX=9606 GN=AGO1 PE=1 SV=3	-0.259315
AGO2	0.00147315	0.00950442	6.03778e+06	4.44918e+06	4.25715e+06	227019	512178	589337	Protein argonaute-2 OS=Homo sapiens OX=9606 GN=AGO2 PE=1 SV=3	-3.47223
AHCY	0.184952	0.238896	731830	661208	442746	505761	500330	315621	Adenosylhomocysteinase OS=Homo sapiens OX=9606 GN=AHCY PE=1 SV=4	-0.473987
AHNAK	0.000313947	0.00372965	211633	391053	125324	1.8581e+06	2.3043e+06	2.27369e+06	Neuroblast differentiation-associated protein AHNAK OS=Homo sapiens OX=9606 GN=AHNAK PE=1 SV=2	3.14415
AHSA1	0.0348479	0.0593721	491998	123068	343114	937980	583273	901750	Activator of 90 kDa heat shock protein ATPase homolog 1 OS=Homo sapiens OX=9606 GN=AHSA1 PE=1 SV=1	1.33843
AIFM1	NA	NA	0	0	0	0	0	0	Apoptosis-inducing factor 1, mitochondrial OS=Homo sapiens OX=9606 GN=AIFM1 PE=1 SV=1	0
AK1	0.293495	0.352916	286236	271787	219370	296209	161900	71067.3	Adenylate kinase isoenzyme 1 OS=Homo sapiens OX=9606 GN=AK1 PE=1 SV=3	-0.554891
AK2	0.034614	0.0591951	361004	421453	258684	180792	159496	0	Adenylate kinase 2, mitochondrial OS=Homo sapiens OX=9606 GN=AK2 PE=1 SV=2	-1.61333
AKAP8	0.264683	0.322233	4.57958e+07	3.30563e+07	3.52996e+07	2.54712e+07	3.57197e+07	3.34829e+07	A-kinase anchor protein 8 OS=Homo sapiens OX=9606 GN=AKAP8 PE=1 SV=1	-0.269914
AKAP8L	0.0841439	0.120436	1.67169e+07	1.58561e+07	1.42546e+07	1.66516e+07	2.47613e+07	2.30676e+07	A-kinase anchor protein 8-like OS=Homo sapiens OX=9606 GN=AKAP8L PE=1 SV=4	0.461507
ALAS1	0.0182985	0.0370931	0	0	0	67591.5	104414	107212	5-aminolevulinate synthase, nonspecific, mitochondrial OS=Homo sapiens OX=9606 GN=ALAS1 PE=1 SV=2	16.5061
ALB	0.00866034	0.0246942	2.3011e+09	2.53628e+09	1.547e+09	3.17707e+08	3.52451e+08	8.22218e+08	Serum albumin OS=Homo sapiens OX=9606 GN=ALB PE=1 SV=2	-2.09694
ALDH18A1	0.699889	0.740682	349693	401304	242393	323679	354771	243699	Delta-1-pyrroline-5-carboxylate synthase OS=Homo sapiens OX=9606 GN=ALDH18A1 PE=1 SV=2	-0.107361
ALDH1B1	0.140258	0.185889	166403	178718	134325	0	166032	0	Aldehyde dehydrogenase X, mitochondrial OS=Homo sapiens OX=9606 GN=ALDH1B1 PE=1 SV=3	-1.52989
ALDH2	0.0135485	0.0305321	142840	164788	134266	100057	67534.2	46594.6	Aldehyde dehydrogenase, mitochondrial OS=Homo sapiens OX=9606 GN=ALDH2 PE=1 SV=2	-1.04483
ALDOA	0.0521885	0.0818909	1.94268e+07	2.35775e+07	1.53259e+07	1.3946e+07	1.11271e+07	6.07155e+06	Fructose-bisphosphate aldolase A OS=Homo sapiens OX=9606 GN=ALDOA PE=1 SV=2	-0.905262
ALYREF	0.0176245	0.036306	5.91299e+07	3.81662e+07	4.44206e+07	852250	1.27663e+06	1.17548e+06	THO complex subunit 4 OS=Homo sapiens OX=9606 GN=ALYREF PE=1 SV=3	-5.42249
ANGPTL4	0.003221	0.014621	898918	637011	825754	160804	238021	300063	Angiopoietin-related protein 4 OS=Homo sapiens OX=9606 GN=ANGPTL4 PE=1 SV=2	-1.75668
ANKFY1	0.00160493	0.0100984	291962	303228	138170	2.11016e+06	3.0877e+06	3.09499e+06	Rabankyrin-5 OS=Homo sapiens OX=9606 GN=ANKFY1 PE=1 SV=2	3.49927
ANP32A	0.125658	0.170087	210716	299489	112846	158153	52463.6	0	Acidic leucine-rich nuclear phosphoprotein 32 family member A OS=Homo sapiens OX=9606 GN=ANP32A PE=1 SV=1	-1.56472
ANXA2	0.215376	0.269745	7.42316e+06	8.21992e+06	6.22985e+06	7.4416e+06	5185605	2.76194e+06	Annexin A2 OS=Homo sapiens OX=9606 GN=ANXA2 PE=1 SV=2	-0.507234
ANXA5	0.0677458	0.101659	5.07968e+06	5.65995e+06	3.50938e+06	3.39619e+06	2.35694e+06	423817	Annexin A5 OS=Homo sapiens OX=9606 GN=ANXA5 PE=1 SV=2	-1.20589
AP2B1	NA	NA	0	0	0	0	0	0	AP-2 complex subunit beta OS=Homo sapiens OX=9606 GN=AP2B1 PE=1 SV=1	0
AP2M1	0.000198849	0.00281618	462302	429365	395377	106720	145589	101207	AP-2 complex subunit mu OS=Homo sapiens OX=9606 GN=AP2M1 PE=1 SV=2	-1.86421
APIP	0.0109847	0.0276467	295131	246723	236013	455276	698223	644593	Methylthioribulose-1-phosphate dehydratase OS=Homo sapiens OX=9606 GN=APIP PE=1 SV=1	1.20887
APMAP	0.659238	0.70352	0	201140	146503	271126	223290	0	Adipocyte plasma membrane-associated protein OS=Homo sapiens OX=9606 GN=APMAP PE=1 SV=2	0.508116
APOBEC3B	0.0281389	0.0501556	721898	456820	429987	41465.9	0	0	DNA dC->dU-editing enzyme APOBEC-3B OS=Homo sapiens OX=9606 GN=APOBEC3B PE=1 SV=1	-5.27773
APOC3	0.028933	0.0510748	337435	297841	180064	0	0	0	Apolipoprotein C-III OS=Homo sapiens OX=9606 GN=APOC3 PE=1 SV=1	-18.0521
AQR	0.00436617	0.0170699	2.99087e+06	2.38768e+06	2.5928e+06	19259.4	35318.4	0	RNA helicase aquarius OS=Homo sapiens OX=9606 GN=AQR PE=1 SV=4	-7.19029
ARCN1	0.299321	0.358564	105032	194956	186719	198457	269406	167605	Coatomer subunit delta OS=Homo sapiens OX=9606 GN=ARCN1 PE=1 SV=1	0.384764
ARF3	0.302883	0.361469	140952	149948	148052	149741	194096	148902	ADP-ribosylation factor 3 OS=Homo sapiens OX=9606 GN=ARF3 PE=1 SV=2	0.166758
ARF4	0.0111729	0.0278814	628770	443472	339195	1.81296e+06	1.48843e+06	1.09791e+06	ADP-ribosylation factor 4 OS=Homo sapiens OX=9606 GN=ARF4 PE=1 SV=3	1.64011
ARGLU1	0.0290279	0.0511712	3.44625e+06	2.00724e+06	2.4927e+06	192396	261851	246271	Arginine and glutamate-rich protein 1 OS=Homo sapiens OX=9606 GN=ARGLU1 PE=1 SV=1	-3.50376
ARHGAP15	0.447009	0.498813	8.13679e+06	8019528	9587899	7284061	12100920	10113993	Rho GTPase-activating protein 15 OS=Homo sapiens OX=9606 GN=ARHGAP15 PE=1 SV=2	0.196416
ARHGAP22	0.00542565	0.0192626	2.5808e+08	2.08158e+08	2.0974e+08	4.24983e+06	3.62758e+06	3.8404e+06	Rho GTPase-activating protein 22 OS=Homo sapiens OX=9606 GN=ARHGAP22 PE=1 SV=1	-5.8502
ARHGEF1	0.0904917	0.128079	79556.3	0	0	76698.4	104278	83697.5	Rho guanine nucleotide exchange factor 1 OS=Homo sapiens OX=9606 GN=ARHGEF1 PE=1 SV=2	1.73413
ARHGEF18	0.00439756	0.0170699	359028	385589	434253	518935	532878	518773	Rho guanine nucleotide exchange factor 18 OS=Homo sapiens OX=9606 GN=ARHGEF18 PE=1 SV=4	0.413898
ARHGEF2	0.000960432	0.00739824	1.12023e+06	942245	1.00315e+06	490997	568641	500313	Rho guanine nucleotide exchange factor 2 OS=Homo sapiens OX=9606 GN=ARHGEF2 PE=1 SV=4	-0.97468
ARL1	0.00193952	0.0108596	34944.8	0	18092.3	154982	143998	111579	ADP-ribosylation factor-like protein 1 OS=Homo sapiens OX=9606 GN=ARL1 PE=1 SV=1	2.95245
ARPC1B	0.731793	0.770596	0	163733	0	94279.2	0	0	Actin-related protein 2/3 complex subunit 1B OS=Homo sapiens OX=9606 GN=ARPC1B PE=1 SV=3	-0.796314
ASAP2	0.207166	0.261478	21792566	16616842	13640487	34947916	16361455	27337334	Arf-GAP with SH3 domain, ANK repeat and PH domain-containing protein 2 OS=Homo sapiens OX=9606 GN=ASAP2 PE=1 SV=3	0.595491
ASNS	0.0828774	0.11916	295197	357543	222452	161649	170042	163998	Asparagine synthetase [glutamine-hydrolyzing] OS=Homo sapiens OX=9606 GN=ASNS PE=1 SV=4	-0.82016
ASPH	0.026953	0.0490791	300322	223052	258448	125861	135595	134959	Aspartyl/asparaginyl beta-hydroxylase OS=Homo sapiens OX=9606 GN=ASPH PE=1 SV=3	-0.97982
ASS1	0.0253369	0.046739	2.04263e+06	1.84443e+06	2.03201e+06	2.4337e+06	2302137	2.76232e+06	Argininosuccinate synthase OS=Homo sapiens OX=9606 GN=ASS1 PE=1 SV=2	0.341166
ATAD3B	0.611869	0.659614	1.35768e+06	922641	901033	1.00643e+06	1.05198e+06	859734	ATPase family AAA domain-containing protein 3B OS=Homo sapiens OX=9606 GN=ATAD3B PE=1 SV=1	-0.12459
ATIC	0.0405632	0.0670426	296446	333334	241074	183186	138610	0	Bifunctional purine biosynthesis protein PURH OS=Homo sapiens OX=9606 GN=ATIC PE=1 SV=3	-1.43628
ATP2A2	0.000158333	0.00262846	545040	402881	261192	2.46131e+06	2.61825e+06	2.20237e+06	Sarcoplasmic/endoplasmic reticulum calcium ATPase 2 OS=Homo sapiens OX=9606 GN=ATP2A2 PE=1 SV=1	2.59037
ATP5F1A	0.00162015	0.0101439	3.50589e+07	3.14853e+07	3.12076e+07	5.36546e+07	6.22561e+07	5.34939e+07	ATP synthase subunit alpha, mitochondrial OS=Homo sapiens OX=9606 GN=ATP5F1A PE=1 SV=1	0.793279
ATP5F1B	0.171347	0.223596	1.89794e+07	1.31125e+07	1.40462e+07	1.36708e+07	1.20404e+07	7.63625e+06	ATP synthase subunit beta, mitochondrial OS=Homo sapiens OX=9606 GN=ATP5F1B PE=1 SV=3	-0.46838
ATP5F1C	0.00165199	0.0102546	410878	250589	206581	859638	971502	810024	ATP synthase subunit gamma, mitochondrial OS=Homo sapiens OX=9606 GN=ATP5F1C PE=1 SV=1	1.60532
ATP5ME	0.0650316	0.0985163	232921	214105	214568	317318	359927	244309	ATP synthase subunit e, mitochondrial OS=Homo sapiens OX=9606 GN=ATP5ME PE=1 SV=2	0.47812
ATP5MG	0.0148715	0.032589	151763	78598.6	147111	325910	316965	225308	ATP synthase subunit g, mitochondrial OS=Homo sapiens OX=9606 GN=ATP5MG PE=1 SV=3	1.20162
ATP5PB	0.626009	0.673715	556108	534961	0	570141	538756	299941	ATP synthase F(0) complex subunit B1, mitochondrial OS=Homo sapiens OX=9606 GN=ATP5PB PE=1 SV=2	0.368763
ATP5PO	0.223782	0.279673	1.46362e+06	1.31646e+06	1.26149e+06	2.06965e+06	1.70616e+06	1.28183e+06	ATP synthase subunit O, mitochondrial OS=Homo sapiens OX=9606 GN=ATP5PO PE=1 SV=1	0.32355
ATP6V1B2	0.975182	0.980583	65107.7	73410.1	38582.4	56948.7	64722.4	56505.1	V-type proton ATPase subunit B, brain isoform OS=Homo sapiens OX=9606 GN=ATP6V1B2 PE=1 SV=3	0.00873846
ATP9B	NA	NA	0	0	0	0	0	0	Probable phospholipid-transporting ATPase IIB OS=Homo sapiens OX=9606 GN=ATP9B PE=2 SV=4	0
ATXN2	0.000604096	0.00525895	4.10172e+06	3.00861e+06	3.78192e+06	237537	485983	381782	Ataxin-2 OS=Homo sapiens OX=9606 GN=ATXN2 PE=1 SV=2	-3.30079
ATXN2L	0.00188987	0.0106757	6.81654e+07	5.90699e+07	6.63851e+07	2.28266e+06	3.11286e+06	2.64194e+06	Ataxin-2-like protein OS=Homo sapiens OX=9606 GN=ATXN2L PE=1 SV=2	-4.59035
AZGP1	0.931364	0.94291	467721	223675	446501	498078	262096	349090	Zinc-alpha-2-glycoprotein OS=Homo sapiens OX=9606 GN=AZGP1 PE=1 SV=2	-0.036768
BAG2	9.46014e-05	0.00207308	1.15163e+06	1.18877e+06	976055	2.90114e+06	3.27299e+06	3.12985e+06	BAG family molecular chaperone regulator 2 OS=Homo sapiens OX=9606 GN=BAG2 PE=1 SV=1	1.4882
BAG4	0.00640182	0.0211544	2.8683e+06	1.80439e+06	2.4769e+06	4.15956e+06	4.8948e+06	5.32812e+06	BAG family molecular chaperone regulator 4 OS=Homo sapiens OX=9606 GN=BAG4 PE=1 SV=1	1.00838
BCAP31	0.428977	0.480802	580436	0	0	0	635675	739934	B-cell receptor-associated protein 31 OS=Homo sapiens OX=9606 GN=BCAP31 PE=1 SV=3	1.24486
BCAS2	0.0528624	0.0825034	6.29523e+06	2.84617e+06	5.41941e+06	2.0305e+06	2.29881e+06	1.6311e+06	Pre-mRNA-splicing factor SPF27 OS=Homo sapiens OX=9606 GN=BCAS2 PE=1 SV=1	-1.28861
BCL10	0.000437338	0.00434263	119298	58304.7	89423.7	506927	543102	643830	B-cell lymphoma/leukemia 10 OS=Homo sapiens OX=9606 GN=BCL10 PE=1 SV=1	2.66525
BCLAF1	0.00999183	0.0263145	3.71637e+08	2.78107e+08	2.81007e+08	4.39254e+06	6.57118e+06	6.91556e+06	Bcl-2-associated transcription factor 1 OS=Homo sapiens OX=9606 GN=BCLAF1 PE=1 SV=2	-5.70204
BDH1	0.42265	0.474548	0	0	0	0	0	201006	D-beta-hydroxybutyrate dehydrogenase, mitochondrial OS=Homo sapiens OX=9606 GN=BDH1 PE=1 SV=3	16.0319
BMS1	0.00964067	0.0260192	2.70896e+06	1.91657e+06	2.44982e+06	0	0	0	Ribosome biogenesis protein BMS1 homolog OS=Homo sapiens OX=9606 GN=BMS1 PE=1 SV=1	-21.1694
BOLA2	0.935702	0.945372	1.09046e+06	681729	1.03603e+06	723998	1.14821e+06	981836	BolA-like protein 2 OS=Homo sapiens OX=9606 GN=BOLA2 PE=1 SV=1	0.0233517
BOP1	0.00292124	0.014064	2.37007e+06	1.96362e+06	2.20716e+06	0	0	0	Ribosome biogenesis protein BOP1 OS=Homo sapiens OX=9606 GN=BOP1 PE=1 SV=2	-21.0561
BRIX1	0.00853691	0.0245982	1.04022e+06	796990	1.08209e+06	66982.3	45905.9	34366	Ribosome biogenesis protein BRX1 homolog OS=Homo sapiens OX=9606 GN=BRIX1 PE=1 SV=2	-4.30921
BST2	0.00435861	0.0170699	0	97129.8	51753.8	264278	207677	246437	Bone marrow stromal antigen 2 OS=Homo sapiens OX=9606 GN=BST2 PE=1 SV=1	2.27056
BUB3	0.00887834	0.0249962	345991	354482	356642	94218.3	0	0	Mitotic checkpoint protein BUB3 OS=Homo sapiens OX=9606 GN=BUB3 PE=1 SV=1	-3.48794
BUD13	0.00885371	0.0249962	410728	308447	317253	0	0	0	BUD13 homolog OS=Homo sapiens OX=9606 GN=BUD13 PE=1 SV=1	-18.3982
BYSL	0.00739094	0.0226389	8.99671e+06	6.98217e+06	7.17371e+06	314709	306651	276479	Bystin OS=Homo sapiens OX=9606 GN=BYSL PE=1 SV=3	-4.68857
C11orf98	0.0113428	0.0280307	1.43809e+06	1.05493e+06	1.1002e+06	68195.7	86799.9	88009.5	Uncharacterized protein C11orf98 OS=Homo sapiens OX=9606 GN=C11orf98 PE=4 SV=2	-3.8862
C19orf53	0.118555	0.161677	581344	358306	487896	311842	308451	390821	Leydig cell tumor 10 kDa protein homolog OS=Homo sapiens OX=9606 GN=C19orf53 PE=1 SV=1	-0.497591
C1QBP	0.0101773	0.0265318	277845	340055	292045	213215	198819	222488	Complement component 1 Q subcomponent-binding protein, mitochondrial OS=Homo sapiens OX=9606 GN=C1QBP PE=1 SV=1	-0.52011
C2CD2	0.0279209	0.0501356	1.4334e+06	880259	795989	1.69402e+06	2.21527e+06	1.7922e+06	C2 domain-containing protein 2 OS=Homo sapiens OX=9606 GN=C2CD2 PE=1 SV=2	0.874589
C3orf20	0.0828742	0.11916	4243507	6421875	1.32898e+06	0	416109	1.1395e+06	Uncharacterized protein C3orf20 OS=Homo sapiens OX=9606 GN=C3orf20 PE=2 SV=2	-2.9468
C8orf33	0.0174152	0.0361088	164897	70348	118887	22349	0	0	UPF0488 protein C8orf33 OS=Homo sapiens OX=9606 GN=C8orf33 PE=1 SV=1	-3.98582
CACYBP	0.581978	0.631138	829918	1.03232e+06	653900	821507	833616	632762	Calcyclin-binding protein OS=Homo sapiens OX=9606 GN=CACYBP PE=1 SV=2	-0.137197
CAD	0.0034096	0.0150265	2.32793e+06	1.35951e+06	1.7832e+06	4.0917e+06	5.42463e+06	4.84951e+06	CAD protein OS=Homo sapiens OX=9606 GN=CAD PE=1 SV=3	1.39286
CALM3	0.0432548	0.070393	2.28362e+06	1.40258e+06	1.31107e+06	5.20647e+06	5.21679e+06	1.06323e+07	Calmodulin-3 OS=Homo sapiens OX=9606 GN=CALM3 PE=1 SV=1	2.07499
CALML5	0.348842	0.405281	1.28692e+06	970864	1.32044e+06	905080	1.30642e+06	695858	Calmodulin-like protein 5 OS=Homo sapiens OX=9606 GN=CALML5 PE=1 SV=2	-0.299532
CALR	0.644592	0.689047	5.57551e+06	5.90191e+06	4.08116e+06	5.01474e+06	5.1819e+06	4.46398e+06	Calreticulin OS=Homo sapiens OX=9606 GN=CALR PE=1 SV=1	-0.0857639
CALR3	0.00956223	0.0260192	842503	697033	712831	1.22984e+06	1.63876e+06	1.77989e+06	Calreticulin-3 OS=Homo sapiens OX=9606 GN=CALR3 PE=1 SV=2	1.04532
CALU	0.00989504	0.0263109	3.99724e+07	2.51547e+07	2.7661e+07	6.35098e+07	9.76542e+07	8.24432e+07	Calumenin OS=Homo sapiens OX=9606 GN=CALU PE=1 SV=2	1.39255
CAMSAP3	0.760507	0.791649	8.90616e+06	8.49218e+06	1.003e+07	8.77079e+06	1.11409e+07	8.45977e+06	Calmodulin-regulated spectrin-associated protein 3 OS=Homo sapiens OX=9606 GN=CAMSAP3 PE=1 SV=2	0.0487738
CAND1	0.595765	0.643933	741405	759473	573937	840532	630909	326062	Cullin-associated NEDD8-dissociated protein 1 OS=Homo sapiens OX=9606 GN=CAND1 PE=1 SV=2	-0.206989
CANX	0.452686	0.503381	182863	394158	205756	500494	403035	173154	Calnexin OS=Homo sapiens OX=9606 GN=CANX PE=1 SV=2	0.459919
CAP1	0.158627	0.208928	405358	372168	266779	529386	499067	361157	Adenylyl cyclase-associated protein 1 OS=Homo sapiens OX=9606 GN=CAP1 PE=1 SV=5	0.412136
CAPRIN1	0.00454538	0.0174537	5.98485e+07	4.885e+07	5.00119e+07	1.31912e+06	1.35231e+06	1.53086e+06	Caprin-1 OS=Homo sapiens OX=9606 GN=CAPRIN1 PE=1 SV=2	-5.23908
CAPRIN2	0.000139481	0.00248738	2.4557e+07	1.9876e+07	2.22174e+07	1.84797e+06	2.53834e+06	2.88863e+06	Caprin-2 OS=Homo sapiens OX=9606 GN=CAPRIN2 PE=1 SV=1	-3.19561
CAPZA1	0.00147037	0.00950442	1.06037e+06	1.33814e+06	912181	2.2081e+06	2.07922e+06	2.30054e+06	F-actin-capping protein subunit alpha-1 OS=Homo sapiens OX=9606 GN=CAPZA1 PE=1 SV=3	0.992678
CAPZB	0.0605572	0.0929568	908322	719434	698279	1.16254e+06	915447	1.34343e+06	F-actin-capping protein subunit beta OS=Homo sapiens OX=9606 GN=CAPZB PE=1 SV=4	0.55672
CARD9	0.0354916	0.0602268	0	0	0	191884	108545	114820	Caspase recruitment domain-containing protein 9 OS=Homo sapiens OX=9606 GN=CARD9 PE=1 SV=2	17.0787
CASC3	0.000199414	0.00281618	411108	389621	350977	69300.4	0	18255.3	Protein CASC3 OS=Homo sapiens OX=9606 GN=CASC3 PE=1 SV=2	-3.71738
CASK	0.0213064	0.0417909	459182	401741	430488	617897	792489	594158	Peripheral plasma membrane protein CASK OS=Homo sapiens OX=9606 GN=CASK PE=1 SV=3	0.634324
CBR3	0.585962	0.634917	88871.1	103209	0	69598	54051.9	0	Carbonyl reductase [NADPH] 3 OS=Homo sapiens OX=9606 GN=CBR3 PE=1 SV=3	-0.635433
CBX6	0.333252	0.391463	3.15592e+06	2.55315e+06	2.65751e+06	2.80182e+06	3.76099e+06	2.95957e+06	Chromobox protein homolog 6 OS=Homo sapiens OX=9606 GN=CBX6 PE=1 SV=1	0.186685
CCAR1	0.0836461	0.119858	266981	252463	253548	120845	168733	0	Cell division cycle and apoptosis regulator protein 1 OS=Homo sapiens OX=9606 GN=CCAR1 PE=1 SV=2	-1.41649
CCAR2	0.000601867	0.00525895	2.48331e+06	1.93677e+06	1.9765e+06	429719	336411	271596	Cell cycle and apoptosis regulator protein 2 OS=Homo sapiens OX=9606 GN=CCAR2 PE=1 SV=2	-2.62387
CCDC12	0.0122126	0.028587	869755	583950	785484	39645.1	24176.8	0	Coiled-coil domain-containing protein 12 OS=Homo sapiens OX=9606 GN=CCDC12 PE=1 SV=1	-5.13271
CCDC124	0.891543	0.909432	189691	187549	129413	172820	155057	188346	Coiled-coil domain-containing protein 124 OS=Homo sapiens OX=9606 GN=CCDC124 PE=1 SV=1	0.0269959
CCDC59	1.64597e-05	0.00119186	1.58477e+06	1.39246e+06	1.51849e+06	64046.1	103953	62081.6	Thyroid transcription factor 1-associated protein 26 OS=Homo sapiens OX=9606 GN=CCDC59 PE=1 SV=2	-4.28833
CCDC81	0.166261	0.217628	48673084	33959972	35937196	45246080	51296548	47103344	Coiled-coil domain-containing protein 81 OS=Homo sapiens OX=9606 GN=CCDC81 PE=1 SV=2	0.276775
CCDC86	0.0163598	0.0348297	1.016e+06	794794	672209	88370.5	92430	53126.2	Coiled-coil domain-containing protein 86 OS=Homo sapiens OX=9606 GN=CCDC86 PE=1 SV=1	-3.40794
CCDC9	0.000580084	0.005187	597767	493532	439302	25945.7	51661.4	0	Coiled-coil domain-containing protein 9 OS=Homo sapiens OX=9606 GN=CCDC9 PE=1 SV=1	-4.30171
CCN1	0.00261606	0.0131795	275962	159590	187820	442190	515809	489042	CCN family member 1 OS=Homo sapiens OX=9606 GN=CCN1 PE=1 SV=1	1.21494
CCT2	0.0503746	0.0793385	2.27507e+06	2.46404e+06	1.86804e+06	1.5886e+06	1.47714e+06	627527	T-complex protein 1 subunit beta OS=Homo sapiens OX=9606 GN=CCT2 PE=1 SV=4	-0.83913
CCT3	0.302501	0.361352	2044505	2.10102e+06	1.40248e+06	1.61004e+06	1.69647e+06	1.37832e+06	T-complex protein 1 subunit gamma OS=Homo sapiens OX=9606 GN=CCT3 PE=1 SV=4	-0.243975
CCT4	0.0831006	0.119211	1.73116e+06	1.38516e+06	955473	921253	850803	666989	T-complex protein 1 subunit delta OS=Homo sapiens OX=9606 GN=CCT4 PE=1 SV=4	-0.739347
CCT5	0.723828	0.763474	1.58542e+06	1.3753e+06	1.11281e+06	1.55506e+06	1.41413e+06	1.2836e+06	T-complex protein 1 subunit epsilon OS=Homo sapiens OX=9606 GN=CCT5 PE=1 SV=1	0.0621296
CCT6A	0.0203885	0.0403014	948013	879666	650660	1.51306e+06	1.5256e+06	1.14843e+06	T-complex protein 1 subunit zeta OS=Homo sapiens OX=9606 GN=CCT6A PE=1 SV=3	0.756576
CCT7	0.000488537	0.00470402	5.68116e+06	4461212	5.11088e+06	1.3048e+06	1.24026e+06	836413	T-complex protein 1 subunit eta OS=Homo sapiens OX=9606 GN=CCT7 PE=1 SV=2	-2.17339
CCT8	0.110525	0.152527	3.31014e+06	3.62135e+06	2.72661e+06	2.66774e+06	2.76217e+06	1.88397e+06	T-complex protein 1 subunit theta OS=Homo sapiens OX=9606 GN=CCT8 PE=1 SV=4	-0.401101
CD2BP2	0.0116506	0.0281585	4.82029e+06	3.76977e+06	3.50251e+06	353339	439386	483994	CD2 antigen cytoplasmic tail-binding protein 2 OS=Homo sapiens OX=9606 GN=CD2BP2 PE=1 SV=1	-3.24361
CD63	0.254009	0.311026	759089	805408	777050	822041	837878	1.08637e+06	CD63 antigen OS=Homo sapiens OX=9606 GN=CD63 PE=1 SV=2	0.230023
CDC37	0.0861671	0.122779	624360	592202	396553	402662	379480	316646	Hsp90 co-chaperone Cdc37 OS=Homo sapiens OX=9606 GN=CDC37 PE=1 SV=1	-0.553935
CDC40	3.82699e-05	0.00124901	1.89471e+06	1.88091e+06	2.17491e+06	36360	85607.4	22638.1	Pre-mRNA-processing factor 17 OS=Homo sapiens OX=9606 GN=CDC40 PE=1 SV=1	-5.3628
CDC5L	0.000124504	0.00233665	2.35816e+07	1.9414e+07	2.18675e+07	3.14094e+06	3.8543e+06	3.6841e+06	Cell division cycle 5-like protein OS=Homo sapiens OX=9606 GN=CDC5L PE=1 SV=2	-2.60257
CDC73	0.306913	0.364627	453975	367759	370670	386834	517179	453605	Parafibromin OS=Homo sapiens OX=9606 GN=CDC73 PE=1 SV=1	0.187204
CDH23	0.924035	0.937309	319842	398986	362119	335590	367947	385681	Cadherin-23 OS=Homo sapiens OX=9606 GN=CDH23 PE=1 SV=2	0.0109974
CDH5	0.0234664	0.0442762	0	0	0	592539	1.02658e+06	793492	Cadherin-5 OS=Homo sapiens OX=9606 GN=CDH5 PE=1 SV=5	19.6172
CDK9	0.111668	0.15377	1.24862e+06	986700	1.03151e+06	931932	938164	678877	Cyclin-dependent kinase 9 OS=Homo sapiens OX=9606 GN=CDK9 PE=1 SV=3	-0.357978
CDKN2AIP	0.0108512	0.0275286	215497	133751	161606	45495.1	57273.4	70300.7	CDKN2A-interacting protein OS=Homo sapiens OX=9606 GN=CDKN2AIP PE=1 SV=3	-1.56155
CEBPZ	2.66712e-05	0.00123896	1.18582e+06	1.0287e+06	1.12098e+06	0	63468.5	0	CCAAT/enhancer-binding protein zeta OS=Homo sapiens OX=9606 GN=CEBPZ PE=1 SV=3	-5.71565
CEP170	0.549797	0.601888	79302.4	70333.3	66358.6	88798.1	72118	69184.3	Centrosomal protein of 170 kDa OS=Homo sapiens OX=9606 GN=CEP170 PE=1 SV=1	0.0912694
CEP350	0.0123828	0.0286888	1.4283e+06	1434911	1241981	1.72371e+06	2.12517e+06	2004967	Centrosome-associated protein 350 OS=Homo sapiens OX=9606 GN=CEP350 PE=1 SV=1	0.511936
CEP70	0.0372256	0.0628283	5.87941e+06	3.23657e+06	3.65337e+06	62247.9	200611	161444	Centrosomal protein of 70 kDa OS=Homo sapiens OX=9606 GN=CEP70 PE=1 SV=2	-4.91144
CFAP20	0.0172917	0.0359807	6.09119e+06	3899425	5.16044e+06	299649	396035	271651	Cilia- and flagella-associated protein 20 OS=Homo sapiens OX=9606 GN=CFAP20 PE=1 SV=1	-3.96926
CFL1	0.0307146	0.0536989	7.77608e+06	9.42338e+06	5.84047e+06	4.66202e+06	2.72051e+06	876163	Cofilin-1 OS=Homo sapiens OX=9606 GN=CFL1 PE=1 SV=3	-1.48015
CHAMP1	0.00550811	0.0193392	35231.6	0	27814.2	178518	278261	321931	Chromosome alignment-maintaining phosphoprotein 1 OS=Homo sapiens OX=9606 GN=CHAMP1 PE=1 SV=2	3.62655
CHCHD3	0.00443867	0.0170956	172100	0	183327	444465	479183	482957	MICOS complex subunit MIC19 OS=Homo sapiens OX=9606 GN=CHCHD3 PE=1 SV=1	1.98458
CHD1	0.0193454	0.0386605	905490	810708	935644	1.20069e+06	1.71261e+06	1.47118e+06	Chromodomain-helicase-DNA-binding protein 1 OS=Homo sapiens OX=9606 GN=CHD1 PE=1 SV=2	0.72541
CHD4	0.476203	0.528606	255049	145696	139141	154915	173692	113228	Chromodomain-helicase-DNA-binding protein 4 OS=Homo sapiens OX=9606 GN=CHD4 PE=1 SV=2	-0.289146
CHERP	0.00386073	0.0161947	1.53421e+08	1.24963e+08	1.30888e+08	6.33321e+06	1.08665e+07	9.69987e+06	Calcium homeostasis endoplasmic reticulum protein OS=Homo sapiens OX=9606 GN=CHERP PE=1 SV=3	-3.92741
CHMP4B	0.8171	0.842966	615017	651557	439052	626299	451869	565837	Charged multivesicular body protein 4b OS=Homo sapiens OX=9606 GN=CHMP4B PE=1 SV=1	-0.0530872
CHMP5	0.256263	0.313183	488905	353075	397413	468359	446247	492001	Charged multivesicular body protein 5 OS=Homo sapiens OX=9606 GN=CHMP5 PE=1 SV=1	0.182586
CHRNG	0.037964	0.0635735	797151	852358	928925	979006	1.26419e+06	1.23294e+06	Acetylcholine receptor subunit gamma OS=Homo sapiens OX=9606 GN=CHRNG PE=1 SV=2	0.430989
CHST6	0.398501	0.451019	934541	922158	756786	956193	1.14773e+06	822401	Carbohydrate sulfotransferase 6 OS=Homo sapiens OX=9606 GN=CHST6 PE=1 SV=1	0.163113
CHTOP	0.0117004	0.0281653	7.96982e+06	5.50874e+06	7.68848e+06	331150	349866	35806.7	Chromatin target of PRMT1 protein OS=Homo sapiens OX=9606 GN=CHTOP PE=1 SV=2	-4.88405
CIZ1	0.233808	0.290205	0	0	32176.3	66927.8	74439.2	0	Cip1-interacting zinc finger protein OS=Homo sapiens OX=9606 GN=CIZ1 PE=1 SV=2	2.13527
CKAP5	0.0279717	0.0501439	1.29666e+06	1.26658e+06	768693	94580.1	141100	158245	Cytoskeleton-associated protein 5 OS=Homo sapiens OX=9606 GN=CKAP5 PE=1 SV=3	-3.08035
CLIC1	0.0218507	0.0426608	4.14296e+06	4.57803e+06	3.0655e+06	2.22054e+06	1.58143e+06	427610	Chloride intracellular channel protein 1 OS=Homo sapiens OX=9606 GN=CLIC1 PE=1 SV=4	-1.47854
CLNS1A	0.00238806	0.0125763	742011	765606	822071	362395	495830	479860	Methylosome subunit pICln OS=Homo sapiens OX=9606 GN=CLNS1A PE=1 SV=1	-0.799965
CLPP	0.0856684	0.122205	2.30714e+06	2257316	2.57018e+06	2.82126e+06	2.49706e+06	2766563	ATP-dependent Clp protease proteolytic subunit, mitochondrial OS=Homo sapiens OX=9606 GN=CLPP PE=1 SV=1	0.180388
CLPX	0.351195	0.407492	1.26883e+06	1.3507e+06	1316552	1.20982e+06	1.7372e+06	1.54623e+06	ATP-dependent Clp protease ATP-binding subunit clpX-like, mitochondrial OS=Homo sapiens OX=9606 GN=CLPX PE=1 SV=2	0.191
CLTB	0.0388003	0.0647181	0	0	45478.3	63478.9	54967.5	71392.9	Clathrin light chain B OS=Homo sapiens OX=9606 GN=CLTB PE=1 SV=1	2.06145
CLTC	1.84869e-05	0.00119186	1.68756e+07	1.60116e+07	1.67472e+07	5.95666e+06	5.86658e+06	4.78572e+06	Clathrin heavy chain 1 OS=Homo sapiens OX=9606 GN=CLTC PE=1 SV=5	-1.57938
CLU	0.0167076	0.0351128	0	0	0	203232	281309	323635	Clusterin OS=Homo sapiens OX=9606 GN=CLU PE=1 SV=1	18.0394
CMSS1	0.00739195	0.0226389	3.69292e+06	2.78695e+06	2.97646e+06	51019.5	104159	170126	Protein CMSS1 OS=Homo sapiens OX=9606 GN=CMSS1 PE=1 SV=2	-4.86141
CNDP2	0.296628	0.35601	165560	361248	123369	195225	83543.5	72395.1	Cytosolic non-specific dipeptidase OS=Homo sapiens OX=9606 GN=CNDP2 PE=1 SV=2	-0.888684
CNN2	0.00349243	0.0153065	4.29378e+06	3.36678e+06	3.97706e+06	8.49767e+06	1.11257e+07	1.1951e+07	Calponin-2 OS=Homo sapiens OX=9606 GN=CNN2 PE=1 SV=4	1.43996
CNN3	0.00187218	0.0106229	4.22389e+06	3.90043e+06	3.27738e+06	6.4462e+06	7.14197e+06	7.66875e+06	Calponin-3 OS=Homo sapiens OX=9606 GN=CNN3 PE=1 SV=1	0.898683
CNOT1	0.98201	0.984334	141127	115997	144722	0	215802	180914	CCR4-NOT transcription complex subunit 1 OS=Homo sapiens OX=9606 GN=CNOT1 PE=1 SV=2	-0.0185405
COPA	0.397014	0.449737	602995	606068	495592	582083	680970	581290	Coatomer subunit alpha OS=Homo sapiens OX=9606 GN=COPA PE=1 SV=2	0.113626
COPB1	0.00854287	0.0245982	198730	106103	0	405190	477778	369918	Coatomer subunit beta OS=Homo sapiens OX=9606 GN=COPB1 PE=1 SV=3	2.03915
COPB2	0.0113578	0.0280307	166233	96079.3	0	330340	310658	285525	Coatomer subunit beta' OS=Homo sapiens OX=9606 GN=COPB2 PE=1 SV=2	1.82053
CORO1C	0.337754	0.395089	2.42351e+06	2.16692e+06	1.63503e+06	3.09323e+06	1.80924e+06	2.80026e+06	Coronin-1C OS=Homo sapiens OX=9606 GN=CORO1C PE=1 SV=1	0.307189
CORO2B	0.0685779	0.102442	0	36463.6	28215.1	339495	246094	594101	Coronin-2B OS=Homo sapiens OX=9606 GN=CORO2B PE=1 SV=4	4.18891
COX4I1	0.0526001	0.0822322	321511	324101	254264	484734	558796	361916	Cytochrome c oxidase subunit 4 isoform 1, mitochondrial OS=Homo sapiens OX=9606 GN=COX4I1 PE=1 SV=1	0.643229
COX5A	0.0393535	0.0652981	201056	171136	214914	315476	411388	265239	Cytochrome c oxidase subunit 5A, mitochondrial OS=Homo sapiens OX=9606 GN=COX5A PE=1 SV=2	0.756865
CP	0.0288191	0.051037	9.30183e+06	6.45943e+06	5.79023e+06	1.02378e+07	1.36037e+07	1.43413e+07	Ceruloplasmin OS=Homo sapiens OX=9606 GN=CP PE=1 SV=1	0.825132
CPS1	0.016817	0.0352714	1.54391e+06	1.71431e+06	1.7172e+06	2.02512e+06	2.20047e+06	2.48848e+06	Carbamoyl-phosphate synthase [ammonia], mitochondrial OS=Homo sapiens OX=9606 GN=CPS1 PE=1 SV=2	0.432368
CPSF1	0.000530428	0.00495716	6.94689e+06	5.18219e+06	5.73574e+06	392971	766541	435164	Cleavage and polyadenylation specificity factor subunit 1 OS=Homo sapiens OX=9606 GN=CPSF1 PE=1 SV=2	-3.48578
CPSF2	0.00139763	0.00920407	3.44014e+06	2.44039e+06	2.59959e+06	417272	378552	252265	Cleavage and polyadenylation specificity factor subunit 2 OS=Homo sapiens OX=9606 GN=CPSF2 PE=1 SV=2	-3.01632
CPSF3	1.54437e-05	0.00119186	255678	276244	249639	48386.1	43659.6	36693.1	Cleavage and polyadenylation specificity factor subunit 3 OS=Homo sapiens OX=9606 GN=CPSF3 PE=1 SV=1	-2.60188
CPSF4	0.00313217	0.0144239	412632	281550	386410	77785.1	116991	90600.5	Cleavage and polyadenylation specificity factor subunit 4 OS=Homo sapiens OX=9606 GN=CPSF4 PE=1 SV=1	-1.92087
CPSF6	0.00127745	0.00854641	1.76819e+07	1.24953e+07	1.3684e+07	934957	1.45279e+06	2.28792e+06	Cleavage and polyadenylation specificity factor subunit 6 OS=Homo sapiens OX=9606 GN=CPSF6 PE=1 SV=2	-3.2297
CPSF7	0.00032629	0.00372965	1.00238e+07	8.46546e+06	8.29317e+06	2.01905e+06	2.61262e+06	2.24342e+06	Cleavage and polyadenylation specificity factor subunit 7 OS=Homo sapiens OX=9606 GN=CPSF7 PE=1 SV=1	-1.96183
CRNKL1	0.000125014	0.00233665	5.65411e+06	4.68118e+06	5.06387e+06	591126	862273	860171	Crooked neck-like protein 1 OS=Homo sapiens OX=9606 GN=CRNKL1 PE=1 SV=4	-2.73466
CRYZ	0.0236126	0.0443959	213175	194566	150456	122790	120658	95980.5	Quinone oxidoreductase OS=Homo sapiens OX=9606 GN=CRYZ PE=1 SV=1	-0.717659
CS	0.0110592	0.0277729	3.13289e+06	3.61679e+06	2.73116e+06	1.74435e+06	1.9392e+06	1.16883e+06	Citrate synthase, mitochondrial OS=Homo sapiens OX=9606 GN=CS PE=1 SV=2	-0.96632
CSE1L	0.13043	0.175425	351252	366885	312991	332475	262070	199382	Exportin-2 OS=Homo sapiens OX=9606 GN=CSE1L PE=1 SV=3	-0.377144
CSNK1A1	0.011688	0.0281653	331030	350655	345937	992405	1.25408e+06	1.02281e+06	Casein kinase I isoform alpha OS=Homo sapiens OX=9606 GN=CSNK1A1 PE=1 SV=2	1.66967
CSNK2A1	0.165022	0.216452	180707	190835	140686	138651	157635	101883	Casein kinase II subunit alpha OS=Homo sapiens OX=9606 GN=CSNK2A1 PE=1 SV=1	-0.363401
CSRP1	0.033729	0.0580103	1.70944e+06	1.38211e+06	1.57803e+06	2.05415e+06	2.70478e+06	2.1012e+06	Cysteine and glycine-rich protein 1 OS=Homo sapiens OX=9606 GN=CSRP1 PE=1 SV=3	0.554943
CSRP2	0.00890434	0.0249962	2.2295e+06	1.86154e+06	2.08446e+06	8.99054e+06	1.04785e+07	1.18844e+07	Cysteine and glycine-rich protein 2 OS=Homo sapiens OX=9606 GN=CSRP2 PE=1 SV=3	2.34399
CSTA	0.688891	0.729651	1.83635e+06	1.79188e+06	1.81657e+06	2.09314e+06	1.62653e+06	1.4625e+06	Cystatin-A OS=Homo sapiens OX=9606 GN=CSTA PE=1 SV=1	-0.0713208
CSTF1	0.0280917	0.0501469	969273	651579	757740	254517	241696	270275	Cleavage stimulation factor subunit 1 OS=Homo sapiens OX=9606 GN=CSTF1 PE=1 SV=1	-1.63377
CSTF2	0.00946502	0.0260192	532445	362414	433070	219020	73948.8	92094.5	Cleavage stimulation factor subunit 2 OS=Homo sapiens OX=9606 GN=CSTF2 PE=1 SV=1	-1.786
CSTF3	0.0118056	0.0282949	556672	416464	397971	0	0	0	Cleavage stimulation factor subunit 3 OS=Homo sapiens OX=9606 GN=CSTF3 PE=1 SV=1	-18.802
CTNND1	0.824404	0.848435	230326	210006	0	191178	180734	0	Catenin delta-1 OS=Homo sapiens OX=9606 GN=CTNND1 PE=1 SV=1	-0.243629
CTPS1	0.0166668	0.0351128	0	0	47319.6	87716	152577	104478	CTP synthase 1 OS=Homo sapiens OX=9606 GN=CTPS1 PE=1 SV=2	2.86505
CTSB	0.00550209	0.0193392	309436	242987	160782	657943	583712	499272	Cathepsin B OS=Homo sapiens OX=9606 GN=CTSB PE=1 SV=3	1.28746
CTSL	0.0740071	0.108869	266452	175901	164346	265220	485949	370881	Cathepsin L1 OS=Homo sapiens OX=9606 GN=CTSL PE=1 SV=2	0.88708
CTSZ	0.0113942	0.028066	3.95818e+06	3.02892e+06	3.35287e+06	5.66478e+06	8.36805e+06	7.56964e+06	Cathepsin Z OS=Homo sapiens OX=9606 GN=CTSZ PE=1 SV=1	1.06296
CTTN	0.0219567	0.0427221	8.31325e+07	6.62015e+07	6.50233e+07	9.37827e+07	1.23358e+08	1.24863e+08	Src substrate cortactin OS=Homo sapiens OX=9606 GN=CTTN PE=1 SV=2	0.673997
CUL4A	0.295108	0.354521	1.57874e+06	1.44779e+06	1.98069e+06	1.74456e+06	1.99084e+06	1.90683e+06	Cullin-4A OS=Homo sapiens OX=9606 GN=CUL4A PE=1 SV=3	0.172257
CWC15	0.0274912	0.0496617	926573	508268	827402	18069.9	34469.5	0	Spliceosome-associated protein CWC15 homolog OS=Homo sapiens OX=9606 GN=CWC15 PE=1 SV=2	-5.42813
CWC22	NA	NA	0	0	0	0	0	0	Pre-mRNA-splicing factor CWC22 homolog OS=Homo sapiens OX=9606 GN=CWC22 PE=1 SV=3	0
DARS1	0.0154461	0.0334446	0	0	0	456750	408202	293065	Aspartate--tRNA ligase, cytoplasmic OS=Homo sapiens OX=9606 GN=DARS1 PE=1 SV=2	18.5583
DAZAP1	0.000654529	0.00554604	720583	589980	719818	241002	268121	247197	DAZ-associated protein 1 OS=Homo sapiens OX=9606 GN=DAZAP1 PE=1 SV=1	-1.42468
DBN1	0.775531	0.803997	481456	507139	254352	490424	390578	440047	Drebrin OS=Homo sapiens OX=9606 GN=DBN1 PE=1 SV=4	0.0879198
DBR1	0.0373496	0.0628283	181131	268009	173668	109001	93971.6	0	Lariat debranching enzyme OS=Homo sapiens OX=9606 GN=DBR1 PE=1 SV=2	-1.61749
DCAF13	0.00285872	0.013997	5.18081e+06	4.3074e+06	4.70067e+06	191859	279085	205917	DDB1- and CUL4-associated factor 13 OS=Homo sapiens OX=9606 GN=DCAF13 PE=1 SV=2	-4.38975
DCD	0.636214	0.681811	1.48634e+07	6.36832e+06	1.01798e+07	1.7531e+07	9.87576e+06	9.50643e+06	Dermcidin OS=Homo sapiens OX=9606 GN=DCD PE=1 SV=2	0.232843
DDOST	0.0436412	0.0708402	564717	883614	553820	1.58175e+06	1.49819e+06	934034	Dolichyl-diphosphooligosaccharide--protein glycosyltransferase 48 kDa subunit OS=Homo sapiens OX=9606 GN=DDOST PE=1 SV=4	1.00348
DDX1	0.00118331	0.00809041	3.79515e+07	3.22495e+07	3.12415e+07	7.9379e+06	1.3363e+07	1.29297e+07	ATP-dependent RNA helicase DDX1 OS=Homo sapiens OX=9606 GN=DDX1 PE=1 SV=2	-1.56731
DDX10	0.0525299	0.0822322	3.42315e+06	2.21844e+06	3.18542e+06	1.35683e+06	1.48337e+06	1.41731e+06	Probable ATP-dependent RNA helicase DDX10 OS=Homo sapiens OX=9606 GN=DDX10 PE=1 SV=2	-1.05192
DDX17	0.00843653	0.024535	5.77076e+07	4.26296e+07	5.02724e+07	3.25262e+06	4.27678e+06	3.74862e+06	Probable ATP-dependent RNA helicase DDX17 OS=Homo sapiens OX=9606 GN=DDX17 PE=1 SV=2	-3.73923
DDX18	0.00622612	0.0207701	5.19784e+06	4.72462e+06	3.94812e+06	44638.8	25967.6	27139.5	ATP-dependent RNA helicase DDX18 OS=Homo sapiens OX=9606 GN=DDX18 PE=1 SV=2	-7.14873
DDX20	0.0175856	0.0362846	63667.7	46879.5	63645.7	89560.3	135986	125254	Probable ATP-dependent RNA helicase DDX20 OS=Homo sapiens OX=9606 GN=DDX20 PE=1 SV=2	1.00995
DDX21	2.79112e-05	0.00123896	2.64507e+07	2.30244e+07	2.5265e+07	2.4727e+06	3.05271e+06	2.08924e+06	Nucleolar RNA helicase 2 OS=Homo sapiens OX=9606 GN=DDX21 PE=1 SV=5	-3.29503
DDX23	0.0115342	0.0281381	7.37866e+06	5.60156e+06	5.28902e+06	225606	488866	538077	Probable ATP-dependent RNA helicase DDX23 OS=Homo sapiens OX=9606 GN=DDX23 PE=1 SV=3	-3.86647
DDX27	0.00170399	0.0103132	3.25895e+06	2.88545e+06	3.33104e+06	56820.6	41224.8	0	Probable ATP-dependent RNA helicase DDX27 OS=Homo sapiens OX=9606 GN=DDX27 PE=1 SV=2	-6.59456
DDX39A	0.237634	0.293806	925698	3.3342e+06	9.65051e+06	376697	313206	219349	ATP-dependent RNA helicase DDX39A OS=Homo sapiens OX=9606 GN=DDX39A PE=1 SV=2	-3.93534
DDX3X	0.557638	0.609422	1.24345e+08	1.01661e+08	1.05717e+08	7.94708e+07	1.19721e+08	1.06206e+08	ATP-dependent RNA helicase DDX3X OS=Homo sapiens OX=9606 GN=DDX3X PE=1 SV=3	-0.11929
DDX41	0.0757465	0.111042	600015	212646	515333	40837.1	39352.7	40166.7	Probable ATP-dependent RNA helicase DDX41 OS=Homo sapiens OX=9606 GN=DDX41 PE=1 SV=2	-3.46383
DDX42	0.00336941	0.0149738	1.86896e+06	1.34846e+06	1590152	487934	707048	497299	ATP-dependent RNA helicase DDX42 OS=Homo sapiens OX=9606 GN=DDX42 PE=1 SV=1	-1.50634
DDX46	0.133303	0.178911	2.41219e+06	1.22262e+06	1.96296e+06	1.05951e+06	1.19778e+06	1.33416e+06	Probable ATP-dependent RNA helicase DDX46 OS=Homo sapiens OX=9606 GN=DDX46 PE=1 SV=2	-0.640284
DDX47	0.00103486	0.007516	6.29847e+06	5.86386e+06	6.58255e+06	238984	303988	214747	Probable ATP-dependent RNA helicase DDX47 OS=Homo sapiens OX=9606 GN=DDX47 PE=1 SV=1	-4.62868
DDX5	0.0100067	0.0263145	1.31375e+08	9.61252e+07	1.2489e+08	1.02144e+07	1.26124e+07	1.10072e+07	Probable ATP-dependent RNA helicase DDX5 OS=Homo sapiens OX=9606 GN=DDX5 PE=1 SV=1	-3.38062
DDX50	0.0205193	0.0404969	647632	398196	474988	0	0	0	ATP-dependent RNA helicase DDX50 OS=Homo sapiens OX=9606 GN=DDX50 PE=1 SV=1	-18.9515
DDX52	0.000159492	0.00262846	3.22793e+06	2.61996e+06	2.68922e+06	79156.6	187314	0	Probable ATP-dependent RNA helicase DDX52 OS=Homo sapiens OX=9606 GN=DDX52 PE=1 SV=3	-5.00169
DDX54	0.383992	0.43811	3.41117e+06	2816058	3238967	4.04132e+06	2.7692e+06	3.97208e+06	ATP-dependent RNA helicase DDX54 OS=Homo sapiens OX=9606 GN=DDX54 PE=1 SV=2	0.187848
DDX56	0.00176908	0.0104582	4.0499e+06	3.53256e+06	3.56208e+06	117493	33640.7	82569.7	Probable ATP-dependent RNA helicase DDX56 OS=Homo sapiens OX=9606 GN=DDX56 PE=1 SV=1	-5.57549
DDX58	0.0234793	0.0442762	0	31350.6	0	552898	392462	689654	Antiviral innate immune response receptor RIG-I OS=Homo sapiens OX=9606 GN=DDX58 PE=1 SV=2	5.70453
DECR1	0.313101	0.370877	2.26178e+06	1.97391e+06	1.49581e+06	1.6491e+06	1.62896e+06	1.55906e+06	2,4-dienoyl-CoA reductase, mitochondrial OS=Homo sapiens OX=9606 GN=DECR1 PE=1 SV=1	-0.244767
DENND5A	0.039017	0.0649943	2.47171e+06	1.52932e+06	1.86885e+06	2.74737e+06	4.58288e+06	4.16152e+06	DENN domain-containing protein 5A OS=Homo sapiens OX=9606 GN=DENND5A PE=1 SV=2	0.969199
DHDH	0.0675791	0.101649	726022	636954	676623	981838	1.5606e+06	1.2797e+06	Trans-1,2-dihydrobenzene-1,2-diol dehydrogenase OS=Homo sapiens OX=9606 GN=DHDH PE=1 SV=1	0.906091
DHX15	0.00410233	0.0166491	2.98271e+08	2.44562e+08	2.5306e+08	8.73382e+06	1.13828e+07	8.0515e+06	Pre-mRNA-splicing factor ATP-dependent RNA helicase DHX15 OS=Homo sapiens OX=9606 GN=DHX15 PE=1 SV=2	-4.82044
DHX30	0.00855421	0.0245982	4.44274e+07	3.3828e+07	3.54651e+07	2.52733e+06	3.07099e+06	3.20944e+06	ATP-dependent RNA helicase DHX30 OS=Homo sapiens OX=9606 GN=DHX30 PE=1 SV=1	-3.69057
DHX33	0.00806789	0.0239622	308462	225910	260347	0	0	0	ATP-dependent RNA helicase DHX33 OS=Homo sapiens OX=9606 GN=DHX33 PE=1 SV=2	-18.0151
DHX36	0.0172968	0.0359807	1.5914e+07	1.12034e+07	1.14804e+07	1.37197e+06	1.53264e+06	1.75568e+06	ATP-dependent DNA/RNA helicase DHX36 OS=Homo sapiens OX=9606 GN=DHX36 PE=1 SV=2	-3.05003
DHX37	0.0459835	0.0737012	101045	49359.5	60983.4	0	0	0	Probable ATP-dependent RNA helicase DHX37 OS=Homo sapiens OX=9606 GN=DHX37 PE=1 SV=1	-16.1046
DHX38	0.437981	0.490029	128785	101799	93175.9	80261.9	103635	105213	Pre-mRNA-splicing factor ATP-dependent RNA helicase PRP16 OS=Homo sapiens OX=9606 GN=DHX38 PE=1 SV=2	-0.163301
DHX8	0.000273753	0.0034794	783388	634133	833399	39405.6	0	0	ATP-dependent RNA helicase DHX8 OS=Homo sapiens OX=9606 GN=DHX8 PE=1 SV=1	-5.83586
DHX9	0.00830871	0.0243889	1.12565e+08	8.52258e+07	9.27028e+07	9.68678e+06	1.23865e+07	1.00277e+07	ATP-dependent RNA helicase A OS=Homo sapiens OX=9606 GN=DHX9 PE=1 SV=4	-3.17781
DIABLO	0.000412892	0.00416496	0	0	0	195347	188465	182068	Diablo homolog, mitochondrial OS=Homo sapiens OX=9606 GN=DIABLO PE=1 SV=1	17.5252
DIEXF	0.00892863	0.0249962	2.38343e+06	1.70799e+06	2.12557e+06	30214.2	32491.6	0	Digestive organ expansion factor homolog OS=Homo sapiens OX=9606 GN=DIEXF PE=1 SV=2	-6.63141
DIMT1	0.00403509	0.0165417	402513	440098	500447	0	0	0	Probable dimethyladenosine transferase OS=Homo sapiens OX=9606 GN=DIMT1 PE=1 SV=1	-18.7721
DIRAS2	0.00497036	0.0183821	13722416	12875225	14265994	16718300	18057968	16567202	GTP-binding protein Di-Ras2 OS=Homo sapiens OX=9606 GN=DIRAS2 PE=1 SV=1	0.329363
DIS3	0.820772	0.845382	65758.6	153830	0	0	160075	106534	Exosome complex exonuclease RRP44 OS=Homo sapiens OX=9606 GN=DIS3 PE=1 SV=2	0.279922
DKC1	0.000888836	0.00701684	5.54681e+06	4.92609e+06	4.41132e+06	1.22083e+06	1.72734e+06	1.83676e+06	H/ACA ribonucleoprotein complex subunit DKC1 OS=Homo sapiens OX=9606 GN=DKC1 PE=1 SV=3	-1.63721
DLD	0.00333802	0.0148864	696348	572575	463448	175477	138247	129300	Dihydrolipoyl dehydrogenase, mitochondrial OS=Homo sapiens OX=9606 GN=DLD PE=1 SV=2	-1.96728
DLST	0.215989	0.270199	7.42524e+06	8.68891e+06	1.07006e+07	1.09322e+07	1.1311e+07	9.45581e+06	Dihydrolipoyllysine-residue succinyltransferase component of 2-oxoglutarate dehydrogenase complex, mitochondrial OS=Homo sapiens OX=9606 GN=DLST PE=1 SV=4	0.24141
DNAJA1	0.00677379	0.021677	2.11033e+06	1.50571e+06	1.78251e+06	3.70479e+06	5.08088e+06	3.85622e+06	DnaJ homolog subfamily A member 1 OS=Homo sapiens OX=9606 GN=DNAJA1 PE=1 SV=2	1.22756
DNAJA2	0.0120606	0.028587	971002	626194	642850	1.4621e+06	2134209	1.64801e+06	DnaJ homolog subfamily A member 2 OS=Homo sapiens OX=9606 GN=DNAJA2 PE=1 SV=1	1.22723
DNAJB1	0.236627	0.292846	271063	341901	233210	301378	487967	332082	DnaJ homolog subfamily B member 1 OS=Homo sapiens OX=9606 GN=DNAJB1 PE=1 SV=4	0.406308
DNAJB12	0.00272254	0.0134122	0	0	0	85687.8	92009.4	76725	DnaJ homolog subfamily B member 12 OS=Homo sapiens OX=9606 GN=DNAJB12 PE=1 SV=5	16.3719
DNAJB2	NA	NA	0	0	0	0	0	0	DnaJ homolog subfamily B member 2 OS=Homo sapiens OX=9606 GN=DNAJB2 PE=1 SV=3	0
DNAJB6	0.00265414	0.0132811	567241	411607	247781	2.54147e+06	2.17025e+06	3.2805e+06	DnaJ homolog subfamily B member 6 OS=Homo sapiens OX=9606 GN=DNAJB6 PE=1 SV=2	2.70389
DNAJC3	0.54119	0.592976	0	33775.8	0	111504	0	0	DnaJ homolog subfamily C member 3 OS=Homo sapiens OX=9606 GN=DNAJC3 PE=1 SV=1	1.72294
DNAJC8	0.00043044	0.00430779	233873	251512	199778	68352.9	56839.2	58995.5	DnaJ homolog subfamily C member 8 OS=Homo sapiens OX=9606 GN=DNAJC8 PE=1 SV=2	-1.89525
DNMT1	0.42265	0.474548	224905	0	0	0	0	0	DNA (cytosine-5)-methyltransferase 1 OS=Homo sapiens OX=9606 GN=DNMT1 PE=1 SV=2	-16.194
DNTTIP2	0.0117613	0.0282582	2.95754e+06	2.02102e+06	2.40324e+06	79271.4	104018	0	Deoxynucleotidyltransferase terminal-interacting protein 2 OS=Homo sapiens OX=9606 GN=DNTTIP2 PE=1 SV=2	-5.33175
DPM1	0.0222055	0.0427221	894017	1.08647e+06	1.11426e+06	1.46098e+06	1.30508e+06	1.28945e+06	Dolichol-phosphate mannosyltransferase subunit 1 OS=Homo sapiens OX=9606 GN=DPM1 PE=1 SV=1	0.390064
DRAP1	0.792397	0.818811	70651.2	54710.3	32172.2	66768.7	57186.4	44464.1	Dr1-associated corepressor OS=Homo sapiens OX=9606 GN=DRAP1 PE=1 SV=3	0.0963943
DSP	0.677895	0.720405	148533	115056	170952	156717	144787	155405	Desmoplakin OS=Homo sapiens OX=9606 GN=DSP PE=1 SV=3	0.0724158
DST	0.124511	0.169074	615492	444467	900362	1.12757e+06	833912	922969	Dystonin OS=Homo sapiens OX=9606 GN=DST PE=1 SV=4	0.557207
DUSP11	0.00423993	0.0169464	883008	774049	667819	210295	277784	394104	RNA/RNP complex-1-interacting phosphatase OS=Homo sapiens OX=9606 GN=DUSP11 PE=1 SV=2	-1.398
DYNC1H1	0.00727243	0.0224699	81587.5	190163	78630.4	378293	604432	501530	Cytoplasmic dynein 1 heavy chain 1 OS=Homo sapiens OX=9606 GN=DYNC1H1 PE=1 SV=5	2.08273
DYNC1I2	0.00303243	0.0143755	44256.9	69900.6	0	331213	368297	241089	Cytoplasmic dynein 1 intermediate chain 2 OS=Homo sapiens OX=9606 GN=DYNC1I2 PE=1 SV=3	3.04252
E2F7	0.0154905	0.0334837	322849	207575	309220	74808	144538	114964	Transcription factor E2F7 OS=Homo sapiens OX=9606 GN=E2F7 PE=1 SV=3	-1.32858
EBNA1BP2	0.0100413	0.0263145	1.51678e+06	1.45765e+06	1.97751e+06	115276	81681.7	49523.7	Probable rRNA-processing protein EBP2 OS=Homo sapiens OX=9606 GN=EBNA1BP2 PE=1 SV=2	-4.32843
ECH1	0.482744	0.535399	352316	285101	336928	316296	323448	436287	Delta(3,5)-Delta(2,4)-dienoyl-CoA isomerase, mitochondrial OS=Homo sapiens OX=9606 GN=ECH1 PE=1 SV=2	0.143213
EDF1	0.561169	0.612755	216024	197062	131899	178994	153173	162362	Endothelial differentiation-related factor 1 OS=Homo sapiens OX=9606 GN=EDF1 PE=1 SV=1	-0.140159
EEF1A1	0.151752	0.200079	9.56521e+07	9.48173e+07	8.44144e+07	1.1737e+08	1.13792e+08	9.12086e+07	Elongation factor 1-alpha 1 OS=Homo sapiens OX=9606 GN=EEF1A1 PE=1 SV=1	0.229899
EEF1B2	0.105341	0.145689	1.15591e+06	1.55694e+06	949070	1.03136e+06	610568	350370	Elongation factor 1-beta OS=Homo sapiens OX=9606 GN=EEF1B2 PE=1 SV=3	-0.878165
EEF1D	0.0968534	0.135536	6.2202e+06	8.22155e+06	4.92586e+06	5.45644e+06	2.6279e+06	2.25303e+06	Elongation factor 1-delta OS=Homo sapiens OX=9606 GN=EEF1D PE=1 SV=5	-0.905777
EEF1G	0.6878	0.729651	8.05911e+06	8.2403e+06	6.01597e+06	7.72282e+06	7.79681e+06	5.42706e+06	Elongation factor 1-gamma OS=Homo sapiens OX=9606 GN=EEF1G PE=1 SV=3	-0.0913157
EEF2	0.0702334	0.104405	1.67049e+07	1.6283e+07	1.24987e+07	1.21636e+07	1.08725e+07	6.5505e+06	Elongation factor 2 OS=Homo sapiens OX=9606 GN=EEF2 PE=1 SV=4	-0.620501
EFHD2	0.00722989	0.0224168	1.203e+06	914889	703459	2.23094e+06	3318468	3.4074e+06	EF-hand domain-containing protein D2 OS=Homo sapiens OX=9606 GN=EFHD2 PE=1 SV=1	1.6666
EFTUD2	0.00950643	0.0260192	6.57255e+07	4.88431e+07	5.42347e+07	6.92956e+06	7.49344e+06	5.92588e+06	116 kDa U5 small nuclear ribonucleoprotein component OS=Homo sapiens OX=9606 GN=EFTUD2 PE=1 SV=1	-3.05232
EGFL7	0.0275464	0.0496617	1.79607e+06	1.49736e+06	1.34485e+06	2.02154e+06	2.49478e+06	2.80755e+06	Epidermal growth factor-like protein 7 OS=Homo sapiens OX=9606 GN=EGFL7 PE=1 SV=3	0.659018
EIF1AX	0.282623	0.341783	329493	385468	351759	349517	403832	404051	Eukaryotic translation initiation factor 1A, X-chromosomal OS=Homo sapiens OX=9606 GN=EIF1AX PE=1 SV=2	0.117706
EIF2AK2	0.0383811	0.0641029	126606	118023	133373	103578	60482.3	41426.6	Interferon-induced, double-stranded RNA-activated protein kinase OS=Homo sapiens OX=9606 GN=EIF2AK2 PE=1 SV=2	-0.879335
EIF2S1	0.00504996	0.0185506	1.10784e+06	858160	944939	411518	308289	60837.5	Eukaryotic translation initiation factor 2 subunit 1 OS=Homo sapiens OX=9606 GN=EIF2S1 PE=1 SV=3	-1.89874
EIF2S2	0.882976	0.903593	3.20062e+06	2.99526e+06	3.45943e+06	2.70916e+06	3.51943e+06	3.29665e+06	Eukaryotic translation initiation factor 2 subunit 2 OS=Homo sapiens OX=9606 GN=EIF2S2 PE=1 SV=2	-0.0195686
EIF2S3	3.68114e-05	0.00124901	5.02343e+06	5.08368e+06	5.31385e+06	799173	1.38514e+06	858302	Eukaryotic translation initiation factor 2 subunit 3 OS=Homo sapiens OX=9606 GN=EIF2S3 PE=1 SV=3	-2.34151
EIF3A	0.0708464	0.104948	1.50991e+07	1.33474e+07	1.22189e+07	1.48107e+07	2.03153e+07	2.0057e+07	Eukaryotic translation initiation factor 3 subunit A OS=Homo sapiens OX=9606 GN=EIF3A PE=1 SV=1	0.440423
EIF3B	0.0412763	0.0678683	7.2159e+06	5.49658e+06	6.60019e+06	7.97156e+06	1.16361e+07	1.20021e+07	Eukaryotic translation initiation factor 3 subunit B OS=Homo sapiens OX=9606 GN=EIF3B PE=1 SV=3	0.710821
EIF3CL	0.0919849	0.129471	3.41696e+06	3.05583e+06	3.38745e+06	3.43349e+06	4.71985e+06	4.35274e+06	Eukaryotic translation initiation factor 3 subunit C-like protein OS=Homo sapiens OX=9606 GN=EIF3CL PE=1 SV=1	0.342935
EIF3D	0.637958	0.683104	1.47277e+06	1.0964e+06	1.13774e+06	1.12463e+06	1.25491e+06	1.13477e+06	Eukaryotic translation initiation factor 3 subunit D OS=Homo sapiens OX=9606 GN=EIF3D PE=1 SV=1	-0.0769807
EIF3E	0.0829868	0.119182	4.40324e+06	3.96172e+06	3.58919e+06	4.28872e+06	5.62994e+06	5.21622e+06	Eukaryotic translation initiation factor 3 subunit E OS=Homo sapiens OX=9606 GN=EIF3E PE=1 SV=1	0.340365
EIF3F	0.396934	0.449737	2.10785e+06	2.37028e+06	1.53369e+06	1.76816e+06	2.80096e+06	2.57813e+06	Eukaryotic translation initiation factor 3 subunit F OS=Homo sapiens OX=9606 GN=EIF3F PE=1 SV=1	0.24959
EIF3G	0.79203	0.818811	2.0625e+06	2.47432e+06	1.98869e+06	1.83205e+06	2.45521e+06	2.45548e+06	Eukaryotic translation initiation factor 3 subunit G OS=Homo sapiens OX=9606 GN=EIF3G PE=1 SV=2	0.0472429
EIF3H	0.0909354	0.128564	1.50906e+06	1.57742e+06	1.25068e+06	1.54308e+06	2.12233e+06	2.06209e+06	Eukaryotic translation initiation factor 3 subunit H OS=Homo sapiens OX=9606 GN=EIF3H PE=1 SV=1	0.401155
EIF3I	0.277765	0.336228	2.68493e+06	2.67877e+06	2.47973e+06	2.43072e+06	3.11779e+06	3.71784e+06	Eukaryotic translation initiation factor 3 subunit I OS=Homo sapiens OX=9606 GN=EIF3I PE=1 SV=1	0.240516
EIF3K	0.0334427	0.0577524	466177	358033	258933	516156	597858	595357	Eukaryotic translation initiation factor 3 subunit K OS=Homo sapiens OX=9606 GN=EIF3K PE=1 SV=1	0.658241
EIF3L	0.0471837	0.0753398	2.12057e+08	1.92606e+08	2.50793e+08	2.85646e+08	3.18512e+08	4.17071e+08	Eukaryotic translation initiation factor 3 subunit L OS=Homo sapiens OX=9606 GN=EIF3L PE=1 SV=1	0.639735
EIF4A1	0.102485	0.142204	4.42862e+06	4.61204e+06	3.56136e+06	3.46574e+06	3.67658e+06	2.75804e+06	Eukaryotic initiation factor 4A-I OS=Homo sapiens OX=9606 GN=EIF4A1 PE=1 SV=1	-0.348102
EIF4A3	0.0101546	0.0265318	9.89231e+07	7.16655e+07	8.00536e+07	5.02153e+06	5.77405e+06	4.10886e+06	Eukaryotic initiation factor 4A-III OS=Homo sapiens OX=9606 GN=EIF4A3 PE=1 SV=4	-4.07181
EIF4B	0.196204	0.249842	8.60873e+07	7.33913e+07	6.66647e+07	7.22162e+07	1.06345e+08	1.07644e+08	Eukaryotic translation initiation factor 4B OS=Homo sapiens OX=9606 GN=EIF4B PE=1 SV=2	0.339817
EIF4H	0.568724	0.618461	657521	850363	368682	610195	505111	491677	Eukaryotic translation initiation factor 4H OS=Homo sapiens OX=9606 GN=EIF4H PE=1 SV=5	-0.22374
EIF5A	0.102388	0.142204	2.86234e+06	2.86765e+06	2.43913e+06	2.23059e+06	2.09648e+06	783464	Eukaryotic translation initiation factor 5A-1 OS=Homo sapiens OX=9606 GN=EIF5A PE=1 SV=2	-0.676704
EIF6	0.0339957	0.0583111	2.49656e+07	20411610	2.4439e+07	2.72479e+07	3.43677e+07	3.31988e+07	Eukaryotic translation initiation factor 6 OS=Homo sapiens OX=9606 GN=EIF6 PE=1 SV=1	0.441544
ELAVL1	0.000583589	0.005187	3.93817e+07	3.09466e+07	3.43229e+07	9.076e+06	9.22421e+06	1.10725e+07	ELAV-like protein 1 OS=Homo sapiens OX=9606 GN=ELAVL1 PE=1 SV=2	-1.83304
ELOB	0.339993	0.39645	110509	168256	97241.5	147124	173583	135119	Elongin-B OS=Homo sapiens OX=9606 GN=ELOB PE=1 SV=1	0.277724
ELOC	0.0481765	0.0766363	241529	178784	191953	248078	360533	329016	Elongin-C OS=Homo sapiens OX=9606 GN=ELOC PE=1 SV=1	0.614853
EMD	0.000578838	0.005187	3.18853e+06	2.25936e+06	2.15677e+06	7.25781e+06	8.39327e+06	8.79743e+06	Emerin OS=Homo sapiens OX=9606 GN=EMD PE=1 SV=1	1.68479
EMG1	0.00186633	0.0106229	4.31705e+06	3.46676e+06	4.93125e+06	0	978701	0	Ribosomal RNA small subunit methyltransferase NEP1 OS=Homo sapiens OX=9606 GN=EMG1 PE=1 SV=4	-3.69952
ENO1	0.0252645	0.046739	2.75821e+07	4.08755e+07	2.55244e+07	1.52945e+07	1.33339e+07	4.75497e+06	Alpha-enolase OS=Homo sapiens OX=9606 GN=ENO1 PE=1 SV=2	-1.49325
ENTR1	0.779214	0.8065	222875	167695	135159	146618	235398	176587	Endosome-associated-trafficking regulator 1 OS=Homo sapiens OX=9606 GN=ENTR1 PE=1 SV=3	0.0875029
EPRS1	0.00023279	0.00311449	1.39637e+06	1.2894e+06	979048	3.40748e+06	3.77679e+06	3.35304e+06	Bifunctional glutamate/proline--tRNA ligase OS=Homo sapiens OX=9606 GN=EPRS1 PE=1 SV=5	1.52369
ERCC2	0.978949	0.983351	454177	294035	313947	265534	435745	354953	General transcription and DNA repair factor IIH helicase subunit XPD OS=Homo sapiens OX=9606 GN=ERCC2 PE=1 SV=1	-0.00807522
ERH	0.0220948	0.0427221	5.49478e+08	3.28965e+08	5.02673e+08	1.25905e+07	2.05759e+07	2.21571e+07	Enhancer of rudimentary homolog OS=Homo sapiens OX=9606 GN=ERH PE=1 SV=1	-4.6418
ERI1	0.0132845	0.0300437	105095	70487.8	66861.5	33190.8	0	0	3'-5' exoribonuclease 1 OS=Homo sapiens OX=9606 GN=ERI1 PE=1 SV=3	-2.86868
ESF1	6.04986e-07	0.000354612	720081	706685	722610	47062.1	65715.5	28075	ESF1 homolog OS=Homo sapiens OX=9606 GN=ESF1 PE=1 SV=1	-3.93163
ESYT1	0.0242767	0.045243	461025	464270	175962	881684	1.09546e+06	700253	Extended synaptotagmin-1 OS=Homo sapiens OX=9606 GN=ESYT1 PE=1 SV=1	1.28168
ETFA	0.272743	0.330779	3.37683e+06	2.79869e+06	3.59651e+06	3.5659e+06	4.15812e+06	3.34419e+06	Electron transfer flavoprotein subunit alpha, mitochondrial OS=Homo sapiens OX=9606 GN=ETFA PE=1 SV=1	0.179693
ETFB	0.290652	0.35016	1.07018e+06	583901	517623	881588	930263	1.01014e+06	Electron transfer flavoprotein subunit beta OS=Homo sapiens OX=9606 GN=ETFB PE=1 SV=3	0.377885
ETV1	0.0378495	0.0634653	490213	468882	330478	595961	989414	986243	ETS translocation variant 1 OS=Homo sapiens OX=9606 GN=ETV1 PE=1 SV=2	0.995781
EWSR1	0.183956	0.238094	5.32901e+07	4.17094e+07	4.19037e+07	4.21086e+07	8.01186e+07	7.46945e+07	RNA-binding protein EWS OS=Homo sapiens OX=9606 GN=EWSR1 PE=1 SV=1	0.524466
EXOSC10	0.00165397	0.0102546	633651	484104	577582	208594	230607	159097	Exosome component 10 OS=Homo sapiens OX=9606 GN=EXOSC10 PE=1 SV=2	-1.50263
EXOSC4	0.000319261	0.00372965	956348	806235	767429	168503	156128	108565	Exosome complex component RRP41 OS=Homo sapiens OX=9606 GN=EXOSC4 PE=1 SV=3	-2.54604
EXOSC6	8.62973e-06	0.00119186	637673	658333	686937	143591	103442	112118	Exosome complex component MTR3 OS=Homo sapiens OX=9606 GN=EXOSC6 PE=1 SV=1	-2.46497
EXOSC7	0.00186008	0.0106229	299168	264506	288966	162170	143998	103364	Exosome complex component RRP42 OS=Homo sapiens OX=9606 GN=EXOSC7 PE=1 SV=3	-1.05795
EXOSC9	0.0128925	0.0293662	368219	293062	355885	102540	217355	174235	Exosome complex component RRP45 OS=Homo sapiens OX=9606 GN=EXOSC9 PE=1 SV=3	-1.04159
EZR	0.735913	0.774292	664171	753278	395761	873630	435891	277961	Ezrin OS=Homo sapiens OX=9606 GN=EZR PE=1 SV=4	-0.191805
FABP5	0.48768	0.539931	2.00513e+06	2.04097e+06	2.28947e+06	2700321	1.546e+06	816393	Fatty acid-binding protein 5 OS=Homo sapiens OX=9606 GN=FABP5 PE=1 SV=3	-0.323566
FAM120A	0.00865567	0.0246942	3.68765e+07	2.7063e+07	3.13302e+07	1.81936e+06	2.82652e+06	2.36158e+06	Constitutive coactivator of PPAR-gamma-like protein 1 OS=Homo sapiens OX=9606 GN=FAM120A PE=1 SV=2	-3.76506
FAM168A	0.199936	0.254119	400700	321993	337148	311503	647968	591784	Protein FAM168A OS=Homo sapiens OX=9606 GN=FAM168A PE=1 SV=2	0.549587
FAM207A	0.00108197	0.0076779	1.13595e+06	776371	968643	26401.2	0	105699	Protein FAM207A OS=Homo sapiens OX=9606 GN=FAM207A PE=1 SV=2	-4.44682
FAM76B	0.225516	0.281304	0	0	0	45139	0	90376.6	Protein FAM76B OS=Homo sapiens OX=9606 GN=FAM76B PE=1 SV=3	15.4632
FAM83H	0.00182956	0.0106182	4.50342e+06	2.95342e+06	3.01447e+06	1.90755e+07	2.78545e+07	2.73984e+07	Protein FAM83H OS=Homo sapiens OX=9606 GN=FAM83H PE=1 SV=3	2.82747
FAM98A	0.00109774	0.0076779	2.01981e+07	1.71979e+07	1.98078e+07	6865706	9.15223e+06	9.52365e+06	Protein FAM98A OS=Homo sapiens OX=9606 GN=FAM98A PE=1 SV=2	-1.16326
FARSA	0.00394923	0.0165114	2.0156e+06	1.40214e+06	1.33435e+06	5.86706e+06	4.57205e+06	4.19196e+06	Phenylalanine--tRNA ligase alpha subunit OS=Homo sapiens OX=9606 GN=FARSA PE=1 SV=3	1.6224
FARSB	NA	NA	0	0	0	0	0	0	Phenylalanine--tRNA ligase beta subunit OS=Homo sapiens OX=9606 GN=FARSB PE=1 SV=3	0
FASN	0.00723124	0.0224168	4.11336e+06	3.67374e+06	2.90519e+06	6.17546e+06	6.84028e+06	5.52652e+06	Fatty acid synthase OS=Homo sapiens OX=9606 GN=FASN PE=1 SV=3	0.794246
FAU	0.0237781	0.0445751	7.35399e+06	4.6531e+06	7.34603e+06	925358	770969	688062	40S ribosomal protein S30 OS=Homo sapiens OX=9606 GN=FAU PE=1 SV=1	-3.02087
FBL	0.00676473	0.021677	1.95966e+07	1.4948e+07	1.82249e+07	1.13736e+06	923703	1.17175e+06	rRNA 2'-O-methyltransferase fibrillarin OS=Homo sapiens OX=9606 GN=FBL PE=1 SV=2	-4.02884
FBLN5	0.0400161	0.0662246	85490.2	75534.3	0	185676	299424	149391	Fibulin-5 OS=Homo sapiens OX=9606 GN=FBLN5 PE=1 SV=1	1.9783
FBXO22	0.00109527	0.0076779	1.5299e+06	1.32385e+06	1.41331e+06	351826	666497	507570	F-box only protein 22 OS=Homo sapiens OX=9606 GN=FBXO22 PE=1 SV=1	-1.48359
FCF1	0.017826	0.0364844	458833	360556	286579	0	0	0	rRNA-processing protein FCF1 homolog OS=Homo sapiens OX=9606 GN=FCF1 PE=2 SV=1	-18.4919
FHL2	0.000468362	0.00457914	6.92485e+06	5.00963e+06	5.28507e+06	1.68391e+07	1.94776e+07	2.05869e+07	Four and a half LIM domains protein 2 OS=Homo sapiens OX=9606 GN=FHL2 PE=1 SV=3	1.72447
FHL3	0.00145987	0.00950442	4.06363e+06	2.82153e+06	2.79472e+06	1.36493e+07	19321894	16275923	Four and a half LIM domains protein 3 OS=Homo sapiens OX=9606 GN=FHL3 PE=1 SV=4	2.34698
FIP1L1	0.000105542	0.00216361	9.44625e+06	7.8805e+06	8.1643e+06	1.05409e+06	1.08837e+06	798751	Pre-mRNA 3'-end-processing factor FIP1 OS=Homo sapiens OX=9606 GN=FIP1L1 PE=1 SV=1	-3.11551
FKBP1A	0.00286327	0.013997	486663	534984	522553	279775	269197	153128	Peptidyl-prolyl cis-trans isomerase FKBP1A OS=Homo sapiens OX=9606 GN=FKBP1A PE=1 SV=2	-1.13711
FKBP4	0.100655	0.140123	325112	244315	192524	177247	182533	88522.4	Peptidyl-prolyl cis-trans isomerase FKBP4 OS=Homo sapiens OX=9606 GN=FKBP4 PE=1 SV=3	-0.765223
FLG2	0.614472	0.661859	6.80888e+06	10926453	7122302	10351060	5.33161e+06	5.77152e+06	Filaggrin-2 OS=Homo sapiens OX=9606 GN=FLG2 PE=1 SV=1	-0.21243
FLNA	0.0800632	0.116298	6.47652e+06	4.10624e+06	3.8634e+06	7.34938e+06	8.18411e+06	6.10932e+06	Filamin-A OS=Homo sapiens OX=9606 GN=FLNA PE=1 SV=4	0.583201
FLOT1	0.0783533	0.114336	127578	137703	136614	195865	302235	342767	Flotillin-1 OS=Homo sapiens OX=9606 GN=FLOT1 PE=1 SV=3	1.06505
FMR1	0.0165092	0.0348559	2.55213e+07	1.70276e+07	1.86162e+07	308872	354729	400193	Synaptic functional regulator FMR1 OS=Homo sapiens OX=9606 GN=FMR1 PE=1 SV=1	-5.84541
FREM3	0.110863	0.152828	215661	231742	246664	261105	396672	292834	FRAS1-related extracellular matrix protein 3 OS=Homo sapiens OX=9606 GN=FREM3 PE=3 SV=2	0.453779
FRG1	0.32341	0.381242	400934	297089	0	107681	155941	0	Protein FRG1 OS=Homo sapiens OX=9606 GN=FRG1 PE=1 SV=1	-1.40479
FRMD4A	0.0993254	0.138576	0	0	0	35822.7	126214	69795.7	FERM domain-containing protein 4A OS=Homo sapiens OX=9606 GN=FRMD4A PE=1 SV=3	16.2378
FTL	0.322067	0.380436	213571	201846	235530	449410	236116	240400	Ferritin light chain OS=Homo sapiens OX=9606 GN=FTL PE=1 SV=2	0.508354
FTSJ3	0.00237314	0.0125677	282039	273809	320072	0	0	0	pre-rRNA 2'-O-ribose RNA methyltransferase FTSJ3 OS=Homo sapiens OX=9606 GN=FTSJ3 PE=1 SV=2	-18.1555
FUBP1	0.0805482	0.116602	1.11067e+06	513754	809366	355721	467544	385308	Far upstream element-binding protein 1 OS=Homo sapiens OX=9606 GN=FUBP1 PE=1 SV=3	-1.0099
FUBP3	0.0131029	0.0297389	1.18147e+07	8.26757e+06	9.62363e+06	1.0918e+06	1.49451e+06	1.20196e+06	Far upstream element-binding protein 3 OS=Homo sapiens OX=9606 GN=FUBP3 PE=1 SV=2	-2.97114
FUS	0.353789	0.409532	5.68871e+07	4.13551e+07	6.05541e+07	4.38644e+07	7.44396e+07	8.08696e+07	RNA-binding protein FUS OS=Homo sapiens OX=9606 GN=FUS PE=1 SV=1	0.326849
FXR1	0.00366681	0.0157805	2.33582e+07	1.90512e+07	2.04894e+07	150401	99480.7	135957	Fragile X mental retardation syndrome-related protein 1 OS=Homo sapiens OX=9606 GN=FXR1 PE=1 SV=3	-7.34888
FXR2	0.00486448	0.0182382	7.14412e+07	5.6536e+07	6.17175e+07	787997	1.08087e+06	862582	Fragile X mental retardation syndrome-related protein 2 OS=Homo sapiens OX=9606 GN=FXR2 PE=1 SV=2	-6.11787
FYCO1	0.0435281	0.070747	3243490	2.27882e+06	2.47309e+06	3378804	3.64426e+06	3.67485e+06	FYVE and coiled-coil domain-containing protein 1 OS=Homo sapiens OX=9606 GN=FYCO1 PE=1 SV=3	0.420087
FYTTD1	0.0150224	0.0327516	1.05575e+06	681282	823945	0	0	47412.2	UAP56-interacting factor OS=Homo sapiens OX=9606 GN=FYTTD1 PE=1 SV=3	-5.7552
G3BP1	0.005851	0.0199373	6.97159e+07	5.40163e+07	6.516e+07	2.27238e+06	2.80017e+06	2.96969e+06	Ras GTPase-activating protein-binding protein 1 OS=Homo sapiens OX=9606 GN=G3BP1 PE=1 SV=1	-4.55382
G3BP2	0.00678792	0.021677	4.9994e+07	3.84559e+07	4.91907e+07	911250	1.41043e+06	1.35169e+06	Ras GTPase-activating protein-binding protein 2 OS=Homo sapiens OX=9606 GN=G3BP2 PE=1 SV=2	-5.22766
GALK1	0.0105595	0.0271609	0	0	51197	126024	94547.2	98697.4	Galactokinase OS=Homo sapiens OX=9606 GN=GALK1 PE=1 SV=1	2.64057
GANAB	0.247514	0.304836	82715.4	89230.9	104449	108889	0	34523.3	Neutral alpha-glucosidase AB OS=Homo sapiens OX=9606 GN=GANAB PE=1 SV=3	-0.946555
GAPDH	0.0374202	0.0628283	4.2335e+07	5.26348e+07	3.41611e+07	2.69409e+07	2.17398e+07	7.23055e+06	Glyceraldehyde-3-phosphate dehydrogenase OS=Homo sapiens OX=9606 GN=GAPDH PE=1 SV=3	-1.20762
GAR1	0.0199757	0.0396705	1.82956e+06	1.31458e+06	1.30987e+06	306671	333937	277403	H/ACA ribonucleoprotein complex subunit 1 OS=Homo sapiens OX=9606 GN=GAR1 PE=1 SV=1	-2.27852
GARS1	0.0577674	0.0893215	266915	277857	145163	0	139937	84440.3	Glycine--tRNA ligase OS=Homo sapiens OX=9606 GN=GARS1 PE=1 SV=3	-1.62052
GART	0.42053	0.474548	505718	434744	342870	564143	580630	364441	Trifunctional purine biosynthetic protein adenosine-3 OS=Homo sapiens OX=9606 GN=GART PE=1 SV=1	0.233903
GAS6	0.330091	0.388469	94385.9	61543.8	0	88741.1	89320.8	71770.2	Growth arrest-specific protein 6 OS=Homo sapiens OX=9606 GN=GAS6 PE=1 SV=3	0.680054
GATAD2A	0.487179	0.539847	90999.1	103265	89237.7	91954.1	92990.1	87807.7	Transcriptional repressor p66-alpha OS=Homo sapiens OX=9606 GN=GATAD2A PE=1 SV=1	-0.0557687
GCDH	0.000575639	0.005187	179282	156299	189181	431862	532857	505903	Glutaryl-CoA dehydrogenase, mitochondrial OS=Homo sapiens OX=9606 GN=GCDH PE=1 SV=1	1.48669
GCN1	3.6018e-05	0.00124901	354499	284641	293146	1.58425e+06	1.79792e+06	1.63908e+06	eIF-2-alpha kinase activator GCN1 OS=Homo sapiens OX=9606 GN=GCN1 PE=1 SV=6	2.4292
GDI2	0.0730286	0.107804	404007	471903	181758	178908	133681	0	Rab GDP dissociation inhibitor beta OS=Homo sapiens OX=9606 GN=GDI2 PE=1 SV=2	-1.75854
GEMIN5	0.0016889	0.0103132	102497	100521	86510.3	42950.1	51444.9	33755.1	Gem-associated protein 5 OS=Homo sapiens OX=9606 GN=GEMIN5 PE=1 SV=3	-1.17585
GFPT2	0.251825	0.309246	177499	144886	76091.4	202435	181010	149800	Glutamine--fructose-6-phosphate aminotransferase [isomerizing] 2 OS=Homo sapiens OX=9606 GN=GFPT2 PE=1 SV=3	0.420303
GIMAP7	0.765147	0.793879	330222	309196	399688	425089	0	468298	GTPase IMAP family member 7 OS=Homo sapiens OX=9606 GN=GIMAP7 PE=1 SV=1	-0.217986
GLO1	0.375703	0.429958	1.43102e+06	1.56506e+06	1.52562e+06	1.40009e+06	1.76341e+06	1.72075e+06	Lactoylglutathione lyase OS=Homo sapiens OX=9606 GN=GLO1 PE=1 SV=4	0.111272
GLRX	0.0935071	0.131323	597141	480394	562968	747533	769028	579346	Glutaredoxin-1 OS=Homo sapiens OX=9606 GN=GLRX PE=1 SV=2	0.353435
GLUD1	0.000969154	0.00740915	950792	1.0484e+06	853603	2.40565e+06	3068721	2.97762e+06	Glutamate dehydrogenase 1, mitochondrial OS=Homo sapiens OX=9606 GN=GLUD1 PE=1 SV=2	1.56692
GLYR1	0.00168068	0.0103132	644039	433838	467132	0	41810.5	0	Putative oxidoreductase GLYR1 OS=Homo sapiens OX=9606 GN=GLYR1 PE=1 SV=4	-5.2075
GNAI2	0.0483311	0.076786	0	0	0	164796	101857	233642	Guanine nucleotide-binding protein G(i) subunit alpha-2 OS=Homo sapiens OX=9606 GN=GNAI2 PE=1 SV=3	17.3475
GNAS	0.0100077	0.0263145	888733	840566	506066	1.88549e+06	1.36749e+06	1.88184e+06	Guanine nucleotide-binding protein G(s) subunit alpha isoforms XLas OS=Homo sapiens OX=9606 GN=GNAS PE=1 SV=2	1.1998
GNB4	0.140812	0.18643	42134.7	121567	75685.3	108269	124741	147677	Guanine nucleotide-binding protein subunit beta-4 OS=Homo sapiens OX=9606 GN=GNB4 PE=1 SV=3	0.669252
GNG10	0.825581	0.848959	406779	336460	354752	438849	534888	0	Guanine nucleotide-binding protein G(I)/G(S)/G(O) subunit gamma-10 OS=Homo sapiens OX=9606 GN=GNG10 PE=1 SV=1	-0.173263
GNL3	0.00253923	0.0129613	6.40047e+06	5.45094e+06	5.78186e+06	764243	660664	661573	Guanine nucleotide-binding protein-like 3 OS=Homo sapiens OX=9606 GN=GNL3 PE=1 SV=2	-3.07916
GNPDA1	0.0419925	0.0686904	229286	299888	170327	144004	94546.9	46676.3	Glucosamine-6-phosphate isomerase 1 OS=Homo sapiens OX=9606 GN=GNPDA1 PE=1 SV=1	-1.29421
GOT2	0.293319	0.352916	835558	811378	559467	691221	642564	471688	Aspartate aminotransferase, mitochondrial OS=Homo sapiens OX=9606 GN=GOT2 PE=1 SV=3	-0.289319
GPATCH11	0.00035803	0.00386491	2.2677e+06	2.47833e+06	1.90658e+06	0	0	268828	G patch domain-containing protein 11 OS=Homo sapiens OX=9606 GN=GPATCH11 PE=1 SV=4	-4.62915
GPATCH4	0.183508	0.237999	0	232142	233751	0	0	0	G patch domain-containing protein 4 OS=Homo sapiens OX=9606 GN=GPATCH4 PE=1 SV=2	-17.2447
GPI	0.00523579	0.0189807	3.79913e+06	4.05693e+06	2.94629e+06	1.60261e+06	994632	486438	Glucose-6-phosphate isomerase OS=Homo sapiens OX=9606 GN=GPI PE=1 SV=4	-1.80862
GRWD1	7.21863e-05	0.00187242	1.0449e+06	1.19834e+06	1.16468e+06	118333	0	129986	Glutamate-rich WD repeat-containing protein 1 OS=Homo sapiens OX=9606 GN=GRWD1 PE=1 SV=1	-3.77861
GSTO1	0.0438954	0.0710715	924573	1.12243e+06	775024	461873	727656	427626	Glutathione S-transferase omega-1 OS=Homo sapiens OX=9606 GN=GSTO1 PE=1 SV=2	-0.803274
GSTP1	0.0726749	0.107407	1462947	1.62141e+06	847669	802018	652703	0	Glutathione S-transferase P OS=Homo sapiens OX=9606 GN=GSTP1 PE=1 SV=2	-1.43453
GTF2I	0.00150916	0.0096876	521252	311847	410583	965046	920213	877730	General transcription factor II-I OS=Homo sapiens OX=9606 GN=GTF2I PE=1 SV=2	1.15161
GTF3C3	0.931618	0.94291	228436	167238	248412	161864	266778	204748	General transcription factor 3C polypeptide 3 OS=Homo sapiens OX=9606 GN=GTF3C3 PE=1 SV=1	-0.0241586
GTF3C4	0.022633	0.0431283	1.3344e+06	1.11905e+06	1.25553e+06	1.44331e+06	1.67005e+06	1.69151e+06	General transcription factor 3C polypeptide 4 OS=Homo sapiens OX=9606 GN=GTF3C4 PE=1 SV=2	0.373471
GTPBP4	0.014152	0.0314462	1.32987e+07	9.01206e+06	1.06147e+07	647654	966884	655891	Nucleolar GTP-binding protein 1 OS=Homo sapiens OX=9606 GN=GTPBP4 PE=1 SV=3	-3.85817
H1-0	0.163157	0.214228	2.84756e+06	5.53771e+06	3.99662e+06	2.51132e+06	2.36042e+06	2.46427e+06	Histone H1.0 OS=Homo sapiens OX=9606 GN=H1-0 PE=1 SV=3	-0.755164
H1-2	1.60959e-05	0.00119186	5736504	5.98118e+06	6.19806e+06	819922	1.25609e+06	770993	Histone H1.2 OS=Homo sapiens OX=9606 GN=H1-2 PE=1 SV=2	-2.65371
H1-4	1.08177e-06	0.000354612	4.96425e+07	4.78138e+07	5.02021e+07	9.66739e+06	1.08498e+07	9.92129e+06	Histone H1.4 OS=Homo sapiens OX=9606 GN=H1-4 PE=1 SV=2	-2.2783
H1FX	0.0157739	0.0339808	4.92729e+06	3.39782e+06	3.62156e+06	335885	532419	326350	Histone H1x OS=Homo sapiens OX=9606 GN=H1FX PE=1 SV=1	-3.32194
H2AFV	0.134107	0.179799	1.40776e+06	385489	1205132	279390	226010	205226	Histone H2A.V OS=Homo sapiens OX=9606 GN=H2AFV PE=1 SV=3	-2.07702
H3-3A	0.0222182	0.0427221	58834275	3.96683e+07	4.60318e+07	1.15265e+07	1.08126e+07	1.10026e+07	Histone H3.3 OS=Homo sapiens OX=9606 GN=H3-3A PE=1 SV=2	-2.11601
H4C1	0.0437336	0.0708997	1.36305e+08	7.40513e+07	1.2112e+08	2.78885e+07	2.35541e+07	2.28406e+07	Histone H4 OS=Homo sapiens OX=9606 GN=H4C1 PE=1 SV=2	-2.1578
HADHA	0.000537028	0.0049822	5.93549e+06	5.0269e+06	5.62493e+06	2.65658e+06	2.77488e+06	2.40248e+06	Trifunctional enzyme subunit alpha, mitochondrial OS=Homo sapiens OX=9606 GN=HADHA PE=1 SV=2	-1.08227
HADHB	0.170185	0.222308	2.18494e+06	2.75411e+06	2.51891e+06	2.06647e+06	2.32515e+06	1.26309e+06	Trifunctional enzyme subunit beta, mitochondrial OS=Homo sapiens OX=9606 GN=HADHB PE=1 SV=3	-0.399329
HARS1	0.336787	0.394886	345075	397921	288445	371356	276809	144465	Histidine--tRNA ligase, cytoplasmic OS=Homo sapiens OX=9606 GN=HARS1 PE=1 SV=2	-0.379942
HBA1	0.230638	0.286831	1.03572e+07	6.35463e+06	6.58673e+06	8.06988e+06	1.07487e+07	1.15719e+07	Hemoglobin subunit alpha OS=Homo sapiens OX=9606 GN=HBA1 PE=1 SV=2	0.383376
HBE1	0.0108203	0.0275051	1.91333e+06	1.25048e+06	1.6363e+06	2.70179e+06	3690169	3.08132e+06	Hemoglobin subunit epsilon OS=Homo sapiens OX=9606 GN=HBE1 PE=1 SV=2	0.980792
HCFC1	0.24297	0.299821	243461	0	80143.7	146095	247356	259059	Host cell factor 1 OS=Homo sapiens OX=9606 GN=HCFC1 PE=1 SV=2	1.01176
HDAC1	0.498544	0.550521	0	152725	0	96928.6	258920	0	Histone deacetylase 1 OS=Homo sapiens OX=9606 GN=HDAC1 PE=1 SV=1	1.22032
HEATR1	0.000375978	0.00391696	1.06145e+07	8.21367e+06	9.4629e+06	1.148e+06	1.61251e+06	1.7262e+06	HEAT repeat-containing protein 1 OS=Homo sapiens OX=9606 GN=HEATR1 PE=1 SV=3	-2.65662
HELZ	0.378091	0.431765	481722	366661	384939	367991	510250	551138	Probable helicase with zinc finger domain OS=Homo sapiens OX=9606 GN=HELZ PE=1 SV=2	0.212839
HGF	0.00411315	0.0166491	198020	142723	200987	371054	461839	511654	Hepatocyte growth factor OS=Homo sapiens OX=9606 GN=HGF PE=1 SV=2	1.31147
HINT1	0.0263222	0.0481374	449159	367354	312695	247680	200360	120183	Histidine triad nucleotide-binding protein 1 OS=Homo sapiens OX=9606 GN=HINT1 PE=1 SV=2	-0.990781
HIST2H2AB	0.0253249	0.046739	700013	367178	474560	208178	129160	0	Histone H2A type 2-B OS=Homo sapiens OX=9606 GN=HIST2H2AB PE=1 SV=3	-2.1923
HIST2H2AC	0.000812338	0.00649359	8.60061e+06	7058684	9342935	1.95914e+06	776690	630182	Histone H2A type 2-C OS=Homo sapiens OX=9606 GN=HIST2H2AC PE=1 SV=4	-2.89294
HIST2H2BE	1.88426e-05	0.00119186	1.22221e+08	1.12034e+08	1.14604e+08	2.56298e+07	2.06442e+07	1.65811e+07	Histone H2B type 2-E OS=Homo sapiens OX=9606 GN=HIST2H2BE PE=1 SV=3	-2.47254
HIST2H2BF	0.00182017	0.0106182	2.75659e+07	2.53685e+07	2.86572e+07	5.70878e+06	5.49424e+06	5.85285e+06	Histone H2B type 2-F OS=Homo sapiens OX=9606 GN=HIST2H2BF PE=1 SV=3	-2.25815
HIST3H2A	0.000443696	0.00437161	1.29061e+08	1.0229e+08	1.14926e+08	3.08513e+07	1.83563e+07	1.93518e+07	Histone H2A type 3 OS=Homo sapiens OX=9606 GN=HIST3H2A PE=1 SV=3	-2.3365
HK1	0.0745983	0.109612	177337	195037	125363	514327	606739	222592	Hexokinase-1 OS=Homo sapiens OX=9606 GN=HK1 PE=1 SV=3	1.43271
HLA-A	0.000319721	0.00372965	53208.4	31370.1	36233.3	150911	137393	160721	HLA class I histocompatibility antigen, A alpha chain OS=Homo sapiens OX=9606 GN=HLA-A PE=1 SV=2	1.89401
HLA-C	0.000401404	0.00414784	550017	486078	314782	1.83404e+06	2.25027e+06	1.94399e+06	HLA class I histocompatibility antigen, C alpha chain OS=Homo sapiens OX=9606 GN=HLA-C PE=1 SV=3	2.15785
HMGA1	0.0171074	0.0357623	3.74352e+06	2.76279e+06	4.00416e+06	649333	776565	712336	High mobility group protein HMG-I/HMG-Y OS=Homo sapiens OX=9606 GN=HMGA1 PE=1 SV=3	-2.29733
HMGB1	0.100398	0.139919	3.03233e+06	3.54665e+06	2.16796e+06	2.5146e+06	1.18569e+06	562035	High mobility group protein B1 OS=Homo sapiens OX=9606 GN=HMGB1 PE=1 SV=3	-1.03714
HMGCL	0.445093	0.497112	479817	399287	552117	440074	539428	631007	Hydroxymethylglutaryl-CoA lyase, mitochondrial OS=Homo sapiens OX=9606 GN=HMGCL PE=1 SV=2	0.170271
HNRNPA0	0.00461028	0.0176126	1.93212e+07	1.583e+07	1.94757e+07	1.16522e+06	1.05697e+06	882468	Heterogeneous nuclear ribonucleoprotein A0 OS=Homo sapiens OX=9606 GN=HNRNPA0 PE=1 SV=1	-4.1371
HNRNPA1	0.00555816	0.0194612	1.82492e+08	1.42507e+08	1.65455e+08	1.28806e+07	1.54566e+07	1.17336e+07	Heterogeneous nuclear ribonucleoprotein A1 OS=Homo sapiens OX=9606 GN=HNRNPA1 PE=1 SV=5	-3.6135
HNRNPA2B1	0.00172303	0.0103518	2.80048e+08	2.42978e+08	2.68447e+08	2.53911e+07	3.10933e+07	2.65149e+07	Heterogeneous nuclear ribonucleoproteins A2/B1 OS=Homo sapiens OX=9606 GN=HNRNPA2B1 PE=1 SV=2	-3.25337
HNRNPA3	1.84931e-05	0.00119186	5.87823e+07	5.24486e+07	5.86946e+07	5.66276e+06	6.70752e+06	5.53133e+06	Heterogeneous nuclear ribonucleoprotein A3 OS=Homo sapiens OX=9606 GN=HNRNPA3 PE=1 SV=2	-3.24674
HNRNPAB	0.00022815	0.00308488	1.82748e+07	1.48165e+07	1.72491e+07	3.81796e+06	3.85037e+06	3.28624e+06	Heterogeneous nuclear ribonucleoprotein A/B OS=Homo sapiens OX=9606 GN=HNRNPAB PE=1 SV=2	-2.20018
HNRNPC	3.95295e-05	0.00124901	1.23256e+08	1.07996e+08	1.09719e+08	1.60868e+07	1.80076e+07	1.39002e+07	Heterogeneous nuclear ribonucleoproteins C1/C2 OS=Homo sapiens OX=9606 GN=HNRNPC PE=1 SV=4	-2.82871
HNRNPD	0.00647449	0.0211544	3.14187e+07	2.62876e+07	2.61719e+07	6.75653e+06	7.17707e+06	7.20813e+06	Heterogeneous nuclear ribonucleoprotein D0 OS=Homo sapiens OX=9606 GN=HNRNPD PE=1 SV=1	-1.9882
HNRNPDL	0.00167285	0.0103132	1.91797e+07	1.54053e+07	1.57705e+07	6.23562e+06	7.81277e+06	7.25544e+06	Heterogeneous nuclear ribonucleoprotein D-like OS=Homo sapiens OX=9606 GN=HNRNPDL PE=1 SV=3	-1.24104
HNRNPF	0.283337	0.34232	3.77184e+08	3.01568e+08	3.30841e+08	3.17041e+08	4.64966e+08	4.07167e+08	Heterogeneous nuclear ribonucleoprotein F OS=Homo sapiens OX=9606 GN=HNRNPF PE=1 SV=3	0.236186
HNRNPH1	0.538936	0.591016	6.05622e+07	5.46705e+07	6.25209e+07	5.68589e+07	7.38239e+07	5.88497e+07	Heterogeneous nuclear ribonucleoprotein H OS=Homo sapiens OX=9606 GN=HNRNPH1 PE=1 SV=4	0.0925667
HNRNPH2	0.0802041	0.116369	3700400	2.88083e+06	2.82963e+06	3.55583e+06	5.11442e+06	4.46609e+06	Heterogeneous nuclear ribonucleoprotein H2 OS=Homo sapiens OX=9606 GN=HNRNPH2 PE=1 SV=1	0.481165
HNRNPH3	0.0506241	0.0796327	7.3084e+07	6.17879e+07	6.78914e+07	7.5129e+07	9.79178e+07	9.58168e+07	Heterogeneous nuclear ribonucleoprotein H3 OS=Homo sapiens OX=9606 GN=HNRNPH3 PE=1 SV=2	0.407078
HNRNPK	0.000340393	0.00372965	4.02667e+08	3.30909e+08	3.33175e+08	5.48951e+07	7.87268e+07	8.0778e+07	Heterogeneous nuclear ribonucleoprotein K OS=Homo sapiens OX=9606 GN=HNRNPK PE=1 SV=1	-2.31485
HNRNPL	0.00192319	0.0108158	2.9593e+08	2.54456e+08	2.6828e+08	6.32431e+06	1.03551e+07	1.01799e+07	Heterogeneous nuclear ribonucleoprotein L OS=Homo sapiens OX=9606 GN=HNRNPL PE=1 SV=2	-4.92978
HNRNPLL	0.0116464	0.0281585	552207	271648	363411	27887.7	50833.5	0	Heterogeneous nuclear ribonucleoprotein L-like OS=Homo sapiens OX=9606 GN=HNRNPLL PE=1 SV=1	-3.9147
HNRNPM	0.00310987	0.0144239	1.16897e+08	8.68503e+07	1.00086e+08	3.91822e+07	4.67442e+07	4.56682e+07	Heterogeneous nuclear ribonucleoprotein M OS=Homo sapiens OX=9606 GN=HNRNPM PE=1 SV=3	-1.20718
HNRNPR	0.00106534	0.00763453	6.50869e+07	5.84558e+07	6.41807e+07	5.50782e+06	6.63078e+06	5.98688e+06	Heterogeneous nuclear ribonucleoprotein R OS=Homo sapiens OX=9606 GN=HNRNPR PE=1 SV=1	-3.37252
HNRNPU	0.00210322	0.0114678	1.3356e+08	9.72635e+07	1.066e+08	2.85366e+07	3.80958e+07	3.23186e+07	Heterogeneous nuclear ribonucleoprotein U OS=Homo sapiens OX=9606 GN=HNRNPU PE=1 SV=6	-1.76978
HNRNPUL1	0.000366016	0.00386491	8.93376e+07	6.97498e+07	8.64144e+07	9.72168e+06	1.33029e+07	1.37193e+07	Heterogeneous nuclear ribonucleoprotein U-like protein 1 OS=Homo sapiens OX=9606 GN=HNRNPUL1 PE=1 SV=2	-2.74016
HNRNPUL2	0.00537548	0.0191917	5.65436e+06	3.62518e+06	4.18241e+06	804763	1.26287e+06	1.16945e+06	Heterogeneous nuclear ribonucleoprotein U-like protein 2 OS=Homo sapiens OX=9606 GN=HNRNPUL2 PE=1 SV=1	-2.05612
HOXA1	0.0188253	0.0377396	191891	152518	209006	354640	623416	484424	Homeobox protein Hox-A1 OS=Homo sapiens OX=9606 GN=HOXA1 PE=1 SV=2	1.40198
HOXC8	0.00583155	0.0199245	690374	416131	0	1.66809e+06	2.53742e+06	2.50614e+06	Homeobox protein Hox-C8 OS=Homo sapiens OX=9606 GN=HOXC8 PE=1 SV=2	2.60065
HP	0.0608053	0.0932249	2.17922e+06	1912625	1.54841e+06	2285875	4.02221e+06	3.78437e+06	Haptoglobin OS=Homo sapiens OX=9606 GN=HP PE=1 SV=1	0.839445
HP1BP3	0.103487	0.143281	2.63868e+06	2.19148e+06	6.13467e+06	137216	0	137070	Heterochromatin protein 1-binding protein 3 OS=Homo sapiens OX=9606 GN=HP1BP3 PE=1 SV=1	-5.32105
HRNR	0.885236	0.905177	2.5725e+06	4.14489e+06	2.85662e+06	5.36756e+06	1.24904e+06	2.34711e+06	Hornerin OS=Homo sapiens OX=9606 GN=HRNR PE=1 SV=2	-0.0950272
HSD17B4	0.262175	0.319793	474228	82376.9	96685.2	365057	428818	367915	Peroxisomal multifunctional enzyme type 2 OS=Homo sapiens OX=9606 GN=HSD17B4 PE=1 SV=3	0.830551
HSP90AA1	0.998244	0.998244	1.89873e+07	2.15374e+07	1.44497e+07	2.25982e+07	1.99965e+07	1.23536e+07	Heat shock protein HSP 90-alpha OS=Homo sapiens OX=9606 GN=HSP90AA1 PE=1 SV=5	-0.000683678
HSP90AB1	0.952612	0.960929	1.03689e+08	1.11688e+08	7.36216e+07	1.15711e+08	1.06161e+08	7.05375e+07	Heat shock protein HSP 90-beta OS=Homo sapiens OX=9606 GN=HSP90AB1 PE=1 SV=4	0.0169264
HSP90AB2P	0.30725	0.364627	5254554	4515212	0	3.01597e+06	0	0	Putative heat shock protein HSP 90-beta 2 OS=Homo sapiens OX=9606 GN=HSP90AB2P PE=1 SV=2	-1.6957
HSP90B1	0.271936	0.330115	1.04737e+07	9.87492e+06	8.01013e+06	1.31358e+07	1.27173e+07	8.65501e+06	Endoplasmin OS=Homo sapiens OX=9606 GN=HSP90B1 PE=1 SV=1	0.283137
HSPA1B	1.8146e-06	0.000384393	3.79481e+07	3.51729e+07	3.63125e+07	7.4002e+07	7.37777e+07	7.49857e+07	Heat shock 70 kDa protein 1B OS=Homo sapiens OX=9606 GN=HSPA1B PE=1 SV=1	1.02547
HSPA1L	0.0128034	0.0293367	0	22816	0	13159584	16031242	19579074	Heat shock 70 kDa protein 1-like OS=Homo sapiens OX=9606 GN=HSPA1L PE=1 SV=2	11.0615
HSPA5	0.00100076	0.00745695	8.2312e+07	7.2438e+07	6.75424e+07	1.2341e+08	1.30834e+08	1.176e+08	Endoplasmic reticulum chaperone BiP OS=Homo sapiens OX=9606 GN=HSPA5 PE=1 SV=2	0.742238
HSPA8	0.000271384	0.0034794	1.26108e+08	1.01851e+08	1.07351e+08	2.10327e+08	2.22871e+08	2.09699e+08	Heat shock cognate 71 kDa protein OS=Homo sapiens OX=9606 GN=HSPA8 PE=1 SV=1	0.939092
HSPA9	0.304035	0.362503	4.70951e+07	4.01412e+07	4.12622e+07	4.24644e+07	3.99336e+07	3.59627e+07	Stress-70 protein, mitochondrial OS=Homo sapiens OX=9606 GN=HSPA9 PE=1 SV=2	-0.118561
HSPB1	0.000173275	0.00269638	8.27953e+06	1.03925e+07	8.01091e+06	5.35595e+07	5.23243e+07	4.41653e+07	Heat shock protein beta-1 OS=Homo sapiens OX=9606 GN=HSPB1 PE=1 SV=2	2.49145
HSPD1	0.0493684	0.0779469	5.30539e+07	6.19676e+07	4.21764e+07	3.77843e+07	3.27233e+07	1.83014e+07	60 kDa heat shock protein, mitochondrial OS=Homo sapiens OX=9606 GN=HSPD1 PE=1 SV=2	-0.823805
HSPE1	0.0252714	0.046739	1.63754e+07	1.55513e+07	1.39293e+07	1.0267e+07	6.41845e+06	1.44359e+06	10 kDa heat shock protein, mitochondrial OS=Homo sapiens OX=9606 GN=HSPE1 PE=1 SV=2	-1.33881
HYOU1	NA	NA	0	0	0	0	0	0	Hypoxia up-regulated protein 1 OS=Homo sapiens OX=9606 GN=HYOU1 PE=1 SV=1	0
IARS1	0.000290301	0.00358226	2.20179e+06	2.1932e+06	1.92638e+06	5.40599e+06	6.38167e+06	5.60249e+06	Isoleucine--tRNA ligase, cytoplasmic OS=Homo sapiens OX=9606 GN=IARS1 PE=1 SV=2	1.45996
IBTK	0.426885	0.47888	0	0	250417	0	228009	402081	Inhibitor of Bruton tyrosine kinase OS=Homo sapiens OX=9606 GN=IBTK PE=1 SV=3	1.33122
IDH1	0.385489	0.4392	161735	134283	97454.9	141396	87823.5	89445.6	Isocitrate dehydrogenase [NADP] cytoplasmic OS=Homo sapiens OX=9606 GN=IDH1 PE=1 SV=2	-0.304222
IDH3A	0.0661093	0.0996736	189864	215060	132421	118062	92523.6	0	Isocitrate dehydrogenase [NAD] subunit alpha, mitochondrial OS=Homo sapiens OX=9606 GN=IDH3A PE=1 SV=1	-1.35143
IFI16	0.0621618	0.0950754	1.49679e+06	955785	1.13583e+06	567382	841807	792286	Gamma-interferon-inducible protein 16 OS=Homo sapiens OX=9606 GN=IFI16 PE=1 SV=3	-0.704873
IGBP1	0.064405	0.0979172	119582	117900	0	143762	242111	243071	Immunoglobulin-binding protein 1 OS=Homo sapiens OX=9606 GN=IGBP1 PE=1 SV=1	1.4051
IGF2BP2	0.00935581	0.0259068	3.80513e+07	2.91832e+07	2.89384e+07	1.25184e+06	1.79265e+06	1.53359e+06	Insulin-like growth factor 2 mRNA-binding protein 2 OS=Homo sapiens OX=9606 GN=IGF2BP2 PE=1 SV=2	-4.39282
IGF2BP3	0.012193	0.028587	1.11554e+07	7.69311e+06	1.04263e+07	276104	311139	362717	Insulin-like growth factor 2 mRNA-binding protein 3 OS=Homo sapiens OX=9606 GN=IGF2BP3 PE=1 SV=2	-4.94565
IGFBP3	0.0453924	0.07303	145528	119122	103684	196810	441686	357584	Insulin-like growth factor-binding protein 3 OS=Homo sapiens OX=9606 GN=IGFBP3 PE=1 SV=2	1.43524
IGHG2	0.0113096	0.0280204	1.5056e+07	1.10225e+07	1.18971e+07	2.06407e+07	2.95605e+07	2.82049e+07	Immunoglobulin heavy constant gamma 2 OS=Homo sapiens OX=9606 GN=IGHG2 PE=1 SV=2	1.04589
IGHMBP2	0.0007227	0.00598172	114087	90348.1	106037	0	22521.6	0	DNA-binding protein SMUBP-2 OS=Homo sapiens OX=9606 GN=IGHMBP2 PE=1 SV=3	-3.7849
IGKV2-29	0.0143877	0.0318498	3.39897e+09	2.99597e+09	2.88239e+09	4.14799e+09	5.55265e+09	5.33393e+09	Immunoglobulin kappa variable 2-29 OS=Homo sapiens OX=9606 GN=IGKV2-29 PE=3 SV=2	0.696502
IGKV2D-24	0.30722	0.364627	1.31669e+07	3.91303e+07	4.59611e+07	1.47622e+07	2.52005e+07	2.16433e+07	Probable non-functional immunoglobulin kappa variable 2D-24 OS=Homo sapiens OX=9606 GN=IGKV2D-24 PE=5 SV=1	-0.673507
IGLL5	0.0747357	0.109687	355331	384293	189910	55902.9	138110	203324	Immunoglobulin lambda-like polypeptide 5 OS=Homo sapiens OX=9606 GN=IGLL5 PE=2 SV=2	-1.22614
IK	0.000247484	0.00327658	1.0128e+07	8.63609e+06	8260098	1.40592e+06	1.78269e+06	1.93191e+06	Protein Red OS=Homo sapiens OX=9606 GN=IK PE=1 SV=3	-2.39989
ILF2	0.000800687	0.00644097	3.69924e+07	2.66519e+07	3.11905e+07	3.81551e+06	4.83316e+06	2.99087e+06	Interleukin enhancer-binding factor 2 OS=Homo sapiens OX=9606 GN=ILF2 PE=1 SV=2	-3.02638
ILF3	0.0115316	0.0281381	8.21372e+07	62267076	6.27117e+07	8.91806e+06	1.10381e+07	9.92741e+06	Interleukin enhancer-binding factor 3 OS=Homo sapiens OX=9606 GN=ILF3 PE=1 SV=3	-2.79302
IMMT	0.183745	0.238063	0	0	0	184676	193892	0	MICOS complex subunit MIC60 OS=Homo sapiens OX=9606 GN=IMMT PE=1 SV=1	16.9452
IMP3	0.000326737	0.00372965	992837	763141	889281	0	80120.2	85018.9	U3 small nucleolar ribonucleoprotein protein IMP3 OS=Homo sapiens OX=9606 GN=IMP3 PE=1 SV=1	-4.00163
IMP4	0.0198151	0.0394132	2.48378e+06	1.50642e+06	1.96443e+06	101498	0	67386.4	U3 small nucleolar ribonucleoprotein protein IMP4 OS=Homo sapiens OX=9606 GN=IMP4 PE=1 SV=1	-5.13988
IPO4	0.24831	0.305519	89174	98865.9	89224.6	106284	0	0	Importin-4 OS=Homo sapiens OX=9606 GN=IPO4 PE=1 SV=2	-1.38331
IQSEC1	0.209549	0.263699	1.62364e+06	1.64012e+06	1.74581e+06	1.64399e+06	2.33163e+06	2.64861e+06	IQ motif and SEC7 domain-containing protein 1 OS=Homo sapiens OX=9606 GN=IQSEC1 PE=1 SV=1	0.403066
ISG15	0.00676519	0.021677	212486	134125	77247.8	829208	653128	505910	Ubiquitin-like protein ISG15 OS=Homo sapiens OX=9606 GN=ISG15 PE=1 SV=5	2.22983
ISY1	0.027241	0.0494619	418722	262910	479938	29529.7	19599.4	0	Pre-mRNA-splicing factor ISY1 homolog OS=Homo sapiens OX=9606 GN=ISY1 PE=1 SV=3	-4.56327
ITGB1	0.36913	0.424199	1.24868e+06	1.52605e+06	1.13698e+06	1.61763e+06	1.72357e+06	1.18284e+06	Integrin beta-1 OS=Homo sapiens OX=9606 GN=ITGB1 PE=1 SV=2	0.209816
IVNS1ABP	0.00913374	0.0254583	9.43888e+07	6.00719e+07	6.79875e+07	1.3032e+07	2.41486e+07	2.66613e+07	Influenza virus NS1A-binding protein OS=Homo sapiens OX=9606 GN=IVNS1ABP PE=1 SV=3	-1.80089
JAK1	0.193411	0.24743	0	160153	219905	0	0	0	Tyrosine-protein kinase JAK1 OS=Homo sapiens OX=9606 GN=JAK1 PE=1 SV=2	-16.9509
JUN	0.00152037	0.0097105	186877	189998	167996	85186	71825.6	106312	Transcription factor AP-1 OS=Homo sapiens OX=9606 GN=JUN PE=1 SV=2	-1.04907
KARS1	0.00380353	0.0161143	1.23339e+06	1.0812e+06	1.11209e+06	1.94952e+06	1.86012e+06	1.61465e+06	Lysine--tRNA ligase OS=Homo sapiens OX=9606 GN=KARS1 PE=1 SV=3	0.662624
KEAP1	0.180444	0.234264	236619	215197	205331	101601	231156	126031	Kelch-like ECH-associated protein 1 OS=Homo sapiens OX=9606 GN=KEAP1 PE=1 SV=2	-0.518391
KHDRBS1	0.000162534	0.00262846	3.91585e+08	3.39691e+08	4.14954e+08	6.50561e+07	7.42354e+07	7.74515e+07	KH domain-containing, RNA-binding, signal transduction-associated protein 1 OS=Homo sapiens OX=9606 GN=KHDRBS1 PE=1 SV=1	-2.40284
KHSRP	2.53237e-05	0.00123896	3.08468e+07	2.90282e+07	2.91721e+07	8.11628e+06	1.04549e+07	9.92993e+06	Far upstream element-binding protein 2 OS=Homo sapiens OX=9606 GN=KHSRP PE=1 SV=4	-1.64355
KIF11	0.00476031	0.0179536	0	0	35541.3	125304	148550	94765.3	Kinesin-like protein KIF11 OS=Homo sapiens OX=9606 GN=KIF11 PE=1 SV=2	3.37445
KIF1C	0.00127759	0.00854641	1.0752e+06	814257	868702	268277	269130	187954	Kinesin-like protein KIF1C OS=Homo sapiens OX=9606 GN=KIF1C PE=1 SV=3	-1.92693
KIF2A	0.00211622	0.0114678	137723	116517	136099	0	0	44474.1	Kinesin-like protein KIF2A OS=Homo sapiens OX=9606 GN=KIF2A PE=1 SV=3	-3.13361
KIF5B	0.0094242	0.0260192	122623	101410	122756	72099.6	79030.3	55347.6	Kinesin-1 heavy chain OS=Homo sapiens OX=9606 GN=KIF5B PE=1 SV=1	-0.748066
KMT2C	NA	NA	0	0	0	0	0	0	Histone-lysine N-methyltransferase 2C OS=Homo sapiens OX=9606 GN=KMT2C PE=1 SV=3	0
KPNB1	0.598216	0.645992	1.07792e+06	1.10932e+06	910699	1.34185e+06	1.28788e+06	788296	Importin subunit beta-1 OS=Homo sapiens OX=9606 GN=KPNB1 PE=1 SV=2	0.141857
KRI1	0.0105038	0.0271349	933191	716805	674800	0	0	0	Protein KRI1 homolog OS=Homo sapiens OX=9606 GN=KRI1 PE=1 SV=3	-19.5637
KRR1	0.00062934	0.00544144	1.82893e+07	1.70421e+07	1.69498e+07	1.66771e+06	1.81621e+06	1.63324e+06	KRR1 small subunit processome component homolog OS=Homo sapiens OX=9606 GN=KRR1 PE=1 SV=4	-3.35288
KRT1	0.566937	0.617461	4.22151e+08	5.07669e+08	3.78536e+08	8.2927e+08	3.60224e+08	4.06685e+08	Keratin, type II cytoskeletal 1 OS=Homo sapiens OX=9606 GN=KRT1 PE=1 SV=6	0.286868
KRT10	0.776209	0.804044	3.23456e+08	5.15826e+08	3.78619e+08	6.15127e+08	3.18435e+08	3.81787e+08	Keratin, type I cytoskeletal 10 OS=Homo sapiens OX=9606 GN=KRT10 PE=1 SV=6	0.111049
KRT14	0.22553	0.281304	2.47623e+07	2.24923e+07	1.32144e+07	2.77309e+07	2.88184e+07	2.17702e+07	Keratin, type I cytoskeletal 14 OS=Homo sapiens OX=9606 GN=KRT14 PE=1 SV=4	0.373178
KRT16	0.640936	0.685715	7.72677e+06	5.15675e+06	871596	3.79997e+06	1.17539e+07	3.32056e+06	Keratin, type I cytoskeletal 16 OS=Homo sapiens OX=9606 GN=KRT16 PE=1 SV=4	0.456468
KRT17	0.566777	0.617461	983382	654294	717407	743394	1.18991e+06	755081	Keratin, type I cytoskeletal 17 OS=Homo sapiens OX=9606 GN=KRT17 PE=1 SV=2	0.190962
KRT2	0.980477	0.983573	1.35977e+08	2.11961e+08	1.68155e+08	2.4242e+08	1.22682e+08	1.47664e+08	Keratin, type II cytoskeletal 2 epidermal OS=Homo sapiens OX=9606 GN=KRT2 PE=1 SV=2	-0.00933116
KRT5	0.275342	0.333613	2.78531e+07	2.97554e+07	2.14428e+07	4.5745e+07	2.81478e+07	2.89063e+07	Keratin, type II cytoskeletal 5 OS=Homo sapiens OX=9606 GN=KRT5 PE=1 SV=3	0.378966
KRT6A	0.210111	0.264145	1.08508e+07	7.16608e+06	2.10565e+06	9.68931e+06	1.91288e+07	9.49698e+06	Keratin, type II cytoskeletal 6A OS=Homo sapiens OX=9606 GN=KRT6A PE=1 SV=3	0.929101
KRT6B	0.75044	0.785675	1.76877e+06	1.25771e+06	369042	674543	2.88032e+06	697333	Keratin, type II cytoskeletal 6B OS=Homo sapiens OX=9606 GN=KRT6B PE=1 SV=5	0.324574
KRT72	0.688753	0.729651	226053	0	0	438706	0	0	Keratin, type II cytoskeletal 72 OS=Homo sapiens OX=9606 GN=KRT72 PE=1 SV=2	0.956582
KRT77	0.421098	0.474548	4.32831e+06	2.38853e+06	2.0486e+06	5.52338e+06	2.83792e+06	3.32966e+06	Keratin, type II cytoskeletal 1b OS=Homo sapiens OX=9606 GN=KRT77 PE=2 SV=3	0.415494
KRT82	0.874276	0.895697	6888421	14869024	9.13595e+06	12953246	7.89034e+06	8.60586e+06	Keratin, type II cuticular Hb2 OS=Homo sapiens OX=9606 GN=KRT82 PE=3 SV=3	-0.0690578
KRT9	0.572726	0.622166	1.99479e+08	1.65088e+08	1.38247e+08	3.24867e+08	1.28393e+08	1.65222e+08	Keratin, type I cytoskeletal 9 OS=Homo sapiens OX=9606 GN=KRT9 PE=1 SV=3	0.298708
LAMB3	0.139201	0.184874	3.35486e+07	2.17349e+07	2.54163e+07	2.91535e+07	3.83585e+07	4.01201e+07	Laminin subunit beta-3 OS=Homo sapiens OX=9606 GN=LAMB3 PE=1 SV=1	0.415473
LARP1	0.00329968	0.0147673	4.43966e+07	3.64239e+07	4.06261e+07	1.29573e+06	1.89378e+06	1.92946e+06	La-related protein 1 OS=Homo sapiens OX=9606 GN=LARP1 PE=1 SV=2	-4.56832
LARP4	0.000981586	0.00742617	1.20653e+06	862183	964031	82725	151015	85470.3	La-related protein 4 OS=Homo sapiens OX=9606 GN=LARP4 PE=1 SV=3	-3.24803
LARP4B	0.0299447	0.0525686	487553	296920	359648	70944.8	61604.9	65211.7	La-related protein 4B OS=Homo sapiens OX=9606 GN=LARP4B PE=1 SV=3	-2.53239
LARP7	0.0187092	0.0376256	923498	1.14382e+06	603613	116816	209718	364075	La-related protein 7 OS=Homo sapiens OX=9606 GN=LARP7 PE=1 SV=1	-1.9514
LARS1	0.00569083	0.0196428	768915	655271	437392	1.62457e+06	1.38594e+06	1.24366e+06	Leucine--tRNA ligase, cytoplasmic OS=Homo sapiens OX=9606 GN=LARS1 PE=1 SV=2	1.19235
LAS1L	0.833488	0.856397	215884	0	189542	0	197390	147340	Ribosomal biogenesis protein LAS1L OS=Homo sapiens OX=9606 GN=LAS1L PE=1 SV=2	-0.233971
LASP1	0.0525665	0.0822322	1.42284e+07	1.46072e+07	1.43151e+07	1.99228e+07	2.76762e+07	2.74305e+07	LIM and SH3 domain protein 1 OS=Homo sapiens OX=9606 GN=LASP1 PE=1 SV=2	0.798073
LCP1	0.00174289	0.0104001	6.86363e+06	6.64911e+06	5.14923e+06	2.22388e+06	1.82877e+06	1.36853e+06	Plastin-2 OS=Homo sapiens OX=9606 GN=LCP1 PE=1 SV=6	-1.78342
LDHA	0.0842457	0.120446	7.47239e+06	8.07543e+06	5.33596e+06	5.56366e+06	4.16106e+06	1.92517e+06	L-lactate dehydrogenase A chain OS=Homo sapiens OX=9606 GN=LDHA PE=1 SV=2	-0.842066
LDHB	0.0368639	0.0623889	2.12785e+07	2.14366e+07	1.45562e+07	11977903	1.03817e+07	3.89103e+06	L-lactate dehydrogenase B chain OS=Homo sapiens OX=9606 GN=LDHB PE=1 SV=2	-1.12546
LDLR	0.000134215	0.00243696	5.28844e+06	3.62673e+06	4.39112e+06	1.61778e+07	18793031	1.72311e+07	Low-density lipoprotein receptor OS=Homo sapiens OX=9606 GN=LDLR PE=1 SV=1	1.97199
LGALS1	0.242074	0.299005	4.44076e+06	2.48661e+06	3.95631e+06	1.99044e+06	2.7533e+06	3.27576e+06	Galectin-1 OS=Homo sapiens OX=9606 GN=LGALS1 PE=1 SV=2	-0.440583
LGALS3	0.048694	0.077266	435507	436372	409751	544884	454425	522496	Galectin-3 OS=Homo sapiens OX=9606 GN=LGALS3 PE=1 SV=5	0.247803
LIMA1	0.00558461	0.0195001	561098	519760	378516	1.69961e+06	2.21092e+06	2.79887e+06	LIM domain and actin-binding protein 1 OS=Homo sapiens OX=9606 GN=LIMA1 PE=1 SV=1	2.20083
LIMD1	0.0508684	0.079918	0	116776	176925	222000	260737	361110	LIM domain-containing protein 1 OS=Homo sapiens OX=9606 GN=LIMD1 PE=1 SV=1	1.52262
LMNA	4.02036e-05	0.00124901	6.68356e+06	5.74521e+06	5.49396e+06	1.80071e+07	1.98678e+07	1.86107e+07	Prelamin-A/C OS=Homo sapiens OX=9606 GN=LMNA PE=1 SV=1	1.65609
LMNB1	0.000409572	0.00416496	2.23287e+06	2.29407e+06	1.15934e+06	9.05816e+06	1.08322e+07	1.13466e+07	Lamin-B1 OS=Homo sapiens OX=9606 GN=LMNB1 PE=1 SV=2	2.4577
LMNB2	0.00059687	0.00525895	468197	409225	399131	898052	1.00768e+06	855184	Lamin-B2 OS=Homo sapiens OX=9606 GN=LMNB2 PE=1 SV=4	1.11289
LMO7	0.0823211	0.118858	341835	439765	324076	972382	859632	1.65257e+06	LIM domain only protein 7 OS=Homo sapiens OX=9606 GN=LMO7 PE=1 SV=3	1.65606
LONP1	0.322068	0.380436	188534	164110	60046	75431.8	119478	75393	Lon protease homolog, mitochondrial OS=Homo sapiens OX=9606 GN=LONP1 PE=1 SV=2	-0.610477
LPCAT1	0.284399	0.343278	51580.2	0	0	0	122555	75879	Lysophosphatidylcholine acyltransferase 1 OS=Homo sapiens OX=9606 GN=LPCAT1 PE=1 SV=2	1.9437
LRBA	0.0224559	0.0429194	169017	191416	309388	360283	410451	399237	Lipopolysaccharide-responsive and beige-like anchor protein OS=Homo sapiens OX=9606 GN=LRBA PE=1 SV=4	0.804622
LRP5	0.110216	0.152266	10033023	10588347	10594946	13016573	12064417	10599137	Low-density lipoprotein receptor-related protein 5 OS=Homo sapiens OX=9606 GN=LRP5 PE=1 SV=2	0.19282
LRPPRC	0.0346644	0.0591951	3.09634e+06	2.37884e+06	2.21056e+06	1.20886e+06	1192433	1.11073e+06	Leucine-rich PPR motif-containing protein, mitochondrial OS=Homo sapiens OX=9606 GN=LRPPRC PE=1 SV=3	-1.12988
LRRC47	0.00324853	0.0146935	223137	292751	248901	84747.4	119704	61813.8	Leucine-rich repeat-containing protein 47 OS=Homo sapiens OX=9606 GN=LRRC47 PE=1 SV=1	-1.52219
LRRC59	0.0161591	0.0345179	474329	480909	355963	253142	262322	153136	Leucine-rich repeat-containing protein 59 OS=Homo sapiens OX=9606 GN=LRRC59 PE=1 SV=1	-0.971669
LSM12	1.92606e-05	0.00119186	5.28836e+06	5.3733e+06	5.84063e+06	190223	577469	137473	Protein LSM12 homolog OS=Homo sapiens OX=9606 GN=LSM12 PE=1 SV=2	-4.18834
LSM14A	0.752454	0.786488	732798	605251	509984	415098	728332	851660	Protein LSM14 homolog A OS=Homo sapiens OX=9606 GN=LSM14A PE=1 SV=3	0.110464
LSM3	0.0039847	0.0165417	2792317	1.90078e+06	1.67479e+06	178589	0	0	U6 snRNA-associated Sm-like protein LSm3 OS=Homo sapiens OX=9606 GN=LSM3 PE=1 SV=2	-5.15607
LSM6	0.0493343	0.0779469	1.89913e+06	838474	1.53648e+06	110899	124590	35925.9	U6 snRNA-associated Sm-like protein LSm6 OS=Homo sapiens OX=9606 GN=LSM6 PE=1 SV=1	-3.97703
LSM7	0.0653427	0.0986349	711190	295648	392803	0	0	0	U6 snRNA-associated Sm-like protein LSm7 OS=Homo sapiens OX=9606 GN=LSM7 PE=1 SV=1	-18.8317
LSM8	0.0581396	0.0897686	4.04846e+06	1.57787e+06	3.08932e+06	0	154016	52490.4	U6 snRNA-associated Sm-like protein LSm8 OS=Homo sapiens OX=9606 GN=LSM8 PE=1 SV=3	-5.39933
LTBP1	0.0418107	0.0686581	660999	511181	464756	352251	366760	386077	Latent-transforming growth factor beta-binding protein 1 OS=Homo sapiens OX=9606 GN=LTBP1 PE=1 SV=4	-0.566837
LTF	0.34787	0.404522	205078	374113	204512	234638	239485	0	Lactotransferrin OS=Homo sapiens OX=9606 GN=LTF PE=1 SV=6	-0.725044
LUC7L	0.0688298	0.102679	313252	162494	155826	28076.3	22876.6	24239.9	Putative RNA-binding protein Luc7-like 1 OS=Homo sapiens OX=9606 GN=LUC7L PE=1 SV=1	-3.07023
LUC7L2	0.040748	0.0672606	6.65913e+06	4.02051e+06	4.22661e+06	808992	1.23408e+06	1.03725e+06	Putative RNA-binding protein Luc7-like 2 OS=Homo sapiens OX=9606 GN=LUC7L2 PE=1 SV=2	-2.27476
LYAR	0.000124188	0.00233665	5.97896e+06	5.04733e+06	5.83306e+06	562247	1.05012e+06	929274	Cell growth-regulating nucleolar protein OS=Homo sapiens OX=9606 GN=LYAR PE=1 SV=2	-2.72971
LYZ	0.963392	0.970263	153059	179862	211234	250631	159645	139461	Lysozyme C OS=Homo sapiens OX=9606 GN=LYZ PE=1 SV=1	0.014724
MACROH2A1	7.72615e-05	0.00192548	2.10096e+06	1.80621e+06	2.0383e+06	378861	243567	218673	Core histone macro-H2A.1 OS=Homo sapiens OX=9606 GN=MACROH2A1 PE=1 SV=4	-2.82143
MAD2L1	0.000700198	0.00585494	683385	706752	550587	3.28162e+06	4.02063e+06	3.04959e+06	Mitotic spindle assembly checkpoint protein MAD2A OS=Homo sapiens OX=9606 GN=MAD2L1 PE=1 SV=1	2.41522
MAGOH	0.00338625	0.0149963	1.23214e+07	1.02686e+07	1.03394e+07	75858.3	393791	297723	Protein mago nashi homolog OS=Homo sapiens OX=9606 GN=MAGOH PE=1 SV=1	-5.4233
MAGOHB	1.96924e-05	0.00119186	1.76624e+06	1.68015e+06	1.91827e+06	84833.3	0	0	Protein mago nashi homolog 2 OS=Homo sapiens OX=9606 GN=MAGOHB PE=1 SV=1	-5.98266
MAK16	0.00101615	0.00746551	317801	231872	253130	31973.4	49251.8	44018.2	Protein MAK16 homolog OS=Homo sapiens OX=9606 GN=MAK16 PE=1 SV=2	-2.68028
MAP1LC3C	0.343913	0.400496	530478	248642	263594	189045	247129	295719	Microtubule-associated proteins 1A/1B light chain 3C OS=Homo sapiens OX=9606 GN=MAP1LC3C PE=1 SV=1	-0.510637
MAP2K6	0.00916335	0.0254849	0	0	0	192510	254053	192414	Dual specificity mitogen-activated protein kinase kinase 6 OS=Homo sapiens OX=9606 GN=MAP2K6 PE=1 SV=1	17.7004
MAPK1	0.0928619	0.130561	330024	284865	292156	0	233134	191584	Mitogen-activated protein kinase 1 OS=Homo sapiens OX=9606 GN=MAPK1 PE=1 SV=3	-1.09466
MAPK6	0.0258896	0.0475393	128256	73078.8	0	175823	229326	263444	Mitogen-activated protein kinase 6 OS=Homo sapiens OX=9606 GN=MAPK6 PE=1 SV=1	1.73151
MAPKAP1	0.00749638	0.022794	0	0	0	1.07065e+06	1.15572e+06	1.42221e+06	Target of rapamycin complex 2 subunit MAPKAP1 OS=Homo sapiens OX=9606 GN=MAPKAP1 PE=1 SV=2	20.2139
MARCKSL1	0.082196	0.118852	110707	128639	120275	103410	78111.2	34779.1	MARCKS-related protein OS=Homo sapiens OX=9606 GN=MARCKSL1 PE=1 SV=2	-0.733432
MARS1	0.0187025	0.0376256	389703	375535	199266	609239	767622	571731	Methionine--tRNA ligase, cytoplasmic OS=Homo sapiens OX=9606 GN=MARS1 PE=1 SV=2	1.01457
MAST4	0.490595	0.542241	100830	46949.8	66828.7	129011	260025	0	Microtubule-associated serine/threonine-protein kinase 4 OS=Homo sapiens OX=9606 GN=MAST4 PE=1 SV=4	0.858193
MAT2A	0.0648777	0.0984004	1.02951e+06	978979	1.03757e+06	1.24494e+06	1.59256e+06	1.69022e+06	S-adenosylmethionine synthase isoform type-2 OS=Homo sapiens OX=9606 GN=MAT2A PE=1 SV=1	0.571843
MATR3	0.000521071	0.00490579	9.00815e+07	7.20001e+07	7.458e+07	1.71975e+07	2.17886e+07	1.53961e+07	Matrin-3 OS=Homo sapiens OX=9606 GN=MATR3 PE=1 SV=2	-2.12162
MBNL1	0.0626676	0.0956189	454114	578294	780018	328083	349911	0	Muscleblind-like protein 1 OS=Homo sapiens OX=9606 GN=MBNL1 PE=1 SV=2	-1.41857
MDH2	0.0228756	0.0433953	1.83373e+06	1.8307e+06	1.25572e+06	981950	762152	390207	Malate dehydrogenase, mitochondrial OS=Homo sapiens OX=9606 GN=MDH2 PE=1 SV=3	-1.20493
MFAP1	0.00422879	0.0169464	6.87673e+06	5.33455e+06	5.92323e+06	2.35047e+06	3.39389e+06	2.87795e+06	Microfibrillar-associated protein 1 OS=Homo sapiens OX=9606 GN=MFAP1 PE=1 SV=2	-1.07259
MIF	0.0275102	0.0496617	2.22851e+06	1.73922e+06	1.92535e+06	1.36183e+06	986848	428790	Macrophage migration inhibitory factor OS=Homo sapiens OX=9606 GN=MIF PE=1 SV=4	-1.08525
MIGA2	0.662765	0.70669	94543	89350.3	189096	218134	95668.9	128169	Mitoguardin 2 OS=Homo sapiens OX=9606 GN=MIGA2 PE=1 SV=1	0.244817
MKI67	0.0227124	0.0432149	257297	155176	183335	0	0	0	Proliferation marker protein Ki-67 OS=Homo sapiens OX=9606 GN=MKI67 PE=1 SV=2	-17.5995
MLF2	3.28008e-05	0.00124901	183472	132713	131484	676391	743519	739728	Myeloid leukemia factor 2 OS=Homo sapiens OX=9606 GN=MLF2 PE=1 SV=1	2.27028
MMEL1	0.0901468	0.127733	619479	412457	481062	582987	706026	760006	Membrane metallo-endopeptidase-like 1 OS=Homo sapiens OX=9606 GN=MMEL1 PE=2 SV=2	0.437523
MOV10	0.0127041	0.0291987	3.78978e+07	2.60665e+07	2.96662e+07	302091	803020	914771	Helicase MOV-10 OS=Homo sapiens OX=9606 GN=MOV10 PE=1 SV=2	-5.53463
MPHOSPH10	0.0157308	0.0339454	5.48747e+06	3.81964e+06	3871702	70075.7	110213	75193.1	U3 small nucleolar ribonucleoprotein protein MPP10 OS=Homo sapiens OX=9606 GN=MPHOSPH10 PE=1 SV=2	-5.68884
MRM3	1.39501e-06	0.000354612	1.3382e+06	1.3163e+06	1268052	127711	176144	136691	rRNA methyltransferase 3, mitochondrial OS=Homo sapiens OX=9606 GN=MRM3 PE=1 SV=2	-3.15442
MRPL11	0.189761	0.244498	200724	0	156271	0	0	0	39S ribosomal protein L11, mitochondrial OS=Homo sapiens OX=9606 GN=MRPL11 PE=1 SV=1	-16.8606
MRPL3	0.00297401	0.0142104	165727	120298	111886	0	0	27842.5	39S ribosomal protein L3, mitochondrial OS=Homo sapiens OX=9606 GN=MRPL3 PE=1 SV=1	-3.83694
MRPL54	0.0224482	0.0429194	335322	159019	223353	39946.2	73457.5	0	39S ribosomal protein L54, mitochondrial OS=Homo sapiens OX=9606 GN=MRPL54 PE=1 SV=1	-2.66187
MRPL9	0.000340226	0.00372965	144184	124861	122497	20578.2	39501.2	31449.2	39S ribosomal protein L9, mitochondrial OS=Homo sapiens OX=9606 GN=MRPL9 PE=1 SV=2	-2.09684
MRPS2	0.0114486	0.0280911	197473	149674	133870	81207.8	68830.6	50110.3	28S ribosomal protein S2, mitochondrial OS=Homo sapiens OX=9606 GN=MRPS2 PE=1 SV=1	-1.265
MRPS22	0.00240444	0.0125763	630308	444155	614153	33230	155378	77831.9	28S ribosomal protein S22, mitochondrial OS=Homo sapiens OX=9606 GN=MRPS22 PE=1 SV=1	-2.66395
MRPS23	0.00221412	0.0118242	1.15326e+06	845108	995116	267686	383867	345742	28S ribosomal protein S23, mitochondrial OS=Homo sapiens OX=9606 GN=MRPS23 PE=1 SV=2	-1.58573
MRPS26	0.517442	0.569904	571054	310579	442713	393804	521904	621206	28S ribosomal protein S26, mitochondrial OS=Homo sapiens OX=9606 GN=MRPS26 PE=1 SV=1	0.214756
MRPS31	NA	NA	0	0	0	0	0	0	28S ribosomal protein S31, mitochondrial OS=Homo sapiens OX=9606 GN=MRPS31 PE=1 SV=3	0
MRPS5	0.026887	0.0490293	285780	163270	200682	0	0	0	28S ribosomal protein S5, mitochondrial OS=Homo sapiens OX=9606 GN=MRPS5 PE=1 SV=2	-17.7245
MRPS9	0.0354005	0.0601525	928441	837843	328180	46004.3	147766	126077	28S ribosomal protein S9, mitochondrial OS=Homo sapiens OX=9606 GN=MRPS9 PE=1 SV=2	-2.71111
MRTO4	0.0124288	0.0286888	3.40489e+06	2.36044e+06	3.22099e+06	129811	139365	172663	mRNA turnover protein 4 homolog OS=Homo sapiens OX=9606 GN=MRTO4 PE=1 SV=2	-4.34613
MT-CO2	NA	NA	0	0	0	0	0	0	Cytochrome c oxidase subunit 2 OS=Homo sapiens OX=9606 GN=MT-CO2 PE=1 SV=1	0
MTAP	0.041018	0.0675309	466780	412053	279706	255911	161964	97422.1	S-methyl-5'-thioadenosine phosphorylase OS=Homo sapiens OX=9606 GN=MTAP PE=1 SV=2	-1.16883
MTDH	0.00541726	0.0192626	1.10526e+07	9.01991e+06	9.30046e+06	1.86226e+06	1.81028e+06	1.56649e+06	Protein LYRIC OS=Homo sapiens OX=9606 GN=MTDH PE=1 SV=2	-2.48712
MTHFD1	0.396039	0.449434	893695	942161	656005	635325	919668	508708	C-1-tetrahydrofolate synthase, cytoplasmic OS=Homo sapiens OX=9606 GN=MTHFD1 PE=1 SV=3	-0.271989
MTHFD2	0.10134	0.140923	139297	189957	184357	108094	153034	72299.7	Bifunctional methylenetetrahydrofolate dehydrogenase/cyclohydrolase, mitochondrial OS=Homo sapiens OX=9606 GN=MTHFD2 PE=1 SV=2	-0.623298
MTMR11	0.336578	0.394886	439644	215152	253649	344814	362806	452529	Myotubularin-related protein 11 OS=Homo sapiens OX=9606 GN=MTMR11 PE=2 SV=2	0.352837
MTPN	0.0429608	0.070094	308603	219935	288779	206514	154294	102216	Myotrophin OS=Homo sapiens OX=9606 GN=MTPN PE=1 SV=2	-0.819804
MTREX	0.000109194	0.00220295	595324	692395	677402	0	85001.6	67228.9	Exosome RNA helicase MTR4 OS=Homo sapiens OX=9606 GN=MTREX PE=1 SV=3	-3.69026
MVP	0.0107432	0.0274188	1.16812e+06	1.03903e+06	1.0521e+06	1.66687e+06	2.29961e+06	2.37131e+06	Major vault protein OS=Homo sapiens OX=9606 GN=MVP PE=1 SV=4	0.959437
MX2	0.00109943	0.0076779	39711.4	78718.5	0	524943	376440	441902	Interferon-induced GTP-binding protein Mx2 OS=Homo sapiens OX=9606 GN=MX2 PE=1 SV=1	3.50363
MYBBP1A	0.0073014	0.0224699	980397	814282	726645	32953.8	0	23857.2	Myb-binding protein 1A OS=Homo sapiens OX=9606 GN=MYBBP1A PE=1 SV=2	-5.47179
MYCBP	0.306581	0.364627	973441	327634	446821	214518	404672	398092	c-Myc-binding protein OS=Homo sapiens OX=9606 GN=MYCBP PE=1 SV=3	-0.780898
MYH14	0.119847	0.16309	5.19446e+06	5.53017e+06	7.72812e+06	8.04361e+06	7.11921e+06	9.32538e+06	Myosin-14 OS=Homo sapiens OX=9606 GN=MYH14 PE=1 SV=2	0.408251
MYH9	0.0280311	0.0501469	4.18258e+07	4.03157e+07	3.66127e+07	5.80046e+08	4.12438e+08	7.28963e+08	Myosin-9 OS=Homo sapiens OX=9606 GN=MYH9 PE=1 SV=4	3.85757
MYL12B	0.0128632	0.0293662	2.65689e+06	1.82275e+06	1.55932e+06	2.94262e+07	2.33772e+07	3.43916e+07	Myosin regulatory light chain 12B OS=Homo sapiens OX=9606 GN=MYL12B PE=1 SV=2	3.85187
MYL6	0.0308888	0.053928	4.89365e+06	4.24682e+06	4.72009e+06	5.22609e+07	4.69882e+07	7.8844e+07	Myosin light polypeptide 6 OS=Homo sapiens OX=9606 GN=MYL6 PE=1 SV=2	3.68357
MYL6B	0.0467697	0.0747728	120914	114371	106360	633927	492860	928241	Myosin light chain 6B OS=Homo sapiens OX=9606 GN=MYL6B PE=1 SV=1	2.58858
MYL9	0.0223835	0.0429102	0	0	0	281974	266953	421579	Myosin regulatory light polypeptide 9 OS=Homo sapiens OX=9606 GN=MYL9 PE=1 SV=4	18.3034
MYLK2	0.137085	0.182828	1.07455e+06	948511	785779	656161	837153	765645	Myosin light chain kinase 2, skeletal/cardiac muscle OS=Homo sapiens OX=9606 GN=MYLK2 PE=1 SV=3	-0.314318
MYO1B	0.013889	0.0310791	457199	146260	635446	3.8306e+06	2.3645e+06	5.09115e+06	Unconventional myosin-Ib OS=Homo sapiens OX=9606 GN=MYO1B PE=1 SV=3	3.18743
MYO1C	0.0151236	0.0328583	405769	38690.3	148503	1.59712e+06	1.30027e+06	2569301	Unconventional myosin-Ic OS=Homo sapiens OX=9606 GN=MYO1C PE=1 SV=4	3.20465
MYO5A	0.195806	0.249842	164180	273278	114468	192021	337139	537838	Unconventional myosin-Va OS=Homo sapiens OX=9606 GN=MYO5A PE=1 SV=2	0.951007
MYO7A	0.0281755	0.0501556	0	0	135998	173859	224432	228563	Unconventional myosin-VIIa OS=Homo sapiens OX=9606 GN=MYO7A PE=1 SV=2	2.20452
N4BP2L2	0.0209313	0.0412461	6.68741e+06	5.3223e+06	6.4234e+06	7.54188e+06	8.32468e+06	8.87079e+06	NEDD4-binding protein 2-like 2 OS=Homo sapiens OX=9606 GN=N4BP2L2 PE=1 SV=1	0.424391
NAA35	0.0393271	0.0652981	357651	237582	220708	0	170517	0	N-alpha-acetyltransferase 35, NatC auxiliary subunit OS=Homo sapiens OX=9606 GN=NAA35 PE=1 SV=1	-2.25853
NACA	0.244175	0.301015	1.45594e+06	1.49523e+06	996652	1344635	892111	656533	Nascent polypeptide-associated complex subunit alpha OS=Homo sapiens OX=9606 GN=NACA PE=1 SV=1	-0.448352
NAP1L1	0.103215	0.14306	482204	538505	372233	305898	410004	251484	Nucleosome assembly protein 1-like 1 OS=Homo sapiens OX=9606 GN=NAP1L1 PE=1 SV=1	-0.525971
NARS1	0.0880782	0.125081	327864	220808	166661	122166	149034	0	Asparagine--tRNA ligase, cytoplasmic OS=Homo sapiens OX=9606 GN=NARS1 PE=1 SV=1	-1.39925
NASP	0.0131773	0.0298544	1.30976e+06	883907	726963	270291	202188	0	Nuclear autoantigenic sperm protein OS=Homo sapiens OX=9606 GN=NASP PE=1 SV=2	-2.62795
NAT10	0.00872859	0.0247083	2.74486e+07	2.0309e+07	2.23438e+07	787528	764550	934622	RNA cytidine acetyltransferase OS=Homo sapiens OX=9606 GN=NAT10 PE=1 SV=2	-4.81714
NCBP1	0.0144891	0.0319162	9.01004e+06	6650722	6.21635e+06	197244	534071	405622	Nuclear cap-binding protein subunit 1 OS=Homo sapiens OX=9606 GN=NCBP1 PE=1 SV=1	-4.26619
NCBP2	4.83042e-05	0.00142778	3.14694e+06	2.64706e+06	3.01209e+06	155924	74604	91847.8	Nuclear cap-binding protein subunit 2 OS=Homo sapiens OX=9606 GN=NCBP2 PE=1 SV=1	-4.77168
NCBP3	0.00414816	0.0167375	1.22534e+06	1.02188e+06	1.00871e+06	0	0	0	Nuclear cap-binding protein subunit 3 OS=Homo sapiens OX=9606 GN=NCBP3 PE=1 SV=2	-20.0497
NCL	2.07205e-05	0.00119708	7.37934e+07	7.24166e+07	7.83538e+07	2.16457e+07	2.38475e+07	1.88208e+07	Nucleolin OS=Homo sapiens OX=9606 GN=NCL PE=1 SV=3	-1.80392
NCOA5	0.0160004	0.0343521	7.54471e+06	4.82513e+06	6.42461e+06	59627.8	173268	180213	Nuclear receptor coactivator 5 OS=Homo sapiens OX=9606 GN=NCOA5 PE=1 SV=2	-5.50763
NDUFA4	0.000647608	0.00554604	627589	445834	427338	1.12163e+06	1.20395e+06	1.21854e+06	Cytochrome c oxidase subunit NDUFA4 OS=Homo sapiens OX=9606 GN=NDUFA4 PE=1 SV=1	1.23973
NDUFB9	0.0105782	0.0271609	138397	98778.1	101274	188511	250405	266492	NADH dehydrogenase [ubiquinone] 1 beta subcomplex subunit 9 OS=Homo sapiens OX=9606 GN=NDUFB9 PE=1 SV=3	1.05951
NDUFV1	0.024545	0.0456091	1.28503e+06	751736	774690	234049	362415	333803	NADH dehydrogenase [ubiquinone] flavoprotein 1, mitochondrial OS=Homo sapiens OX=9606 GN=NDUFV1 PE=1 SV=4	-1.5956
NEDD4	NA	NA	0	0	0	0	0	0	E3 ubiquitin-protein ligase NEDD4 OS=Homo sapiens OX=9606 GN=NEDD4 PE=1 SV=4	0
NEK10	0.204396	0.25901	1.60357e+06	1.80543e+06	1.88962e+06	2.7493e+06	1.67372e+06	2354268	Serine/threonine-protein kinase Nek10 OS=Homo sapiens OX=9606 GN=NEK10 PE=2 SV=3	0.355092
NEK5	0.0374	0.0628283	201127	162023	155085	288962	383088	244516	Serine/threonine-protein kinase Nek5 OS=Homo sapiens OX=9606 GN=NEK5 PE=2 SV=1	0.822633
NELFE	0.00659966	0.0213882	133220	161514	207242	58216.9	52631.7	29901.1	Negative elongation factor E OS=Homo sapiens OX=9606 GN=NELFE PE=1 SV=3	-1.83446
NEMF	0.202497	0.257116	132682	118990	0	46566.4	0	0	Nuclear export mediator factor NEMF OS=Homo sapiens OX=9606 GN=NEMF PE=1 SV=4	-2.43411
NGDN	3.45455e-05	0.00124901	1.67353e+06	1.42686e+06	1.53485e+06	0	61494.2	56306.6	Neuroguidin OS=Homo sapiens OX=9606 GN=NGDN PE=1 SV=1	-5.29819
NHP2	0.050143	0.0790717	375049	180735	215397	0	0	0	H/ACA ribonucleoprotein complex subunit 2 OS=Homo sapiens OX=9606 GN=NHP2 PE=1 SV=1	-17.9718
NIFK	0.196375	0.249842	3.3903e+06	2.67062e+06	2.64584e+06	2.89833e+06	3.90978e+06	3.74338e+06	MKI67 FHA domain-interacting nucleolar phosphoprotein OS=Homo sapiens OX=9606 GN=NIFK PE=1 SV=1	0.277238
NKRF	0.00502361	0.0185073	3.49171e+06	2.79673e+06	3.54593e+06	89463.3	221293	170058	NF-kappa-B-repressing factor OS=Homo sapiens OX=9606 GN=NKRF PE=1 SV=2	-4.35427
NME1	0.091588	0.129199	7.1274e+06	6.03004e+06	3.80228e+06	4.15592e+06	3.0259e+06	1.40368e+06	Nucleoside diphosphate kinase A OS=Homo sapiens OX=9606 GN=NME1 PE=1 SV=1	-0.982137
NMT1	2.67577e-05	0.00123896	1.04871e+06	1.08455e+06	961116	191206	137872	172616	Glycylpeptide N-tetradecanoyltransferase 1 OS=Homo sapiens OX=9606 GN=NMT1 PE=1 SV=2	-2.62477
NOC2L	0.00307259	0.0144106	761301	550005	498280	74837.4	0	95061.1	Nucleolar complex protein 2 homolog OS=Homo sapiens OX=9606 GN=NOC2L PE=1 SV=4	-3.41289
NOC4L	0.00872747	0.0247083	4.08285e+06	3.34802e+06	3.07571e+06	295437	314015	324807	Nucleolar complex protein 4 homolog OS=Homo sapiens OX=9606 GN=NOC4L PE=1 SV=1	-3.49132
NOL10	0.00992158	0.0263145	2.02591e+06	1.44559e+06	1.94208e+06	0	0	0	Nucleolar protein 10 OS=Homo sapiens OX=9606 GN=NOL10 PE=1 SV=1	-20.7832
NOL11	0.0105994	0.0271609	2.46674e+06	1.80822e+06	1.87735e+06	132996	58444.9	93821.1	Nucleolar protein 11 OS=Homo sapiens OX=9606 GN=NOL11 PE=1 SV=1	-4.43075
NOL6	0.00496788	0.0183821	6.64729e+06	5.34784e+06	5.49842e+06	111805	168070	75030.4	Nucleolar protein 6 OS=Homo sapiens OX=9606 GN=NOL6 PE=1 SV=2	-5.62323
NOL7	0.000306585	0.00371114	2.26876e+06	1.93113e+06	2.52226e+06	182575	237610	77512.8	Nucleolar protein 7 OS=Homo sapiens OX=9606 GN=NOL7 PE=1 SV=2	-3.75557
NOL9	0.0706261	0.104744	181033	112386	173410	0	115165	59995.4	Polynucleotide 5'-hydroxyl-kinase NOL9 OS=Homo sapiens OX=9606 GN=NOL9 PE=1 SV=1	-1.41421
NOLC1	0.00117271	0.00809041	1.99255e+06	1.37211e+06	1.64707e+06	125236	230802	114810	Nucleolar and coiled-body phosphoprotein 1 OS=Homo sapiens OX=9606 GN=NOLC1 PE=1 SV=2	-3.41197
NOM1	0.00244027	0.0126595	660285	432886	465917	29805.8	50784.3	0	Nucleolar MIF4G domain-containing protein 1 OS=Homo sapiens OX=9606 GN=NOM1 PE=1 SV=1	-4.27391
NONO	0.00328046	0.0147331	1.58697e+08	1.31201e+08	1.52278e+08	3.62203e+06	4.5796e+06	5.19843e+06	Non-POU domain-containing octamer-binding protein OS=Homo sapiens OX=9606 GN=NONO PE=1 SV=4	-5.04431
NOP10	0.00133017	0.00885155	756212	503900	614308	0	59848.9	0	H/ACA ribonucleoprotein complex subunit 3 OS=Homo sapiens OX=9606 GN=NOP10 PE=1 SV=1	-4.9689
NOP16	0.00135999	0.00900288	1.28047e+06	1.16277e+06	1.41245e+06	0	0	380278	Nucleolar protein 16 OS=Homo sapiens OX=9606 GN=NOP16 PE=1 SV=2	-3.34185
NOP2	0.00021962	0.00300147	1.46485e+07	1.17511e+07	1.33418e+07	1.9582e+06	2.01776e+06	898299	Probable 28S rRNA (cytosine(4447)-C(5))-methyltransferase OS=Homo sapiens OX=9606 GN=NOP2 PE=1 SV=2	-3.02739
NOP53	NA	NA	0	0	0	0	0	0	Ribosome biogenesis protein NOP53 OS=Homo sapiens OX=9606 GN=NOP53 PE=1 SV=2	0
NOP56	0.00729952	0.0224699	2.06591e+07	15486751	1.79944e+07	630534	695608	704215	Nucleolar protein 56 OS=Homo sapiens OX=9606 GN=NOP56 PE=1 SV=4	-4.7369
NOP58	0.00564463	0.0196152	1.3117e+07	1.01634e+07	1.09871e+07	400621	800806	428133	Nucleolar protein 58 OS=Homo sapiens OX=9606 GN=NOP58 PE=1 SV=1	-4.39428
NOTCH2	0.00358706	0.0156144	278558	231070	216030	486035	541783	422097	Neurogenic locus notch homolog protein 2 OS=Homo sapiens OX=9606 GN=NOTCH2 PE=1 SV=3	0.998603
NPM1	6.19838e-05	0.0016762	4.94853e+07	4.48904e+07	4.38252e+07	1.07669e+07	8.37724e+06	6.44555e+06	Nucleophosmin OS=Homo sapiens OX=9606 GN=NPM1 PE=1 SV=2	-2.43313
NR5A2	0.452632	0.503381	2.35404e+06	2.11684e+06	3395519	2.33458e+06	3.21685e+06	3.72261e+06	Nuclear receptor subfamily 5 group A member 2 OS=Homo sapiens OX=9606 GN=NR5A2 PE=1 SV=2	0.237493
NSA2	0.0113005	0.0280204	296153	219792	318177	0	0	0	Ribosome biogenesis protein NSA2 homolog OS=Homo sapiens OX=9606 GN=NSA2 PE=1 SV=1	-18.0849
NSFL1C	0.00369793	0.0158032	140405	107248	120872	55616.7	49235.9	26874	NSFL1 cofactor p47 OS=Homo sapiens OX=9606 GN=NSFL1C PE=1 SV=2	-1.48419
NSRP1	0.00186554	0.0106229	2.10276e+06	1.9138e+06	2.19458e+06	931264	1.17139e+06	1.26694e+06	Nuclear speckle splicing regulatory protein 1 OS=Homo sapiens OX=9606 GN=NSRP1 PE=1 SV=1	-0.882285
NSUN2	0.176107	0.229101	58162.5	73215.2	91494.9	81284.3	0	0	RNA cytosine C(5)-methyltransferase NSUN2 OS=Homo sapiens OX=9606 GN=NSUN2 PE=1 SV=2	-1.45514
NT5C2	0.00525605	0.0189807	159317	123561	143740	0	0	0	Cytosolic purine 5'-nucleotidase OS=Homo sapiens OX=9606 GN=NT5C2 PE=1 SV=1	-17.1176
NTPCR	0.00420358	0.0169074	158490	122296	96405.8	227451	233219	239702	Cancer-related nucleoside-triphosphatase OS=Homo sapiens OX=9606 GN=NTPCR PE=1 SV=1	0.892821
NUDC	0.00102863	0.00751373	5.67565e+06	5.31309e+06	4.24182e+06	1.3472e+07	1.73355e+07	1.51516e+07	Nuclear migration protein nudC OS=Homo sapiens OX=9606 GN=NUDC PE=1 SV=1	1.59338
NUDT21	0.0278903	0.0501356	2.45792e+07	16102275	1.66664e+07	2.95538e+06	4.01161e+06	3.37027e+06	Cleavage and polyadenylation specificity factor subunit 5 OS=Homo sapiens OX=9606 GN=NUDT21 PE=1 SV=1	-2.47188
NUDT5	0.0791906	0.115294	278545	252820	157378	166278	130701	89589	ADP-sugar pyrophosphatase OS=Homo sapiens OX=9606 GN=NUDT5 PE=1 SV=1	-0.833235
NUFIP2	3.74754e-05	0.00124901	5.2238e+07	4.64058e+07	4.63965e+07	4.1099e+06	6.35072e+06	7.01262e+06	Nuclear fragile X mental retardation-interacting protein 2 OS=Homo sapiens OX=9606 GN=NUFIP2 PE=1 SV=1	-3.05323
NUMA1	0.114251	0.156479	183405	207401	152478	134071	128077	0	Nuclear mitotic apparatus protein 1 OS=Homo sapiens OX=9606 GN=NUMA1 PE=1 SV=2	-1.05132
NUP107	7.54872e-05	0.00191889	158526	172869	114084	1.38967e+06	1.64387e+06	1.43434e+06	Nuclear pore complex protein Nup107 OS=Homo sapiens OX=9606 GN=NUP107 PE=1 SV=1	3.32615
NUP205	0.0176663	0.0363331	0	0	0	223780	345941	252210	Nuclear pore complex protein Nup205 OS=Homo sapiens OX=9606 GN=NUP205 PE=1 SV=3	18.0637
NUP214	0.0111877	0.0278814	0	0	0	151703	218451	177010	Nuclear pore complex protein Nup214 OS=Homo sapiens OX=9606 GN=NUP214 PE=1 SV=2	17.4767
NUP93	0.000934119	0.00723942	889046	841011	604333	3.22004e+06	4.38133e+06	3.8627e+06	Nuclear pore complex protein Nup93 OS=Homo sapiens OX=9606 GN=NUP93 PE=1 SV=2	2.296
OAT	0.337882	0.395089	205950	287889	178597	245306	167746	0	Ornithine aminotransferase, mitochondrial OS=Homo sapiens OX=9606 GN=OAT PE=1 SV=1	-0.703067
OBI1	0.288009	0.347305	2.85366e+06	2.28377e+06	2.30265e+06	2.23641e+06	3.75461e+06	3.22063e+06	ORC ubiquitin ligase 1 OS=Homo sapiens OX=9606 GN=OBI1 PE=1 SV=1	0.308141
OLA1	0.0973826	0.136015	629883	754609	486491	536183	326258	198335	Obg-like ATPase 1 OS=Homo sapiens OX=9606 GN=OLA1 PE=1 SV=2	-0.818676
OLFML1	0.0160705	0.0344387	259170	111113	113752	385492	371335	338357	Olfactomedin-like protein 1 OS=Homo sapiens OX=9606 GN=OLFML1 PE=1 SV=2	1.17798
OLFML3	0.0119025	0.0283828	866562	680635	786822	992552	1.0418e+06	1.07801e+06	Olfactomedin-like protein 3 OS=Homo sapiens OX=9606 GN=OLFML3 PE=2 SV=1	0.415191
OTUD4	0.0027166	0.0134122	2.29114e+06	1.54874e+06	2.06956e+06	402637	512846	546715	OTU domain-containing protein 4 OS=Homo sapiens OX=9606 GN=OTUD4 PE=1 SV=4	-2.01488
OTX1	NA	NA	0	0	0	0	0	0	Homeobox protein OTX1 OS=Homo sapiens OX=9606 GN=OTX1 PE=1 SV=1	0
P4HB	0.631064	0.677365	3.32255e+06	2767016	2.50905e+06	2.34287e+06	3.1935e+06	2.51105e+06	Protein disulfide-isomerase OS=Homo sapiens OX=9606 GN=P4HB PE=1 SV=3	-0.0955768
PA2G4	0.00605968	0.0203753	2.87516e+06	3.03183e+06	2.96178e+06	2.51458e+06	2544034	2.27529e+06	Proliferation-associated protein 2G4 OS=Homo sapiens OX=9606 GN=PA2G4 PE=1 SV=3	-0.274153
PABPC1	0.00712002	0.0224168	4.24907e+08	3.21333e+08	3.6379e+08	1.62924e+07	2.14753e+07	1.79183e+07	Polyadenylate-binding protein 1 OS=Homo sapiens OX=9606 GN=PABPC1 PE=1 SV=2	-4.31714
PABPC4	0.0111266	0.0278385	6.7191e+07	4.87721e+07	5.18116e+07	2.25539e+06	2.88109e+06	2.36293e+06	Polyadenylate-binding protein 4 OS=Homo sapiens OX=9606 GN=PABPC4 PE=1 SV=1	-4.4836
PABPN1	0.00528775	0.0190137	1.33332e+07	1.05343e+07	1.12497e+07	440435	332862	268455	Polyadenylate-binding protein 2 OS=Homo sapiens OX=9606 GN=PABPN1 PE=1 SV=3	-5.07509
PAICS	0.0683257	0.102287	1.91426e+06	2.03097e+06	1.27367e+06	973862	1.29802e+06	515477	Multifunctional protein ADE2 OS=Homo sapiens OX=9606 GN=PAICS PE=1 SV=3	-0.904847
PAIP1	0.00779775	0.0234301	131891	95909.1	78505.5	30003.7	0	0	Polyadenylate-binding protein-interacting protein 1 OS=Homo sapiens OX=9606 GN=PAIP1 PE=1 SV=1	-3.35163
PARK7	0.0121123	0.028587	2.63874e+06	3.41371e+06	2.55152e+06	1.54197e+06	750305	259839	Protein/nucleic acid deglycase DJ-1 OS=Homo sapiens OX=9606 GN=PARK7 PE=1 SV=2	-1.75331
PARN	0.03707	0.0626542	239586	179559	116969	0	0	0	Poly(A)-specific ribonuclease PARN OS=Homo sapiens OX=9606 GN=PARN PE=1 SV=1	-17.4472
PAXBP1	0.00746778	0.0227615	5.85401e+06	4.64996e+06	4.49625e+06	147861	288740	182071	PAX3- and PAX7-binding protein 1 OS=Homo sapiens OX=9606 GN=PAXBP1 PE=1 SV=2	-4.59966
PC	0.407843	0.461181	1.042e+06	788514	861747	843979	1.09181e+06	1055561	Pyruvate carboxylase, mitochondrial OS=Homo sapiens OX=9606 GN=PC PE=1 SV=2	0.151977
PCBP1	0.0164878	0.0348559	1.43374e+07	1.19812e+07	1.23026e+07	6.77266e+06	9.59968e+06	8.86225e+06	Poly(rC)-binding protein 1 OS=Homo sapiens OX=9606 GN=PCBP1 PE=1 SV=2	-0.61399
PCBP2	0.0115646	0.0281582	6.19032e+06	4.88446e+06	3.42309e+06	1.22248e+06	1.52458e+06	717184	Poly(rC)-binding protein 2 OS=Homo sapiens OX=9606 GN=PCBP2 PE=1 SV=1	-2.06523
PCDHAC2	0.138568	0.184226	3.64531e+06	3372251	4.14044e+06	5.79326e+06	4.53634e+06	4.01099e+06	Protocadherin alpha-C2 OS=Homo sapiens OX=9606 GN=PCDHAC2 PE=2 SV=1	0.362026
PCDHGB7	0.196164	0.249842	692824	479753	621124	797305	638259	719020	Protocadherin gamma-B7 OS=Homo sapiens OX=9606 GN=PCDHGB7 PE=2 SV=1	0.26447
PCID2	0.000339495	0.00372965	469064	441489	381767	84109.1	126640	106706	PCI domain-containing protein 2 OS=Homo sapiens OX=9606 GN=PCID2 PE=1 SV=2	-2.02533
PCMT1	0.490619	0.542241	3327287	1.9537e+06	2.14813e+06	2.45413e+06	2.89526e+06	3.16294e+06	Protein-L-isoaspartate(D-aspartate) O-methyltransferase OS=Homo sapiens OX=9606 GN=PCMT1 PE=1 SV=4	0.196364
PCNA	0.304788	0.363061	1.35201e+06	1.49931e+06	1.35725e+06	1.34465e+06	1.38438e+06	852697	Proliferating cell nuclear antigen OS=Homo sapiens OX=9606 GN=PCNA PE=1 SV=1	-0.232675
PCNP	0.00797825	0.0238037	14613020	1.08777e+07	1.41523e+07	355366	358957	136808	PEST proteolytic signal-containing nuclear protein OS=Homo sapiens OX=9606 GN=PCNP PE=1 SV=2	-5.54154
PDAP1	0.746167	0.782483	923214	968851	630131	942385	740890	704277	28 kDa heat- and acid-stable phosphoprotein OS=Homo sapiens OX=9606 GN=PDAP1 PE=1 SV=1	-0.0791486
PDCD11	0.00564843	0.0196152	9.24971e+06	7.37632e+06	7.80304e+06	626971	653837	631972	Protein RRP5 homolog OS=Homo sapiens OX=9606 GN=PDCD11 PE=1 SV=3	-3.67485
PDCD6	0.00853277	0.0245982	249163	221466	104023	425566	578435	606129	Programmed cell death protein 6 OS=Homo sapiens OX=9606 GN=PDCD6 PE=1 SV=1	1.48641
PDIA3	0.126703	0.171318	1.10101e+07	1.35837e+07	8.92573e+06	1.01295e+07	6.10613e+06	2.82712e+06	Protein disulfide-isomerase A3 OS=Homo sapiens OX=9606 GN=PDIA3 PE=1 SV=4	-0.81424
PDIA4	0.309411	0.366849	2.0334e+06	2.48793e+06	1.89495e+06	2.17084e+06	1.8644e+06	1.22771e+06	Protein disulfide-isomerase A4 OS=Homo sapiens OX=9606 GN=PDIA4 PE=1 SV=2	-0.285862
PDIA6	0.139792	0.185465	1.44915e+06	1.94997e+06	1.09028e+06	1.23413e+06	945171	648388	Protein disulfide-isomerase A6 OS=Homo sapiens OX=9606 GN=PDIA6 PE=1 SV=1	-0.666901
PDLIM5	0.091337	0.128988	125024	100551	0	195844	186877	194360	PDZ and LIM domain protein 5 OS=Homo sapiens OX=9606 GN=PDLIM5 PE=1 SV=5	1.35515
PDLIM7	0.0326998	0.056778	3.19203e+06	2.77102e+06	2.69425e+06	3.5753e+06	5.08766e+06	5.12466e+06	PDZ and LIM domain protein 7 OS=Homo sapiens OX=9606 GN=PDLIM7 PE=1 SV=1	0.671383
PEBP1	0.112882	0.155192	228734	262483	178661	173782	140440	0	Phosphatidylethanolamine-binding protein 1 OS=Homo sapiens OX=9606 GN=PEBP1 PE=1 SV=3	-1.09211
PES1	0.0128103	0.0293367	4.79457e+06	3.27833e+06	4.21567e+06	265606	241268	349319	Pescadillo homolog OS=Homo sapiens OX=9606 GN=PES1 PE=1 SV=1	-3.84323
PFKP	0.204311	0.25901	0	507049	317298	0	0	0	ATP-dependent 6-phosphofructokinase, platelet type OS=Homo sapiens OX=9606 GN=PFKP PE=1 SV=2	-18.0679
PFN1	0.0804709	0.116602	5.41858e+06	5.00872e+06	4.43515e+06	3.92603e+06	3.20973e+06	773818	Profilin-1 OS=Homo sapiens OX=9606 GN=PFN1 PE=1 SV=2	-0.909998
PGAM1	0.0136301	0.0306617	5.01762e+06	5.8087e+06	3.89915e+06	2.56687e+06	1.59618e+06	629166	Phosphoglycerate mutase 1 OS=Homo sapiens OX=9606 GN=PGAM1 PE=1 SV=2	-1.61955
PGAM5	0.0174923	0.0361999	1.83314e+07	1.34547e+07	1.46044e+07	4.49569e+06	4.43321e+06	4.57217e+06	Serine/threonine-protein phosphatase PGAM5, mitochondrial OS=Homo sapiens OX=9606 GN=PGAM5 PE=1 SV=2	-1.78076
PGD	0.00271788	0.0134122	1.85552e+06	2.18319e+06	1.69211e+06	834469	733942	433101	6-phosphogluconate dehydrogenase, decarboxylating OS=Homo sapiens OX=9606 GN=PGD PE=1 SV=3	-1.51765
PGK1	0.127826	0.172471	3.18918e+06	4.21702e+06	2.8938e+06	2.70033e+06	2.78359e+06	1.50037e+06	Phosphoglycerate kinase 1 OS=Homo sapiens OX=9606 GN=PGK1 PE=1 SV=3	-0.560459
PGRMC1	0.931782	0.94291	178834	191682	124351	231498	159308	91666.9	Membrane-associated progesterone receptor component 1 OS=Homo sapiens OX=9606 GN=PGRMC1 PE=1 SV=3	-0.0365925
PHB	0.26366	0.321296	3.50955e+06	3.8968e+06	2.45262e+06	5.84674e+06	4.58568e+06	3.02506e+06	Prohibitin OS=Homo sapiens OX=9606 GN=PHB PE=1 SV=1	0.448901
PHB2	0.0115234	0.0281381	5.30269e+06	5.823e+06	4.21546e+06	1.02315e+07	1.03875e+07	7.73371e+06	Prohibitin-2 OS=Homo sapiens OX=9606 GN=PHB2 PE=1 SV=2	0.886079
PHF20L1	0.113002	0.155192	502839	297523	263949	450534	589637	540542	PHD finger protein 20-like protein 1 OS=Homo sapiens OX=9606 GN=PHF20L1 PE=1 SV=2	0.570653
PHF5A	0.0030538	0.0143755	24158678	1.53577e+07	19849910	2.43718e+06	3.75914e+06	3.67183e+06	PHD finger-like domain-containing protein 5A OS=Homo sapiens OX=9606 GN=PHF5A PE=1 SV=1	-2.58879
PHF6	0.0114255	0.0280887	1.1131e+06	966343	1.20429e+06	1.37269e+06	1.4444e+06	1435094	PHD finger protein 6 OS=Homo sapiens OX=9606 GN=PHF6 PE=1 SV=1	0.372866
PHF8	0.344092	0.400496	509366	187973	207636	258298	222994	0	Histone lysine demethylase PHF8 OS=Homo sapiens OX=9606 GN=PHF8 PE=1 SV=3	-0.910962
PHGDH	0.115641	0.158213	575272	502435	249906	809724	748837	539360	D-3-phosphoglycerate dehydrogenase OS=Homo sapiens OX=9606 GN=PHGDH PE=1 SV=4	0.660124
PKM	0.024543	0.0456091	3.08168e+07	3.07111e+07	2.00791e+07	1.57087e+07	1.33869e+07	8.13966e+06	Pyruvate kinase PKM OS=Homo sapiens OX=9606 GN=PKM PE=1 SV=4	-1.13202
PLBD2	0.0318017	0.0553699	3.33695e+06	2.46356e+06	3.27912e+06	4.21646e+06	6.77811e+06	6.70626e+06	Putative phospholipase B-like 2 OS=Homo sapiens OX=9606 GN=PLBD2 PE=1 SV=2	0.963111
PLEC	0.00963007	0.0260192	1.47437e+07	1.08927e+07	1.12206e+07	1.79555e+07	2.18596e+07	2.14676e+07	Plectin OS=Homo sapiens OX=9606 GN=PLEC PE=1 SV=3	0.733537
PLIN3	0.630793	0.677365	201337	189434	0	232779	0	0	Perilipin-3 OS=Homo sapiens OX=9606 GN=PLIN3 PE=1 SV=3	-0.747355
PLRG1	0.0078717	0.023541	3.25053e+06	3.227e+06	2.46039e+06	156446	184963	101887	Pleiotropic regulator 1 OS=Homo sapiens OX=9606 GN=PLRG1 PE=1 SV=1	-4.33359
PNN	0.0142941	0.0317065	3.25115e+07	2.25416e+07	2.45878e+07	1.42245e+06	1.56037e+06	1.30502e+06	Pinin OS=Homo sapiens OX=9606 GN=PNN PE=1 SV=5	-4.21518
PNO1	0.00242842	0.0126497	520013	328565	382001	0	37501.1	0	RNA-binding protein PNO1 OS=Homo sapiens OX=9606 GN=PNO1 PE=1 SV=1	-5.03615
POLDIP3	0.00180052	0.0105947	3.60136e+07	3.11553e+07	3.45664e+07	472075	381917	659273	Polymerase delta-interacting protein 3 OS=Homo sapiens OX=9606 GN=POLDIP3 PE=1 SV=2	-6.07101
POLR2B	NA	NA	0	0	0	0	0	0	DNA-directed RNA polymerase II subunit RPB2 OS=Homo sapiens OX=9606 GN=POLR2B PE=1 SV=1	0
POLR2I	0.00408232	0.0166302	283918	293750	242995	567749	788774	782072	DNA-directed RNA polymerase II subunit RPB9 OS=Homo sapiens OX=9606 GN=POLR2I PE=1 SV=1	1.3818
POP1	0.00661335	0.0213882	3.23596e+06	2.72323e+06	2.46919e+06	46491.5	58104.7	69603	Ribonucleases P/MRP protein subunit POP1 OS=Homo sapiens OX=9606 GN=POP1 PE=1 SV=2	-5.59642
PPA1	0.669658	0.712844	1.78092e+06	1.55419e+06	1.36554e+06	1.70752e+06	1.61143e+06	1.05669e+06	Inorganic pyrophosphatase OS=Homo sapiens OX=9606 GN=PPA1 PE=1 SV=2	-0.103368
PPHLN1	0.00309084	0.0144239	3.10102e+07	2.36048e+07	2.95364e+07	8.06202e+06	1.29905e+07	1.15178e+07	Periphilin-1 OS=Homo sapiens OX=9606 GN=PPHLN1 PE=1 SV=2	-1.36943
PPIA	0.0346974	0.0591951	4.32826e+06	6.11242e+06	4.84978e+06	3.35158e+06	2.79835e+06	1.15113e+06	Peptidyl-prolyl cis-trans isomerase A OS=Homo sapiens OX=9606 GN=PPIA PE=1 SV=2	-1.06645
PPIB	0.799247	0.825218	4.41709e+06	4.56562e+06	3.76866e+06	4.80527e+06	3.62389e+06	4.68779e+06	Peptidyl-prolyl cis-trans isomerase B OS=Homo sapiens OX=9606 GN=PPIB PE=1 SV=2	0.0407805
PPIH	0.0239088	0.0446883	1.3419e+06	847366	950808	134762	177856	94794.7	Peptidyl-prolyl cis-trans isomerase H OS=Homo sapiens OX=9606 GN=PPIH PE=1 SV=1	-2.94623
PPIL1	0.0557414	0.0862939	1.60913e+06	801790	1.02606e+06	186046	186319	147594	Peptidyl-prolyl cis-trans isomerase-like 1 OS=Homo sapiens OX=9606 GN=PPIL1 PE=1 SV=1	-2.72466
PPIL4	0.874556	0.895697	4.402e+06	3.56868e+06	3.30909e+06	2.06547e+06	4.44141e+06	4.34701e+06	Peptidyl-prolyl cis-trans isomerase-like 4 OS=Homo sapiens OX=9606 GN=PPIL4 PE=1 SV=1	-0.0555265
PPM1B	0.173718	0.226226	2.85241e+07	2.56141e+07	2.71195e+07	1.54909e+07	2.45444e+07	2.5168e+07	Protein phosphatase 1B OS=Homo sapiens OX=9606 GN=PPM1B PE=1 SV=1	-0.31756
PPP1CA	0.0178154	0.0364844	8.68322e+06	6.68482e+06	6.78675e+06	3.69134e+06	5.16937e+06	4.19589e+06	Serine/threonine-protein phosphatase PP1-alpha catalytic subunit OS=Homo sapiens OX=9606 GN=PPP1CA PE=1 SV=1	-0.762839
PPP1CB	0.0647334	0.0982988	1.21706e+06	1.24952e+06	795412	584326	794912	680839	Serine/threonine-protein phosphatase PP1-beta catalytic subunit OS=Homo sapiens OX=9606 GN=PPP1CB PE=1 SV=3	-0.663056
PPP1CC	0.130037	0.175081	1207913	781677	768936	432665	545247	776004	Serine/threonine-protein phosphatase PP1-gamma catalytic subunit OS=Homo sapiens OX=9606 GN=PPP1CC PE=1 SV=1	-0.653317
PPP1R10	0.00968467	0.0260237	1.47761e+07	1.23658e+07	1.3118e+07	5.7945e+06	8.90281e+06	8.58795e+06	Serine/threonine-protein phosphatase 1 regulatory subunit 10 OS=Homo sapiens OX=9606 GN=PPP1R10 PE=1 SV=1	-0.789928
PPP1R12A	0.118775	0.161804	57497.5	47096.4	70905.7	205762	87976.5	239494	Protein phosphatase 1 regulatory subunit 12A OS=Homo sapiens OX=9606 GN=PPP1R12A PE=1 SV=1	1.60328
PPP1R9A	0.023668	0.0444343	0	0	0	125146	71357	101698	Neurabin-1 OS=Homo sapiens OX=9606 GN=PPP1R9A PE=1 SV=2	16.601
PPP2R1A	0.173526	0.226206	298814	331632	207860	216790	241451	165351	Serine/threonine-protein phosphatase 2A 65 kDa regulatory subunit A alpha isoform OS=Homo sapiens OX=9606 GN=PPP2R1A PE=1 SV=4	-0.426873
PPP6R1	0.186577	0.24075	0	0	0	115754	137817	0	Serine/threonine-protein phosphatase 6 regulatory subunit 1 OS=Homo sapiens OX=9606 GN=PPP6R1 PE=1 SV=5	16.3671
PPT1	0.0430775	0.0701942	0	92854.8	0	176946	185302	97189.7	Palmitoyl-protein thioesterase 1 OS=Homo sapiens OX=9606 GN=PPT1 PE=1 SV=1	2.30679
PQBP1	0.0148573	0.032589	2.26126e+06	2.63202e+06	3.36825e+06	111837	115585	117435	Polyglutamine-binding protein 1 OS=Homo sapiens OX=9606 GN=PQBP1 PE=1 SV=1	-4.58232
PRDX1	0.041009	0.0675309	2.38404e+07	2.65172e+07	1.69951e+07	1.49244e+07	1.16193e+07	5.48932e+06	Peroxiredoxin-1 OS=Homo sapiens OX=9606 GN=PRDX1 PE=1 SV=1	-1.07218
PRDX2	0.0221051	0.0427221	1.92076e+06	1.76306e+06	1.28177e+06	1.03596e+06	509737	362982	Peroxiredoxin-2 OS=Homo sapiens OX=9606 GN=PRDX2 PE=1 SV=5	-1.37939
PRDX3	0.024074	0.044931	770205	576917	556549	381379	383352	223348	Thioredoxin-dependent peroxide reductase, mitochondrial OS=Homo sapiens OX=9606 GN=PRDX3 PE=1 SV=3	-0.946084
PRDX4	0.351386	0.407492	655612	516067	465527	767896	657879	509003	Peroxiredoxin-4 OS=Homo sapiens OX=9606 GN=PRDX4 PE=1 SV=1	0.240933
PRDX6	0.0685902	0.102442	5.23359e+06	5.19058e+06	4.00144e+06	3.89657e+06	3.79497e+06	2.85452e+06	Peroxiredoxin-6 OS=Homo sapiens OX=9606 GN=PRDX6 PE=1 SV=3	-0.451928
PRKAR2A	0.135661	0.1815	82133.1	116687	82676.2	117442	138419	107449	cAMP-dependent protein kinase type II-alpha regulatory subunit OS=Homo sapiens OX=9606 GN=PRKAR2A PE=1 SV=2	0.368082
PRKCSH	0.537913	0.590404	992134	1.29858e+06	810417	1.2112e+06	792010	654030	Glucosidase 2 subunit beta OS=Homo sapiens OX=9606 GN=PRKCSH PE=1 SV=2	-0.222864
PRKRA	0.000104142	0.00216361	1.30926e+06	1.08796e+06	1.17215e+06	162075	176619	109653	Interferon-inducible double-stranded RNA-dependent protein kinase activator A OS=Homo sapiens OX=9606 GN=PRKRA PE=1 SV=1	-2.99298
PRMT1	0.00169999	0.0103132	1305830	891822	1.14313e+06	156051	240850	179078	Protein arginine N-methyltransferase 1 OS=Homo sapiens OX=9606 GN=PRMT1 PE=1 SV=3	-2.53609
PRMT5	0.0228582	0.0433953	7.81248e+07	5.40337e+07	6.83635e+07	2.12373e+07	3.82767e+07	4.07131e+07	Protein arginine N-methyltransferase 5 OS=Homo sapiens OX=9606 GN=PRMT5 PE=1 SV=4	-1.00049
PROS1	0.0112488	0.0279788	0	0	0	192194	279932	249885	Vitamin K-dependent protein S OS=Homo sapiens OX=9606 GN=PROS1 PE=1 SV=1	17.8767
PRPF19	0.00436376	0.0170699	3.17248e+07	2.55521e+07	2.9386e+07	3.00551e+06	3.28563e+06	2.58148e+06	Pre-mRNA-processing factor 19 OS=Homo sapiens OX=9606 GN=PRPF19 PE=1 SV=1	-3.28798
PRPF3	0.00253676	0.0129613	7.99691e+06	7.10378e+06	6.69517e+06	235894	442470	352719	U4/U6 small nuclear ribonucleoprotein Prp3 OS=Homo sapiens OX=9606 GN=PRPF3 PE=1 SV=2	-4.40182
PRPF31	0.00257682	0.0130484	1.0362e+07	8.78338e+06	9.50999e+06	701888	807250	786268	U4/U6 small nuclear ribonucleoprotein Prp31 OS=Homo sapiens OX=9606 GN=PRPF31 PE=1 SV=2	-3.64198
PRPF38A	0.42265	0.474548	230534	0	0	0	0	0	Pre-mRNA-splicing factor 38A OS=Homo sapiens OX=9606 GN=PRPF38A PE=1 SV=1	-16.2297
PRPF4	0.000142863	0.00248738	4.61749e+06	3.953e+06	4.81063e+06	745757	740706	574686	U4/U6 small nuclear ribonucleoprotein Prp4 OS=Homo sapiens OX=9606 GN=PRPF4 PE=1 SV=2	-2.69868
PRPF40A	0.0108768	0.0275386	9.17666e+06	6.93656e+06	6.67721e+06	450787	401391	145963	Pre-mRNA-processing factor 40 homolog A OS=Homo sapiens OX=9606 GN=PRPF40A PE=1 SV=2	-4.51304
PRPF6	0.00220747	0.0118242	1.78908e+07	1.16327e+07	1.39005e+07	991538	1.05096e+06	2.18479e+06	Pre-mRNA-processing factor 6 OS=Homo sapiens OX=9606 GN=PRPF6 PE=1 SV=1	-3.36069
PRPF8	0.00757439	0.0229762	8.73079e+07	6.56336e+07	7.2721e+07	2.88637e+06	4.48511e+06	3.33282e+06	Pre-mRNA-processing-splicing factor 8 OS=Homo sapiens OX=9606 GN=PRPF8 PE=1 SV=2	-4.3979
PRPS1	0.00292099	0.014064	5.93095e+07	4.13679e+07	4.23918e+07	5.09745e+06	9.96536e+06	1.02818e+07	Ribose-phosphate pyrophosphokinase 1 OS=Homo sapiens OX=9606 GN=PRPS1 PE=1 SV=2	-2.49696
PRPS2	0.00360044	0.0156144	1.59453e+08	1.13903e+08	1.07858e+08	1.19463e+07	2.75479e+07	2.75884e+07	Ribose-phosphate pyrophosphokinase 2 OS=Homo sapiens OX=9606 GN=PRPS2 PE=1 SV=2	-2.50659
PRPSAP1	0.00172666	0.0103518	4.14769e+07	2.88854e+07	3.31248e+07	3.51492e+06	6.01615e+06	7.38861e+06	Phosphoribosyl pyrophosphate synthase-associated protein 1 OS=Homo sapiens OX=9606 GN=PRPSAP1 PE=1 SV=2	-2.61268
PRPSAP2	0.00217648	0.0117216	1.48923e+08	1.05535e+08	1.13896e+08	1.24218e+07	2.69176e+07	2.88548e+07	Phosphoribosyl pyrophosphate synthase-associated protein 2 OS=Homo sapiens OX=9606 GN=PRPSAP2 PE=1 SV=1	-2.43337
PRRC2A	0.00616001	0.0206036	2.35305e+06	1.80401e+06	2.19462e+06	110514	103204	67024.5	Protein PRRC2A OS=Homo sapiens OX=9606 GN=PRRC2A PE=1 SV=3	-4.4998
PRRC2C	0.00594519	0.0200433	283187	197192	254663	95652.4	106899	116455	Protein PRRC2C OS=Homo sapiens OX=9606 GN=PRRC2C PE=1 SV=4	-1.20423
PRSS1	0.137566	0.183277	121179	92364.8	70433.4	660952	714099	165703	Trypsin-1 OS=Homo sapiens OX=9606 GN=PRSS1 PE=1 SV=1	2.43978
PSMA1	0.00957731	0.0260192	367415	447524	368353	249204	229810	154022	Proteasome subunit alpha type-1 OS=Homo sapiens OX=9606 GN=PSMA1 PE=1 SV=1	-0.902444
PSMA3	0.147112	0.194365	411549	330506	228993	250459	238915	127191	Proteasome subunit alpha type-3 OS=Homo sapiens OX=9606 GN=PSMA3 PE=1 SV=2	-0.655288
PSMA4	0.757243	0.789879	513621	577659	0	326344	324502	245328	Proteasome subunit alpha type-4 OS=Homo sapiens OX=9606 GN=PSMA4 PE=1 SV=1	-0.284168
PSMA5	0.339224	0.395917	708427	712224	217356	469383	377228	196831	Proteasome subunit alpha type-5 OS=Homo sapiens OX=9606 GN=PSMA5 PE=1 SV=3	-0.650591
PSMA6	0.499616	0.551225	1.01889e+06	1.28049e+06	1.17709e+06	1.10467e+06	1.1927e+06	945727	Proteasome subunit alpha type-6 OS=Homo sapiens OX=9606 GN=PSMA6 PE=1 SV=1	-0.10025
PSMA8	0.0539066	0.0837807	315866	387259	153600	0	0	0	Proteasome subunit alpha-type 8 OS=Homo sapiens OX=9606 GN=PSMA8 PE=2 SV=3	-18.1235
PSMB1	0.520723	0.573021	155100	138338	58374.8	111816	95327.5	78533.3	Proteasome subunit beta type-1 OS=Homo sapiens OX=9606 GN=PSMB1 PE=1 SV=2	-0.30042
PSMB4	0.676801	0.719844	328433	303922	219877	348337	250411	171676	Proteasome subunit beta type-4 OS=Homo sapiens OX=9606 GN=PSMB4 PE=1 SV=4	-0.145593
PSMB6	0.840442	0.862845	354060	309267	199506	461937	337840	131787	Proteasome subunit beta type-6 OS=Homo sapiens OX=9606 GN=PSMB6 PE=1 SV=4	0.110572
PSMB7	0.323651	0.381242	0	341040	218884	171809	0	0	Proteasome subunit beta type-7 OS=Homo sapiens OX=9606 GN=PSMB7 PE=1 SV=1	-1.70441
PSMC1	0.763164	0.793239	439473	443061	335185	412426	441474	312915	26S proteasome regulatory subunit 4 OS=Homo sapiens OX=9606 GN=PSMC1 PE=1 SV=1	-0.0616049
PSMC2	0.943217	0.952207	616539	835920	649353	772799	831053	468017	26S proteasome regulatory subunit 7 OS=Homo sapiens OX=9606 GN=PSMC2 PE=1 SV=3	-0.0207012
PSMC4	0.525198	0.577445	403437	502918	286252	396648	515296	430562	26S proteasome regulatory subunit 6B OS=Homo sapiens OX=9606 GN=PSMC4 PE=1 SV=2	0.170808
PSMC5	0.253811	0.311026	1.19936e+06	1.31442e+06	1.09276e+06	1.17982e+06	1.10141e+06	823821	26S proteasome regulatory subunit 8 OS=Homo sapiens OX=9606 GN=PSMC5 PE=1 SV=1	-0.216
PSMD14	0.136873	0.182828	238086	290605	176571	360563	368826	253076	26S proteasome non-ATPase regulatory subunit 14 OS=Homo sapiens OX=9606 GN=PSMD14 PE=1 SV=1	0.478246
PSMD2	0.656078	0.700736	2.46419e+06	2.34307e+06	1.78737e+06	2.43454e+06	2.70565e+06	1.90659e+06	26S proteasome non-ATPase regulatory subunit 2 OS=Homo sapiens OX=9606 GN=PSMD2 PE=1 SV=3	0.0956751
PSMD3	0.195278	0.249446	503293	453570	114484	487700	714799	525571	26S proteasome non-ATPase regulatory subunit 3 OS=Homo sapiens OX=9606 GN=PSMD3 PE=1 SV=2	0.689735
PSME1	0.76462	0.793879	234675	279167	143442	339131	159842	73944.2	Proteasome activator complex subunit 1 OS=Homo sapiens OX=9606 GN=PSME1 PE=1 SV=1	-0.198191
PSPC1	0.0200218	0.0397	13965787	8.54738e+06	1.25069e+07	367122	636089	411229	Paraspeckle component 1 OS=Homo sapiens OX=9606 GN=PSPC1 PE=1 SV=1	-4.62988
PTBP1	0.00525665	0.0189807	1.1868e+08	9.57781e+07	1.01543e+08	1.32572e+07	1.27198e+07	1.48566e+07	Polypyrimidine tract-binding protein 1 OS=Homo sapiens OX=9606 GN=PTBP1 PE=1 SV=1	-2.9521
PTBP2	0.00589294	0.0199904	6.63473e+06	6.43839e+06	8.08896e+06	310442	332656	383958	Polypyrimidine tract-binding protein 2 OS=Homo sapiens OX=9606 GN=PTBP2 PE=1 SV=1	-4.36489
PTBP3	2.64297e-05	0.00123896	4.52716e+06	3.92303e+06	4.16738e+06	263958	359032	214158	Polypyrimidine tract-binding protein 3 OS=Homo sapiens OX=9606 GN=PTBP3 PE=1 SV=2	-3.9138
PTCD3	0.00311935	0.0144239	767991	569494	559992	0	179849	86149	Pentatricopeptide repeat domain-containing protein 3, mitochondrial OS=Homo sapiens OX=9606 GN=PTCD3 PE=1 SV=3	-2.83458
PTGES3	0.150821	0.199059	167570	254228	116475	118504	121627	55272.2	Prostaglandin E synthase 3 OS=Homo sapiens OX=9606 GN=PTGES3 PE=1 SV=1	-0.865648
PTMA	0.0116533	0.0281585	1.39211e+06	1.26326e+06	1.27711e+06	858711	334514	306930	Prothymosin alpha OS=Homo sapiens OX=9606 GN=PTMA PE=1 SV=2	-1.39033
PTRH1	0.0304617	0.0534025	120306	65453.6	58272.8	28991.3	0	0	Probable peptidyl-tRNA hydrolase OS=Homo sapiens OX=9606 GN=PTRH1 PE=1 SV=1	-3.07325
PTS	0.3769	0.430791	415408	368962	413108	334033	608327	496591	6-pyruvoyl tetrahydrobiopterin synthase OS=Homo sapiens OX=9606 GN=PTS PE=1 SV=1	0.265017
PUF60	0.00719744	0.0224168	3.20382e+07	2.42223e+07	2.76974e+07	2.02203e+06	2.53406e+06	1.86005e+06	Poly(U)-binding-splicing factor PUF60 OS=Homo sapiens OX=9606 GN=PUF60 PE=1 SV=1	-3.70989
PUM2	4.02906e-05	0.00124901	638343	623735	595782	217622	268411	241362	Pumilio homolog 2 OS=Homo sapiens OX=9606 GN=PUM2 PE=1 SV=2	-1.35283
PUM3	0.0124597	0.0286888	842160	630751	658271	135291	167197	147394	Pumilio homolog 3 OS=Homo sapiens OX=9606 GN=PUM3 PE=1 SV=3	-2.24403
PURA	3.67434e-05	0.00124901	5.1282e+06	5.03223e+06	5709008	356702	729247	537428	Transcriptional activator protein Pur-alpha OS=Homo sapiens OX=9606 GN=PURA PE=1 SV=2	-3.28918
PURB	8.28259e-05	0.00202446	3.59312e+06	3.15756e+06	3.0109e+06	313171	415189	301669	Transcriptional activator protein Pur-beta OS=Homo sapiens OX=9606 GN=PURB PE=1 SV=3	-3.24443
PWP1	0.189866	0.244498	0	373059	480205	0	0	0	Periodic tryptophan protein 1 homolog OS=Homo sapiens OX=9606 GN=PWP1 PE=1 SV=1	-18.1177
PWP2	0.0138322	0.0310067	7.38377e+06	5.12233e+06	5.78551e+06	579460	497271	436282	Periodic tryptophan protein 2 homolog OS=Homo sapiens OX=9606 GN=PWP2 PE=2 SV=2	-3.59568
PXN	0.191514	0.245873	0	0	76514.3	226480	222212	0	Paxillin OS=Homo sapiens OX=9606 GN=PXN PE=1 SV=3	2.55188
QSER1	0.757563	0.789879	718651	957391	842454	979539	714119	930745	Glutamine and serine-rich protein 1 OS=Homo sapiens OX=9606 GN=QSER1 PE=1 SV=3	0.0594268
QSOX2	NA	NA	0	0	0	0	0	0	Sulfhydryl oxidase 2 OS=Homo sapiens OX=9606 GN=QSOX2 PE=1 SV=3	0
RAB10	0.0489951	0.0775501	229187	207330	165409	342633	247704	290294	Ras-related protein Rab-10 OS=Homo sapiens OX=9606 GN=RAB10 PE=1 SV=1	0.548949
RAB11A	0.443676	0.495965	1.57089e+06	2.10778e+06	1.5514e+06	2.37495e+06	2.32519e+06	1.43546e+06	Ras-related protein Rab-11A OS=Homo sapiens OX=9606 GN=RAB11A PE=1 SV=3	0.230376
RAB14	0.082387	0.118858	550776	288904	348689	629709	622540	528686	Ras-related protein Rab-14 OS=Homo sapiens OX=9606 GN=RAB14 PE=1 SV=4	0.583652
RAB15	0.258017	0.315024	7.1147e+06	5276170	6278895	6.09976e+06	7642111	10885139	Ras-related protein Rab-15 OS=Homo sapiens OX=9606 GN=RAB15 PE=1 SV=1	0.399538
RAB1A	0.574553	0.623619	348574	463037	288468	505326	320250	410032	Ras-related protein Rab-1A OS=Homo sapiens OX=9606 GN=RAB1A PE=1 SV=3	0.167612
RAB1B	0.0164442	0.0348559	6.91016e+06	5.28478e+06	2.31391e+06	1.41802e+07	1.19546e+07	1.94852e+07	Ras-related protein Rab-1B OS=Homo sapiens OX=9606 GN=RAB1B PE=1 SV=1	1.65273
RAB21	0.235867	0.292189	408802	434716	251969	475704	428047	438013	Ras-related protein Rab-21 OS=Homo sapiens OX=9606 GN=RAB21 PE=1 SV=3	0.292557
RAB25	6.48501e-05	0.00171718	39841.2	0	0	1.20613e+06	1.29726e+06	1.45991e+06	Ras-related protein Rab-25 OS=Homo sapiens OX=9606 GN=RAB25 PE=1 SV=2	6.63619
RAB28	0.067696	0.101659	144546	129667	151121	233250	172709	174800	Ras-related protein Rab-28 OS=Homo sapiens OX=9606 GN=RAB28 PE=1 SV=2	0.449344
RAB2A	0.300141	0.359208	540861	361447	260433	597098	592730	369618	Ras-related protein Rab-2A OS=Homo sapiens OX=9606 GN=RAB2A PE=1 SV=1	0.423504
RAB43	0.385639	0.4392	353129	462633	788324	338673	460408	409820	Ras-related protein Rab-43 OS=Homo sapiens OX=9606 GN=RAB43 PE=1 SV=1	-0.408055
RAB5C	0.629278	0.67666	615595	688696	556665	807514	734549	483686	Ras-related protein Rab-5C OS=Homo sapiens OX=9606 GN=RAB5C PE=1 SV=2	0.122411
RAB7A	0.0603689	0.0927798	822204	603103	587295	962170	962873	805176	Ras-related protein Rab-7a OS=Homo sapiens OX=9606 GN=RAB7A PE=1 SV=1	0.439954
RACK1	0.206303	0.260907	2.76431e+06	2.52375e+06	1.90534e+06	2.1595e+06	2.05445e+06	1.47447e+06	Receptor of activated protein C kinase 1 OS=Homo sapiens OX=9606 GN=RACK1 PE=1 SV=3	-0.338647
RAD23B	0.141811	0.187556	1.08956e+06	882218	850047	637237	845672	800802	UV excision repair protein RAD23 homolog B OS=Homo sapiens OX=9606 GN=RAD23B PE=1 SV=1	-0.305248
RAE1	0.0794309	0.115511	1.15548e+06	1.00122e+06	503741	495079	414925	0	mRNA export factor OS=Homo sapiens OX=9606 GN=RAE1 PE=1 SV=1	-1.54772
RALY	0.00713817	0.0224168	3.11062e+07	2.4679e+07	2.4832e+07	2.04232e+06	2.37523e+06	2.05063e+06	RNA-binding protein Raly OS=Homo sapiens OX=9606 GN=RALY PE=1 SV=1	-3.63965
RAMAC	0.00200875	0.011149	54843.9	45454.4	47368.6	114202	144637	153922	RNA guanine-N7 methyltransferase activating subunit OS=Homo sapiens OX=9606 GN=RAMAC PE=1 SV=1	1.48294
RAN	0.206965	0.261478	4.67461e+06	5.06659e+06	3.27392e+06	4.19841e+06	3.03838e+06	1.71446e+06	GTP-binding nuclear protein Ran OS=Homo sapiens OX=9606 GN=RAN PE=1 SV=3	-0.540027
RANBP1	0.0459581	0.0737012	1.14342e+06	1.08261e+06	670985	646994	354719	206782	Ran-specific GTPase-activating protein OS=Homo sapiens OX=9606 GN=RANBP1 PE=1 SV=1	-1.26135
RANBP2	0.000260812	0.00341723	232341	156929	236716	731381	781922	870086	E3 SUMO-protein ligase RanBP2 OS=Homo sapiens OX=9606 GN=RANBP2 PE=1 SV=2	1.92881
RAP2C	0.00291102	0.014064	83212	73590.6	0	241459	317227	267775	Ras-related protein Rap-2c OS=Homo sapiens OX=9606 GN=RAP2C PE=1 SV=1	2.39797
RARS1	0.228389	0.284312	0	0	321904	205678	348836	258273	Arginine--tRNA ligase, cytoplasmic OS=Homo sapiens OX=9606 GN=RARS1 PE=1 SV=2	1.33624
RBBP4	0.375832	0.429958	972090	1.00802e+06	671079	872802	776185	608593	Histone-binding protein RBBP4 OS=Homo sapiens OX=9606 GN=RBBP4 PE=1 SV=3	-0.231863
RBFOX3	0.0183856	0.0372104	719486	405781	464798	107509	186017	155505	RNA binding protein fox-1 homolog 3 OS=Homo sapiens OX=9606 GN=RBFOX3 PE=2 SV=4	-1.82419
RBM10	0.00359797	0.0156144	7.83401e+08	6.32937e+08	7.06993e+08	1.63158e+07	2.7042e+07	3.50423e+07	RNA-binding protein 10 OS=Homo sapiens OX=9606 GN=RBM10 PE=1 SV=3	-4.75933
RBM14	0.0109129	0.0275752	1.80671e+08	1.34123e+08	1.43541e+08	1.76858e+07	2.03524e+07	2.08283e+07	RNA-binding protein 14 OS=Homo sapiens OX=9606 GN=RBM14 PE=1 SV=2	-2.96088
RBM15	0.0148453	0.032589	6.11767e+06	4.0919e+06	4.94031e+06	275167	365005	441099	RNA-binding protein 15 OS=Homo sapiens OX=9606 GN=RBM15 PE=1 SV=2	-3.8085
RBM15B	0.42265	0.474548	138442	0	0	0	0	0	Putative RNA-binding protein 15B OS=Homo sapiens OX=9606 GN=RBM15B PE=1 SV=3	-15.494
RBM17	0.00769414	0.0232286	9.77313e+07	7.3022e+07	8.17126e+07	2.24154e+06	2.25644e+06	1.99639e+06	Splicing factor 45 OS=Homo sapiens OX=9606 GN=RBM17 PE=1 SV=1	-5.28075
RBM19	0.0255306	0.0469601	183788	103643	139411	0	0	0	Probable RNA-binding protein 19 OS=Homo sapiens OX=9606 GN=RBM19 PE=1 SV=3	-17.1184
RBM22	3.71488e-05	0.00124901	5.08765e+06	4.38484e+06	4.57287e+06	336615	476824	417629	Pre-mRNA-splicing factor RBM22 OS=Homo sapiens OX=9606 GN=RBM22 PE=1 SV=1	-3.51211
RBM25	0.00545214	0.0192741	1.6326e+07	1.25583e+07	1.47421e+07	231627	528474	169905	RNA-binding protein 25 OS=Homo sapiens OX=9606 GN=RBM25 PE=1 SV=3	-5.55182
RBM27	0.193505	0.24743	0	73684.1	101333	0	0	0	RNA-binding protein 27 OS=Homo sapiens OX=9606 GN=RBM27 PE=1 SV=2	-15.8322
RBM28	0.00817907	0.0240639	7.63386e+06	5.75752e+06	6.06936e+06	359705	280108	173086	RNA-binding protein 28 OS=Homo sapiens OX=9606 GN=RBM28 PE=1 SV=3	-4.58134
RBM34	0.00845503	0.024535	98280.5	75890.4	74665.3	0	0	0	RNA-binding protein 34 OS=Homo sapiens OX=9606 GN=RBM34 PE=1 SV=2	-16.3399
RBM39	0.0270739	0.0492287	1.09382e+07	6.41545e+06	7.63317e+06	383203	422597	185733	RNA-binding protein 39 OS=Homo sapiens OX=9606 GN=RBM39 PE=1 SV=2	-4.65536
RBM4	0.0047291	0.0179371	1.10701e+07	8.10838e+06	8.89005e+06	3.7431e+06	4.36841e+06	4.40678e+06	RNA-binding protein 4 OS=Homo sapiens OX=9606 GN=RBM4 PE=1 SV=1	-1.16491
RBM42	0.0252089	0.046739	1.23877e+06	1.00829e+06	1.55406e+06	780136	672348	628364	RNA-binding protein 42 OS=Homo sapiens OX=9606 GN=RBM42 PE=1 SV=1	-0.869252
RBM45	0.000263485	0.00341723	4.43384e+06	3.56629e+06	3.74082e+06	418933	642834	644839	RNA-binding protein 45 OS=Homo sapiens OX=9606 GN=RBM45 PE=1 SV=1	-2.78235
RBM4B	0.0372855	0.0628283	538399	376033	395746	580639	626523	734778	RNA-binding protein 4B OS=Homo sapiens OX=9606 GN=RBM4B PE=1 SV=1	0.567737
RBM5	0.00304812	0.0143755	4.84337e+06	3.19393e+06	4.08686e+06	875350	851990	1.10425e+06	RNA-binding protein 5 OS=Homo sapiens OX=9606 GN=RBM5 PE=1 SV=2	-2.0982
RBM6	0.000331401	0.00372965	8.15821e+07	6.75558e+07	6.86956e+07	1.04813e+07	1.69472e+07	1.75078e+07	RNA-binding protein 6 OS=Homo sapiens OX=9606 GN=RBM6 PE=1 SV=5	-2.27727
RBM7	0.390132	0.443125	754040	396476	372406	287670	406376	446694	RNA-binding protein 7 OS=Homo sapiens OX=9606 GN=RBM7 PE=1 SV=1	-0.416872
RBM8A	0.0446973	0.0720943	1.39515e+07	7.18934e+06	8.4126e+06	337780	498220	248889	RNA-binding protein 8A OS=Homo sapiens OX=9606 GN=RBM8A PE=1 SV=1	-4.7677
RBMX	0.00508194	0.0185776	1.4759e+08	1.16309e+08	1.37645e+08	7.86065e+06	1.11808e+07	9.77534e+06	RNA-binding motif protein, X chromosome OS=Homo sapiens OX=9606 GN=RBMX PE=1 SV=3	-3.80058
RBMXL1	0.0220805	0.0427221	3.10588e+06	1.95841e+06	2.18059e+06	67133.6	116422	138500	RNA binding motif protein, X-linked-like-1 OS=Homo sapiens OX=9606 GN=RBMXL1 PE=1 SV=1	-4.49157
RCL1	0.0122596	0.0286433	9.95439e+06	6.81919e+06	9.07838e+06	220853	340498	346935	RNA 3'-terminal phosphate cyclase-like protein OS=Homo sapiens OX=9606 GN=RCL1 PE=1 SV=3	-4.83098
RCN1	0.0121907	0.028587	5.4322e+06	3.68553e+06	4.40962e+06	9.58581e+06	1.62261e+07	1.46155e+07	Reticulocalbin-1 OS=Homo sapiens OX=9606 GN=RCN1 PE=1 SV=1	1.57945
RCN2	0.0229979	0.0435159	9.67194e+06	5.30304e+06	7.06309e+06	1.44573e+07	2.63394e+07	2.06193e+07	Reticulocalbin-2 OS=Homo sapiens OX=9606 GN=RCN2 PE=1 SV=1	1.47862
REC8	0.0779358	0.11412	1536123	1194810	1.21029e+06	1.53153e+06	1.66002e+06	1.57987e+06	Meiotic recombination protein REC8 homolog OS=Homo sapiens OX=9606 GN=REC8 PE=1 SV=1	0.275776
RECQL	0.000846066	0.00672094	325906	214878	143237	741187	715453	698966	ATP-dependent DNA helicase Q1 OS=Homo sapiens OX=9606 GN=RECQL PE=1 SV=3	1.65598
REST	0.0221457	0.0427221	994674	612707	654485	232347	331767	0	RE1-silencing transcription factor OS=Homo sapiens OX=9606 GN=REST PE=1 SV=3	-2.00345
REXO4	0.00907948	0.0253627	464486	333889	433483	0	0	0	RNA exonuclease 4 OS=Homo sapiens OX=9606 GN=REXO4 PE=1 SV=2	-18.6474
RIOK1	0.0189504	0.0379306	8.82308e+06	5.89245e+06	7.22582e+06	2.2867e+06	3.80214e+06	4.15881e+06	Serine/threonine-protein kinase RIO1 OS=Homo sapiens OX=9606 GN=RIOK1 PE=1 SV=2	-1.09836
RNF113A	0.0443637	0.0717383	1.25142e+06	800794	915359	1.38154e+06	2.31536e+06	2.50312e+06	E3 ubiquitin-protein ligase RNF113A OS=Homo sapiens OX=9606 GN=RNF113A PE=1 SV=1	1.06299
RNF114	0.0201329	0.0398581	555276	338828	509975	777861	922966	1.16251e+06	E3 ubiquitin-protein ligase RNF114 OS=Homo sapiens OX=9606 GN=RNF114 PE=1 SV=1	1.02807
RNF17	0.887969	0.907241	0	86285	112476	68570.6	59019.8	86905.6	RING finger protein 17 OS=Homo sapiens OX=9606 GN=RNF17 PE=1 SV=3	0.109917
RNPS1	0.0164449	0.0348559	3.57319e+06	2.4871e+06	2.44982e+06	62033.4	0	0	RNA-binding protein with serine-rich domain 1 OS=Homo sapiens OX=9606 GN=RNPS1 PE=1 SV=1	-7.09992
RO60	0.0288313	0.051037	110377	110394	123341	62787.1	64436.2	0	60 kDa SS-A/Ro ribonucleoprotein OS=Homo sapiens OX=9606 GN=RO60 PE=1 SV=2	-1.43549
RPA1	0.30084	0.359706	125888	105146	70424.5	163624	135437	94339.7	Replication protein A 70 kDa DNA-binding subunit OS=Homo sapiens OX=9606 GN=RPA1 PE=1 SV=2	0.38404
RPF2	0.00249855	0.0128687	3.36479e+06	2.8082e+06	3.03997e+06	101607	117200	182191	Ribosome production factor 2 homolog OS=Homo sapiens OX=9606 GN=RPF2 PE=1 SV=2	-4.52199
RPL10	0.000296142	0.0036192	4.24848e+07	3.40017e+07	4.26217e+07	6.31634e+06	5.80534e+06	4.64408e+06	60S ribosomal protein L10 OS=Homo sapiens OX=9606 GN=RPL10 PE=1 SV=4	-2.82868
RPL10A	0.000174103	0.00269638	4.78219e+07	4.01307e+07	4.07857e+07	7.79386e+06	9.83909e+06	8.09549e+06	60S ribosomal protein L10a OS=Homo sapiens OX=9606 GN=RPL10A PE=1 SV=2	-2.32301
RPL11	0.0284779	0.050623	2.04892e+07	1.24508e+07	1.54553e+07	3.37967e+06	3.13453e+06	2.35422e+06	60S ribosomal protein L11 OS=Homo sapiens OX=9606 GN=RPL11 PE=1 SV=2	-2.44812
RPL12	0.000190054	0.00281618	1.47294e+07	1.2611e+07	1.4542e+07	3.68604e+06	4.26421e+06	2.90501e+06	60S ribosomal protein L12 OS=Homo sapiens OX=9606 GN=RPL12 PE=1 SV=1	-1.94795
RPL13	0.00464785	0.0176869	3.50445e+07	2.91794e+07	2.87452e+07	1.84279e+06	2.02733e+06	1.54286e+06	60S ribosomal protein L13 OS=Homo sapiens OX=9606 GN=RPL13 PE=1 SV=4	-4.10225
RPL13A	0.000197513	0.00281618	3.59499e+07	3.22798e+07	3.64443e+07	1.73649e+07	1.60426e+07	1.72073e+07	60S ribosomal protein L13a OS=Homo sapiens OX=9606 GN=RPL13A PE=1 SV=2	-1.04827
RPL14	8.83364e-05	0.00204137	1.35144e+07	1.14111e+07	1.27069e+07	1.86898e+06	1.73176e+06	859420	60S ribosomal protein L14 OS=Homo sapiens OX=9606 GN=RPL14 PE=1 SV=4	-3.07681
RPL15	0.0103681	0.0268937	2.022e+07	1.51908e+07	1.51122e+07	777755	671176	1.27004e+06	60S ribosomal protein L15 OS=Homo sapiens OX=9606 GN=RPL15 PE=1 SV=2	-4.21581
RPL17	0.000192892	0.00281618	4.40809e+07	3.84527e+07	4.64826e+07	1.17323e+07	1.14019e+07	1.02029e+07	60S ribosomal protein L17 OS=Homo sapiens OX=9606 GN=RPL17 PE=1 SV=3	-1.95235
RPL18	0.0187929	0.0377342	3.17184e+07	2.01639e+07	2.64173e+07	1.93979e+06	2.20091e+06	2.25648e+06	60S ribosomal protein L18 OS=Homo sapiens OX=9606 GN=RPL18 PE=1 SV=2	-3.6135
RPL18A	0.0195749	0.0389964	1.34719e+07	9.06149e+06	1.09741e+07	2.2897e+06	2.13702e+06	2.1806e+06	60S ribosomal protein L18a OS=Homo sapiens OX=9606 GN=RPL18A PE=1 SV=2	-2.34235
RPL19	0.00545922	0.0192741	3.4616e+07	2.75202e+07	2.98414e+07	2.84311e+06	2.94578e+06	3.36164e+06	60S ribosomal protein L19 OS=Homo sapiens OX=9606 GN=RPL19 PE=1 SV=1	-3.32935
RPL21	0.0160949	0.0344387	1.56592e+07	1.09214e+07	12046158	2.49693e+06	2.34126e+06	1.84124e+06	60S ribosomal protein L21 OS=Homo sapiens OX=9606 GN=RPL21 PE=1 SV=2	-2.5318
RPL22	9.77186e-07	0.000354612	7579722	7.60026e+06	7263769	1.10203e+06	1.28889e+06	1.08371e+06	60S ribosomal protein L22 OS=Homo sapiens OX=9606 GN=RPL22 PE=1 SV=2	-2.69138
RPL22L1	0.00433942	0.0170699	12806680	1.00461e+07	1.06989e+07	5.16584e+06	5.40611e+06	6.57354e+06	60S ribosomal protein L22-like 1 OS=Homo sapiens OX=9606 GN=RPL22L1 PE=1 SV=2	-0.968555
RPL23	0.00401737	0.0165417	2.32035e+07	1.76319e+07	2.45251e+07	7.55591e+06	9.90353e+06	8.23206e+06	60S ribosomal protein L23 OS=Homo sapiens OX=9606 GN=RPL23 PE=1 SV=1	-1.34713
RPL23A	0.00403585	0.0165417	5.49518e+07	4.50014e+07	4.933e+07	6.04449e+06	6.22363e+06	5.37142e+06	60S ribosomal protein L23a OS=Homo sapiens OX=9606 GN=RPL23A PE=1 SV=1	-3.08117
RPL24	0.000761175	0.00620162	2.03138e+07	1.5482e+07	1.59794e+07	3.00643e+06	3.09358e+06	1.97988e+06	60S ribosomal protein L24 OS=Homo sapiens OX=9606 GN=RPL24 PE=1 SV=1	-2.67985
RPL26	0.0172099	0.0359176	5.9688e+07	3.92365e+07	4.75438e+07	4.72486e+06	6.56884e+06	4.60333e+06	60S ribosomal protein L26 OS=Homo sapiens OX=9606 GN=RPL26 PE=1 SV=1	-3.20376
RPL26L1	0.00497516	0.0183821	2.17554e+06	1.37003e+06	1.43687e+06	203492	263729	114634	60S ribosomal protein L26-like 1 OS=Homo sapiens OX=9606 GN=RPL26L1 PE=1 SV=1	-3.09811
RPL27	0.0175161	0.0361999	2.32547e+07	1.61097e+07	1.85714e+07	4.00722e+06	4.85148e+06	4.02213e+06	60S ribosomal protein L27 OS=Homo sapiens OX=9606 GN=RPL27 PE=1 SV=2	-2.16923
RPL27A	0.000100226	0.00212313	1.64496e+07	1.36983e+07	1.56729e+07	2.27738e+06	2.64645e+06	2.21066e+06	60S ribosomal protein L27a OS=Homo sapiens OX=9606 GN=RPL27A PE=1 SV=2	-2.68312
RPL28	0.00837481	0.0244698	1.32863e+07	9.99626e+06	1.13083e+07	1.19465e+06	1.36292e+06	1.44975e+06	60S ribosomal protein L28 OS=Homo sapiens OX=9606 GN=RPL28 PE=1 SV=3	-3.10968
RPL29	1.49036e-05	0.00119186	9.97187e+06	9.53615e+06	8.82196e+06	917180	691689	634232	60S ribosomal protein L29 OS=Homo sapiens OX=9606 GN=RPL29 PE=1 SV=2	-3.65876
RPL3	0.00226156	0.012027	3.2957e+07	2.8081e+07	3.03059e+07	2.20221e+06	2.15889e+06	1.76622e+06	60S ribosomal protein L3 OS=Homo sapiens OX=9606 GN=RPL3 PE=1 SV=2	-3.89798
RPL30	0.0104923	0.0271349	6.75384e+06	5.27324e+06	7.04485e+06	1.24933e+06	1.47866e+06	1.24151e+06	60S ribosomal protein L30 OS=Homo sapiens OX=9606 GN=RPL30 PE=1 SV=2	-2.26442
RPL31	0.00684369	0.0217458	5.83833e+07	4.71276e+07	5.84143e+07	9.59635e+06	1.01384e+07	9.61442e+06	60S ribosomal protein L31 OS=Homo sapiens OX=9606 GN=RPL31 PE=1 SV=1	-2.48165
RPL32	0.0218147	0.0426562	9.87413e+06	6.34661e+06	7.0251e+06	529535	542526	607734	60S ribosomal protein L32 OS=Homo sapiens OX=9606 GN=RPL32 PE=1 SV=2	-3.79061
RPL34	0.0124412	0.0286888	9.5481e+06	6.84332e+06	8.02654e+06	1.29411e+06	1.60443e+06	1.38686e+06	60S ribosomal protein L34 OS=Homo sapiens OX=9606 GN=RPL34 PE=1 SV=3	-2.51044
RPL35	0.00783764	0.0234944	3.40916e+07	2.61951e+07	3.41039e+07	2.13272e+06	1.97392e+06	2.50279e+06	60S ribosomal protein L35 OS=Homo sapiens OX=9606 GN=RPL35 PE=1 SV=2	-3.83605
RPL35A	0.0335094	0.057789	1.00993e+07	6.49431e+06	6.58585e+06	1.36289e+06	1.85857e+06	1.49393e+06	60S ribosomal protein L35a OS=Homo sapiens OX=9606 GN=RPL35A PE=1 SV=2	-2.2974
RPL36	0.0542399	0.0841745	3.37056e+06	2.29042e+06	1.18334e+06	970374	165153	146970	60S ribosomal protein L36 OS=Homo sapiens OX=9606 GN=RPL36 PE=1 SV=3	-2.41595
RPL36A	9.44522e-05	0.00207308	455799	534647	530070	45481.9	83233.1	46023.2	60S ribosomal protein L36a OS=Homo sapiens OX=9606 GN=RPL36A PE=1 SV=2	-3.12127
RPL36AL	0.0119296	0.0283942	789165	845003	1.07367e+06	114179	127377	113806	60S ribosomal protein L36a-like OS=Homo sapiens OX=9606 GN=RPL36AL PE=1 SV=3	-2.92977
RPL37	0.000364967	0.00386491	264481	317722	297918	112938	102835	119284	60S ribosomal protein L37 OS=Homo sapiens OX=9606 GN=RPL37 PE=1 SV=2	-1.39329
RPL37A	0.0103003	0.0267725	1.59444e+06	1.03714e+06	1.86099e+06	263417	443595	383472	60S ribosomal protein L37a OS=Homo sapiens OX=9606 GN=RPL37A PE=1 SV=2	-2.04257
RPL38	0.0474672	0.0756026	1.14054e+07	8.63777e+06	1.06847e+07	1.20936e+07	1.62728e+07	1.67656e+07	60S ribosomal protein L38 OS=Homo sapiens OX=9606 GN=RPL38 PE=1 SV=2	0.554605
RPL39	0.062814	0.0957273	6.31574e+06	2.77005e+06	5.29923e+06	637499	914004	937269	60S ribosomal protein L39 OS=Homo sapiens OX=9606 GN=RPL39 PE=1 SV=2	-2.53106
RPL4	0.00489354	0.0182932	7.9401e+07	6.57538e+07	6.44665e+07	3.54484e+06	3.56825e+06	2.46369e+06	60S ribosomal protein L4 OS=Homo sapiens OX=9606 GN=RPL4 PE=1 SV=5	-4.4521
RPL5	0.0236036	0.0443959	1.61271e+07	1.08376e+07	1.14035e+07	2.2488e+06	2.67861e+06	2.05294e+06	60S ribosomal protein L5 OS=Homo sapiens OX=9606 GN=RPL5 PE=1 SV=3	-2.45854
RPL6	0.00702684	0.0222721	34592425	2.72833e+07	2.7375e+07	1.13679e+06	1.53776e+06	1.70939e+06	60S ribosomal protein L6 OS=Homo sapiens OX=9606 GN=RPL6 PE=1 SV=3	-4.34756
RPL7	0.0225675	0.043068	5.2672e+07	3.55939e+07	3.44997e+07	2.13936e+06	3.30015e+06	2.61837e+06	60S ribosomal protein L7 OS=Homo sapiens OX=9606 GN=RPL7 PE=1 SV=1	-3.92936
RPL7A	0.00872133	0.0247083	5.71305e+07	4.18185e+07	4.84406e+07	2.14746e+06	2.20333e+06	1.83303e+06	60S ribosomal protein L7a OS=Homo sapiens OX=9606 GN=RPL7A PE=1 SV=2	-4.57499
RPL7L1	0.0118892	0.0283828	595861	472002	411514	0	0	0	60S ribosomal protein L7-like 1 OS=Homo sapiens OX=9606 GN=RPL7L1 PE=1 SV=2	-18.9116
RPL8	0.000165958	0.00263666	4.55114e+07	3.66352e+07	4.19652e+07	6.27411e+06	5.56155e+06	4.56053e+06	60S ribosomal protein L8 OS=Homo sapiens OX=9606 GN=RPL8 PE=1 SV=2	-2.92021
RPL9	4.99452e-05	0.00144273	6.48987e+06	5.65171e+06	6.36326e+06	1.05264e+06	984936	687913	60S ribosomal protein L9 OS=Homo sapiens OX=9606 GN=RPL9 PE=1 SV=1	-2.76332
RPLP0	0.00401834	0.0165417	2.18669e+07	1.68778e+07	1.54465e+07	6.12678e+06	6.98019e+06	5.87635e+06	60S acidic ribosomal protein P0 OS=Homo sapiens OX=9606 GN=RPLP0 PE=1 SV=1	-1.51333
RPLP1	0.0539203	0.0837807	2.36931e+06	2.26288e+06	3.59177e+06	915709	1.03609e+06	1.13189e+06	60S acidic ribosomal protein P1 OS=Homo sapiens OX=9606 GN=RPLP1 PE=1 SV=1	-1.41518
RPLP2	0.168957	0.22093	1.42247e+07	6.29819e+06	8.9055e+06	5.25031e+06	4.77344e+06	4.66185e+06	60S acidic ribosomal protein P2 OS=Homo sapiens OX=9606 GN=RPLP2 PE=1 SV=1	-1.0028
RPN1	0.134826	0.180573	326117	207298	145072	377476	405036	271432	Dolichyl-diphosphooligosaccharide--protein glycosyltransferase subunit 1 OS=Homo sapiens OX=9606 GN=RPN1 PE=1 SV=1	0.635403
RPS10	0.0784464	0.114341	1.78543e+07	1.13557e+07	8.93237e+06	5.91169e+06	5.78445e+06	7.33662e+06	40S ribosomal protein S10 OS=Homo sapiens OX=9606 GN=RPS10 PE=1 SV=1	-1.00291
RPS11	0.0089218	0.0249962	5.59479e+07	4.13568e+07	5.01024e+07	5.88903e+06	7.94375e+06	7.07696e+06	40S ribosomal protein S11 OS=Homo sapiens OX=9606 GN=RPS11 PE=1 SV=3	-2.81756
RPS12	0.0337273	0.0580103	2.28884e+07	1.44094e+07	2.41408e+07	4.29676e+06	5.06136e+06	4.13977e+06	40S ribosomal protein S12 OS=Homo sapiens OX=9606 GN=RPS12 PE=1 SV=3	-2.18641
RPS13	0.00580875	0.0199	9.32793e+07	7.2512e+07	8.45594e+07	9.27196e+06	1.25628e+07	1.06605e+07	40S ribosomal protein S13 OS=Homo sapiens OX=9606 GN=RPS13 PE=1 SV=2	-2.94565
RPS14	0.00367507	0.0157805	4.35544e+07	3.63833e+07	4.27797e+07	5.4647e+06	5.59829e+06	4.7652e+06	40S ribosomal protein S14 OS=Homo sapiens OX=9606 GN=RPS14 PE=1 SV=3	-2.95477
RPS15	0.000580913	0.005187	2.13352e+07	1.60389e+07	2.13321e+07	1.32403e+06	2.31068e+06	1.89057e+06	40S ribosomal protein S15 OS=Homo sapiens OX=9606 GN=RPS15 PE=1 SV=2	-3.40939
RPS15A	0.0133122	0.0300529	5.60859e+07	3.96664e+07	4.52942e+07	7.05658e+06	9.43468e+06	7.44077e+06	40S ribosomal protein S15a OS=Homo sapiens OX=9606 GN=RPS15A PE=1 SV=2	-2.55916
RPS16	0.0332482	0.0575518	4.22519e+07	2.98673e+07	3.13563e+07	1.34587e+07	1.53955e+07	1.41611e+07	40S ribosomal protein S16 OS=Homo sapiens OX=9606 GN=RPS16 PE=1 SV=2	-1.26637
RPS17	0.000120034	0.00233665	2.17495e+07	1.78817e+07	1.98947e+07	2.0461e+06	3.13468e+06	2.67526e+06	40S ribosomal protein S17 OS=Homo sapiens OX=9606 GN=RPS17 PE=1 SV=2	-2.92164
RPS18	0.00832893	0.0243919	6.97312e+07	4.78535e+07	5.67156e+07	2.33728e+07	2.88061e+07	2.68069e+07	40S ribosomal protein S18 OS=Homo sapiens OX=9606 GN=RPS18 PE=1 SV=3	-1.14191
RPS19	0.0211089	0.0414675	6.98242e+07	4.62361e+07	6.00637e+07	1.20926e+07	1.26914e+07	1.24897e+07	40S ribosomal protein S19 OS=Homo sapiens OX=9606 GN=RPS19 PE=1 SV=2	-2.24036
RPS19BP1	0.00404757	0.0165417	942998	790905	771755	47318.1	50582.2	26800.4	Active regulator of SIRT1 OS=Homo sapiens OX=9606 GN=RPS19BP1 PE=1 SV=1	-4.32862
RPS2	0.0144339	0.0318498	3.0252e+07	2.13443e+07	2.23995e+07	1.56778e+06	2.11529e+06	1.59809e+06	40S ribosomal protein S2 OS=Homo sapiens OX=9606 GN=RPS2 PE=1 SV=2	-3.80852
RPS20	0.00615696	0.0206036	1.08289e+07	1.05232e+07	1.35966e+07	5.85119e+06	6.84056e+06	6.02994e+06	40S ribosomal protein S20 OS=Homo sapiens OX=9606 GN=RPS20 PE=1 SV=1	-0.900529
RPS21	0.00124245	0.00839978	906765	806219	946747	556080	514421	515098	40S ribosomal protein S21 OS=Homo sapiens OX=9606 GN=RPS21 PE=1 SV=1	-0.746251
RPS23	0.0177854	0.0364844	1.44229e+07	9.51335e+06	1.2864e+07	1.76123e+06	1.73504e+06	1.4675e+06	40S ribosomal protein S23 OS=Homo sapiens OX=9606 GN=RPS23 PE=1 SV=3	-2.89021
RPS24	0.00157058	0.00993141	5.09064e+06	3.38882e+06	4.51117e+06	493158	569058	235060	40S ribosomal protein S24 OS=Homo sapiens OX=9606 GN=RPS24 PE=1 SV=1	-3.32391
RPS25	0.0472542	0.0753576	2.98296e+07	1.77679e+07	2.28927e+07	8.59577e+06	8.13945e+06	7.65249e+06	40S ribosomal protein S25 OS=Homo sapiens OX=9606 GN=RPS25 PE=1 SV=1	-1.53127
RPS26	0.0285472	0.0506752	2.25203e+07	1.51402e+07	2.15713e+07	6.20607e+06	6.45163e+06	6.37588e+06	40S ribosomal protein S26 OS=Homo sapiens OX=9606 GN=RPS26 PE=1 SV=3	-1.63782
RPS27	0.0461048	0.0738026	8.18336e+06	4.66799e+06	7.67692e+06	9.30799e+06	1.0966e+07	1.05939e+07	40S ribosomal protein S27 OS=Homo sapiens OX=9606 GN=RPS27 PE=1 SV=3	0.588492
RPS27A	0.180269	0.234264	2.06221e+07	1.74685e+07	1.90049e+07	1.62726e+07	1.84507e+07	1.69488e+07	Ubiquitin-40S ribosomal protein S27a OS=Homo sapiens OX=9606 GN=RPS27A PE=1 SV=2	-0.143989
RPS27L	0.914035	0.929391	2.08699e+06	1.49108e+06	2.24131e+06	1.39277e+06	2.10687e+06	2.20156e+06	40S ribosomal protein S27-like OS=Homo sapiens OX=9606 GN=RPS27L PE=1 SV=3	-0.029602
RPS28	0.0357236	0.0605397	2.61279e+06	1.37498e+06	1.75089e+06	877299	478305	780526	40S ribosomal protein S28 OS=Homo sapiens OX=9606 GN=RPS28 PE=1 SV=1	-1.42571
RPS29	0.534656	0.587336	1.95003e+07	8.16292e+06	1.17369e+07	8.54292e+06	2.05998e+07	2.10146e+07	40S ribosomal protein S29 OS=Homo sapiens OX=9606 GN=RPS29 PE=1 SV=2	0.348261
RPS3	0.0664416	0.100056	4.19954e+07	3.48359e+07	3.66724e+07	2.95897e+07	3.36496e+07	3.1875e+07	40S ribosomal protein S3 OS=Homo sapiens OX=9606 GN=RPS3 PE=1 SV=2	-0.255005
RPS3A	0.00813979	0.0240597	1.16133e+08	8.79007e+07	9.75905e+07	1.02967e+07	1.29864e+07	1.17406e+07	40S ribosomal protein S3a OS=Homo sapiens OX=9606 GN=RPS3A PE=1 SV=2	-3.10635
RPS4X	0.00976322	0.0261794	1.19867e+08	9.15393e+07	9.53755e+07	1.46009e+07	1.72641e+07	1.46939e+07	40S ribosomal protein S4, X isoform OS=Homo sapiens OX=9606 GN=RPS4X PE=1 SV=2	-2.72008
RPS5	8.82802e-05	0.00204137	1.26707e+07	1.15009e+07	1.28907e+07	4.73725e+06	5.27817e+06	4.95085e+06	40S ribosomal protein S5 OS=Homo sapiens OX=9606 GN=RPS5 PE=1 SV=4	-1.30824
RPS6	0.00175808	0.0104417	4.59524e+07	4.25225e+07	4.05361e+07	5.8317e+06	5.58404e+06	5.80347e+06	40S ribosomal protein S6 OS=Homo sapiens OX=9606 GN=RPS6 PE=1 SV=1	-2.9054
RPS7	0.000652848	0.00554604	6.24178e+07	5.11551e+07	5.1627e+07	1.75353e+07	1.99453e+07	1.9464e+07	40S ribosomal protein S7 OS=Homo sapiens OX=9606 GN=RPS7 PE=1 SV=1	-1.53658
RPS8	1.07356e-05	0.00119186	3.16665e+07	2.89832e+07	3.07093e+07	5.6145e+06	4.96225e+06	3.8438e+06	40S ribosomal protein S8 OS=Homo sapiens OX=9606 GN=RPS8 PE=1 SV=2	-2.66342
RPS9	0.0101869	0.0265318	1.4652e+08	1.0837e+08	1.13036e+08	4.43831e+06	6.43914e+06	5.07566e+06	40S ribosomal protein S9 OS=Homo sapiens OX=9606 GN=RPS9 PE=1 SV=3	-4.52751
RPSA	0.00529572	0.0190137	7.56636e+06	8.44885e+06	7.37147e+06	5.65692e+06	5.82749e+06	4.99214e+06	40S ribosomal protein SA OS=Homo sapiens OX=9606 GN=RPSA PE=1 SV=4	-0.505273
RRBP1	0.127202	0.17181	301051	236202	232769	186185	233726	117716	Ribosome-binding protein 1 OS=Homo sapiens OX=9606 GN=RRBP1 PE=1 SV=5	-0.518291
RRP1	0.000724771	0.00598172	1.07245e+06	849016	854531	34680.4	176730	0	Ribosomal RNA processing protein 1 homolog A OS=Homo sapiens OX=9606 GN=RRP1 PE=1 SV=1	-3.71487
RRP15	0.000410011	0.00416496	1476170	1088500	1301299	0	90083.4	0	RRP15-like protein OS=Homo sapiens OX=9606 GN=RRP15 PE=1 SV=2	-5.42338
RRP1B	3.73586e-06	0.000678325	3.80765e+06	3.69121e+06	3.57916e+06	0	232171	0	Ribosomal RNA processing protein 1 homolog B OS=Homo sapiens OX=9606 GN=RRP1B PE=1 SV=3	-5.57635
RRP7A	0.00808795	0.0239622	965008	702136	895677	0	21998.6	0	Ribosomal RNA-processing protein 7 homolog A OS=Homo sapiens OX=9606 GN=RRP7A PE=1 SV=2	-6.86399
RRP8	0.000133181	0.00243696	764320	611501	706847	0	44770.1	0	Ribosomal RNA-processing protein 8 OS=Homo sapiens OX=9606 GN=RRP8 PE=1 SV=2	-5.53966
RRP9	0.00655879	0.0213699	5.67388e+06	4.31117e+06	4.74443e+06	183496	60331.5	82771.5	U3 small nucleolar RNA-interacting protein 2 OS=Homo sapiens OX=9606 GN=RRP9 PE=1 SV=1	-5.49503
RRS1	0.0351582	0.0598208	1.64644e+06	828232	1.48612e+06	33756.1	57451.1	0	Ribosome biogenesis regulatory protein homolog OS=Homo sapiens OX=9606 GN=RRS1 PE=1 SV=2	-5.44045
RSL1D1	0.0051985	0.0189321	3.08436e+07	2.46963e+07	2.56648e+07	2.43266e+06	2.35089e+06	1.65344e+06	Ribosomal L1 domain-containing protein 1 OS=Homo sapiens OX=9606 GN=RSL1D1 PE=1 SV=3	-3.65711
RSL24D1	0.000488113	0.00470402	758819	558385	707987	36199.7	53764.1	0	Probable ribosome biogenesis protein RLP24 OS=Homo sapiens OX=9606 GN=RSL24D1 PE=1 SV=1	-4.49252
RTCB	0.00015057	0.00258614	4.05633e+07	3.66706e+07	3.83284e+07	8.88057e+06	1.33597e+07	1.35534e+07	RNA-splicing ligase RtcB homolog OS=Homo sapiens OX=9606 GN=RTCB PE=1 SV=1	-1.69089
RTN4	0.903886	0.920544	488281	445621	212286	433214	472014	193831	Reticulon-4 OS=Homo sapiens OX=9606 GN=RTN4 PE=1 SV=2	-0.060574
RTRAF	0.00399503	0.0165417	3.11719e+07	2.2671e+07	2.42489e+07	8.84372e+06	1.08816e+07	1.04444e+07	RNA transcription, translation and transport factor protein OS=Homo sapiens OX=9606 GN=RTRAF PE=1 SV=1	-1.37207
RUVBL1	0.160889	0.211687	1.47208e+06	1.64484e+06	1.1553e+06	1.30279e+06	1.11484e+06	820511	RuvB-like 1 OS=Homo sapiens OX=9606 GN=RUVBL1 PE=1 SV=1	-0.399816
RUVBL2	0.595802	0.643933	925790	1.2462e+06	691267	967942	920542	648140	RuvB-like 2 OS=Homo sapiens OX=9606 GN=RUVBL2 PE=1 SV=3	-0.174745
S100A11	0.00461446	0.0176126	377681	471431	465054	207973	188996	86336.9	Protein S100-A11 OS=Homo sapiens OX=9606 GN=S100A11 PE=1 SV=2	-1.44314
S100A2	0.449708	0.501385	1.26972e+06	803113	736001	1.1227e+06	619831	367650	Protein S100-A2 OS=Homo sapiens OX=9606 GN=S100A2 PE=1 SV=3	-0.412606
S100A6	0.0259203	0.0475393	7.16855e+06	6.65461e+06	5.66682e+06	4.7306e+06	2.7145e+06	1.66798e+06	Protein S100-A6 OS=Homo sapiens OX=9606 GN=S100A6 PE=1 SV=1	-1.09672
S100A8	0.0220028	0.0427221	0	0	169385	347779	314060	230946	Protein S100-A8 OS=Homo sapiens OX=9606 GN=S100A8 PE=1 SV=1	2.39799
S100A9	0.0185792	0.0375083	1.38135e+06	946172	983831	1.91095e+06	1.92403e+06	1.5668e+06	Protein S100-A9 OS=Homo sapiens OX=9606 GN=S100A9 PE=1 SV=1	0.706012
SAFB	0.0850831	0.121506	1.03597e+06	582033	762974	343010	389791	400309	Scaffold attachment factor B1 OS=Homo sapiens OX=9606 GN=SAFB PE=1 SV=4	-1.07126
SAFB2	0.000973507	0.00740915	285208	232810	264324	68486.9	0	0	Scaffold attachment factor B2 OS=Homo sapiens OX=9606 GN=SAFB2 PE=1 SV=1	-3.51384
SAP18	0.00442595	0.0170956	6.59843e+06	5.24495e+06	5.8078e+06	24351.3	87649.7	42512.3	Histone deacetylase complex subunit SAP18 OS=Homo sapiens OX=9606 GN=SAP18 PE=1 SV=1	-6.83586
SAP30BP	0.00993866	0.0263145	116514	91054.3	75168.3	38667.9	0	0	SAP30-binding protein OS=Homo sapiens OX=9606 GN=SAP30BP PE=1 SV=1	-2.87015
SARNP	0.0529034	0.0825034	484492	476199	373250	345650	223776	85955	SAP domain-containing ribonucleoprotein OS=Homo sapiens OX=9606 GN=SARNP PE=1 SV=3	-1.02529
SART1	0.00212033	0.0114678	1.0298e+07	9.03213e+06	8.88689e+06	294364	345387	492373	U4/U6.U5 tri-snRNP-associated protein 1 OS=Homo sapiens OX=9606 GN=SART1 PE=1 SV=1	-4.63946
SCAF4	0.00208504	0.0114228	437148	413147	348936	201429	192212	149352	SR-related and CTD-associated factor 4 OS=Homo sapiens OX=9606 GN=SCAF4 PE=1 SV=3	-1.1431
SCARF1	0.00508654	0.0185776	951836	806669	707958	1.52444e+06	2.08595e+06	1.81284e+06	Scavenger receptor class F member 1 OS=Homo sapiens OX=9606 GN=SCARF1 PE=1 SV=3	1.13671
SDF4	0.00715278	0.0224168	116391	115675	129100	624664	793044	771727	45 kDa calcium-binding protein OS=Homo sapiens OX=9606 GN=SDF4 PE=1 SV=1	2.59981
SEC13	0.0397468	0.0658646	807614	608780	508082	996329	1.19625e+06	880696	Protein SEC13 homolog OS=Homo sapiens OX=9606 GN=SEC13 PE=1 SV=3	0.675309
SEC16A	0.00531486	0.0190287	2.56079e+07	1.80082e+07	2.07771e+07	3.78963e+07	5.00118e+07	4.72416e+07	Protein transport protein Sec16A OS=Homo sapiens OX=9606 GN=SEC16A PE=1 SV=4	1.06958
SEC61A1	0.000206451	0.00288351	414316	292752	281582	1.28273e+06	1.45026e+06	1.53033e+06	Protein transport protein Sec61 subunit alpha isoform 1 OS=Homo sapiens OX=9606 GN=SEC61A1 PE=1 SV=2	2.10844
SEC61B	0.012391	0.0286888	957768	760186	964115	1.75881e+06	1.49033e+06	1.31614e+06	Protein transport protein Sec61 subunit beta OS=Homo sapiens OX=9606 GN=SEC61B PE=1 SV=2	0.767355
SELPLG	0.131769	0.177039	581281	375738	426284	581021	553254	768633	P-selectin glycoprotein ligand 1 OS=Homo sapiens OX=9606 GN=SELPLG PE=1 SV=1	0.460088
SEPTIN11	0.754165	0.787629	83033.2	0	74183.7	0	80445.3	41444.3	Septin-11 OS=Homo sapiens OX=9606 GN=SEPTIN11 PE=1 SV=3	-0.367173
SERBP1	0.367941	0.423599	6.6303e+06	5.92999e+06	4.26183e+06	4.19821e+06	4.88255e+06	5.36816e+06	Plasminogen activator inhibitor 1 RNA-binding protein OS=Homo sapiens OX=9606 GN=SERBP1 PE=1 SV=2	-0.219398
SERPINB12	0.0969334	0.135536	123719	76513.1	0	259804	130019	157037	Serpin B12 OS=Homo sapiens OX=9606 GN=SERPINB12 PE=1 SV=1	1.44948
SERPINC1	0.713759	0.754732	2.34234e+07	2.27645e+07	2.1197e+07	1.88367e+07	2.39625e+07	2.77292e+07	Antithrombin-III OS=Homo sapiens OX=9606 GN=SERPINC1 PE=1 SV=1	0.0657799
SERPIND1	0.125411	0.169933	424604	317293	280668	353428	635866	622899	Heparin cofactor 2 OS=Homo sapiens OX=9606 GN=SERPIND1 PE=1 SV=3	0.65683
SERPINE1	0.631532	0.677365	240120	152359	250647	162950	310959	251818	Plasminogen activator inhibitor 1 OS=Homo sapiens OX=9606 GN=SERPINE1 PE=1 SV=1	0.174322
SERPINH1	0.373149	0.428044	453758	479820	446042	475749	420142	420101	Serpin H1 OS=Homo sapiens OX=9606 GN=SERPINH1 PE=1 SV=2	-0.0681193
SET	0.0260531	0.047714	5.11464e+06	5.11832e+06	4.12804e+06	3.56863e+06	2246929	1.56273e+06	Protein SET OS=Homo sapiens OX=9606 GN=SET PE=1 SV=3	-0.960798
SF1	0.00122506	0.00832646	3.18639e+07	2.37539e+07	3.09127e+07	6.56063e+06	8.52381e+06	7.15515e+06	Splicing factor 1 OS=Homo sapiens OX=9606 GN=SF1 PE=1 SV=4	-1.96008
SF3A1	0.00370525	0.0158032	1.38625e+08	1.12891e+08	1.2765e+08	4.2868e+06	4.93425e+06	4.45849e+06	Splicing factor 3A subunit 1 OS=Homo sapiens OX=9606 GN=SF3A1 PE=1 SV=1	-4.79274
SF3A2	0.00629093	0.0209313	2.15015e+07	1.6511e+07	2.02708e+07	1.32767e+06	850745	1.13881e+06	Splicing factor 3A subunit 2 OS=Homo sapiens OX=9606 GN=SF3A2 PE=1 SV=2	-4.13503
SF3A3	0.00591737	0.0200026	4.6934e+07	3.67754e+07	3.91053e+07	1.15325e+06	1.21959e+06	1.16945e+06	Splicing factor 3A subunit 3 OS=Homo sapiens OX=9606 GN=SF3A3 PE=1 SV=1	-5.11565
SF3B1	0.0141017	0.0314402	3.72069e+08	2.59993e+08	2.73849e+08	7.20452e+06	9.16158e+06	8.37903e+06	Splicing factor 3B subunit 1 OS=Homo sapiens OX=9606 GN=SF3B1 PE=1 SV=3	-5.19415
SF3B2	0.00433208	0.0170699	2.71549e+08	2.17855e+08	2.37288e+08	4.48677e+06	5.91765e+06	5.02692e+06	Splicing factor 3B subunit 2 OS=Homo sapiens OX=9606 GN=SF3B2 PE=1 SV=2	-5.55741
SF3B3	0.0121256	0.028587	3.09614e+08	2.15649e+08	2.45823e+08	6.96849e+06	9.75407e+06	8.32673e+06	Splicing factor 3B subunit 3 OS=Homo sapiens OX=9606 GN=SF3B3 PE=1 SV=4	-4.94405
SF3B4	0.0123938	0.0286888	2.76877e+07	2.13781e+07	1.94298e+07	559306	775093	875716	Splicing factor 3B subunit 4 OS=Homo sapiens OX=9606 GN=SF3B4 PE=1 SV=1	-4.95382
SF3B5	0.053525	0.0833704	1.19233e+07	4.99958e+06	8.58286e+06	107412	331865	231726	Splicing factor 3B subunit 5 OS=Homo sapiens OX=9606 GN=SF3B5 PE=1 SV=1	-5.24835
SF3B6	0.0150229	0.0327516	2.25478e+07	1.50305e+07	2.1871e+07	371316	538546	502527	Splicing factor 3B subunit 6 OS=Homo sapiens OX=9606 GN=SF3B6 PE=1 SV=1	-5.39545
SFN	0.00866532	0.0246942	3.54139e+06	3.91599e+06	2.07606e+06	8.61471e+06	7034702	6.38275e+06	14-3-3 protein sigma OS=Homo sapiens OX=9606 GN=SFN PE=1 SV=1	1.20854
SFPQ	0.00779114	0.0234301	2.84064e+08	2.15216e+08	2.30232e+08	7.1756e+06	9.05673e+06	8.80671e+06	Splicing factor, proline- and glutamine-rich OS=Homo sapiens OX=9606 GN=SFPQ PE=1 SV=2	-4.86468
SFSWAP	0.0154221	0.0334446	9.98835e+06	6.50503e+06	7.85334e+06	42975.2	47333.9	43742.9	Splicing factor, suppressor of white-apricot homolog OS=Homo sapiens OX=9606 GN=SFSWAP PE=1 SV=3	-7.50476
SH3BGRL3	0.0213842	0.0418788	556749	412082	376246	267970	166133	100498	SH3 domain-binding glutamic acid-rich-like protein 3 OS=Homo sapiens OX=9606 GN=SH3BGRL3 PE=1 SV=1	-1.33115
SHCBP1	0.0221776	0.0427221	626516	406982	409096	0	0	0	SHC SH2 domain-binding protein 1 OS=Homo sapiens OX=9606 GN=SHCBP1 PE=1 SV=3	-18.8753
SHMT2	0.0222887	0.0427931	4.11891e+06	5.27734e+06	3.72594e+06	2.72421e+06	2.37973e+06	1.42478e+06	Serine hydroxymethyltransferase, mitochondrial OS=Homo sapiens OX=9606 GN=SHMT2 PE=1 SV=3	-1.00714
SIPA1L1	0.964463	0.970572	226112	96720.4	140346	113103	155571	201003	Signal-induced proliferation-associated 1-like protein 1 OS=Homo sapiens OX=9606 GN=SIPA1L1 PE=1 SV=4	0.0201031
SKP1	0.113331	0.155387	353566	216556	178306	299748	467298	425615	S-phase kinase-associated protein 1 OS=Homo sapiens OX=9606 GN=SKP1 PE=1 SV=2	0.672245
SKP2	0.843558	0.865345	1.0268e+06	975792	1.16762e+06	1.01004e+06	1.04475e+06	1.07719e+06	S-phase kinase-associated protein 2 OS=Homo sapiens OX=9606 GN=SKP2 PE=1 SV=2	-0.0175083
SLAIN2	0.000508624	0.00482433	6.39399e+06	5.53252e+06	4.92169e+06	547208	945809	1.14359e+06	SLAIN motif-containing protein 2 OS=Homo sapiens OX=9606 GN=SLAIN2 PE=1 SV=2	-2.67584
SLC16A3	0.0338763	0.0581848	67082.2	38666.1	0	97514.4	173233	118335	Monocarboxylate transporter 4 OS=Homo sapiens OX=9606 GN=SLC16A3 PE=1 SV=1	1.87941
SLC25A10	0.0096055	0.0260192	174892	153215	109523	407384	391378	276097	Mitochondrial dicarboxylate carrier OS=Homo sapiens OX=9606 GN=SLC25A10 PE=1 SV=2	1.29636
SLC25A11	0.117204	0.160179	274152	358028	268961	250644	250491	206337	Mitochondrial 2-oxoglutarate/malate carrier protein OS=Homo sapiens OX=9606 GN=SLC25A11 PE=1 SV=3	-0.349079
SLC25A22	0.0123496	0.0286888	309695	320240	341239	880074	993415	766112	Mitochondrial glutamate carrier 1 OS=Homo sapiens OX=9606 GN=SLC25A22 PE=1 SV=1	1.44252
SLC25A3	0.19185	0.246056	1.74258e+06	1.60462e+06	1.3735e+06	1.37019e+06	1.37979e+06	1.34605e+06	Phosphate carrier protein, mitochondrial OS=Homo sapiens OX=9606 GN=SLC25A3 PE=1 SV=2	-0.204772
SLC25A5	0.371578	0.426626	9.23596e+06	7.04446e+06	6.51154e+06	6.83946e+06	6.48705e+06	6.60884e+06	ADP/ATP translocase 2 OS=Homo sapiens OX=9606 GN=SLC25A5 PE=1 SV=7	-0.193195
SLC39A7	0.211796	0.266001	2.25868e+06	3.73638e+06	2.62605e+06	1.89636e+06	2.42767e+06	2.20312e+06	Zinc transporter SLC39A7 OS=Homo sapiens OX=9606 GN=SLC39A7 PE=1 SV=2	-0.401417
SLC3A2	0.250222	0.307575	0	82199.8	0	168443	161601	0	4F2 cell-surface antigen heavy chain OS=Homo sapiens OX=9606 GN=SLC3A2 PE=1 SV=3	2.00541
SLC7A5	0.00762504	0.0230748	43524.3	0	0	81213.1	100357	94328.6	Large neutral amino acids transporter small subunit 1 OS=Homo sapiens OX=9606 GN=SLC7A5 PE=1 SV=2	2.66416
SLIRP	0.0736373	0.108451	483760	349900	382626	338095	256031	176156	SRA stem-loop-interacting RNA-binding protein, mitochondrial OS=Homo sapiens OX=9606 GN=SLIRP PE=1 SV=1	-0.659023
SLU7	0.0107819	0.0274624	359671	279863	307610	122138	200368	96033.3	Pre-mRNA-splicing factor SLU7 OS=Homo sapiens OX=9606 GN=SLU7 PE=1 SV=2	-1.17821
SMARCA5	0.000920227	0.00721981	200103	200320	193042	146607	152267	133295	SWI/SNF-related matrix-associated actin-dependent regulator of chromatin subfamily A member 5 OS=Homo sapiens OX=9606 GN=SMARCA5 PE=1 SV=1	-0.457564
SMC1A	NA	NA	0	0	0	0	0	0	Structural maintenance of chromosomes protein 1A OS=Homo sapiens OX=9606 GN=SMC1A PE=1 SV=2	0
SMC2	0.568828	0.618461	283109	358667	279805	219287	362961	243926	Structural maintenance of chromosomes protein 2 OS=Homo sapiens OX=9606 GN=SMC2 PE=1 SV=2	-0.157664
SMNDC1	0.0129809	0.0295147	2.71023e+06	2.01243e+06	2.05068e+06	281043	297027	307743	Survival of motor neuron-related-splicing factor 30 OS=Homo sapiens OX=9606 GN=SMNDC1 PE=1 SV=1	-2.93479
SMTN	0.0719517	0.106462	7.81925e+06	3.43095e+06	3.98091e+06	7.58796e+06	8.93573e+06	9.86926e+06	Smoothelin OS=Homo sapiens OX=9606 GN=SMTN PE=1 SV=7	0.793132
SMU1	0.00657406	0.0213699	4.92662e+06	4.07324e+06	5.33689e+06	268393	333727	247026	WD40 repeat-containing protein SMU1 OS=Homo sapiens OX=9606 GN=SMU1 PE=1 SV=2	-4.07756
SND1	0.227213	0.283125	1.50191e+06	1.56312e+06	1.60005e+06	2.04778e+06	3.22635e+06	1.73445e+06	Staphylococcal nuclease domain-containing protein 1 OS=Homo sapiens OX=9606 GN=SND1 PE=1 SV=1	0.587221
SNRNP200	0.000120713	0.00233665	72939997	5.93763e+07	6.63414e+07	6.18055e+06	8.30316e+06	5.08632e+06	U5 small nuclear ribonucleoprotein 200 kDa helicase OS=Homo sapiens OX=9606 GN=SNRNP200 PE=1 SV=2	-3.34357
SNRNP27	0.253477	0.310975	131994	90372.3	96192.1	82769.9	193217	211709	U4/U6.U5 small nuclear ribonucleoprotein 27 kDa protein OS=Homo sapiens OX=9606 GN=SNRNP27 PE=1 SV=1	0.614418
SNRNP40	0.00962486	0.0260192	8.61657e+06	6.37826e+06	6.86005e+06	585126	632042	434585	U5 small nuclear ribonucleoprotein 40 kDa protein OS=Homo sapiens OX=9606 GN=SNRNP40 PE=1 SV=1	-3.72588
SNRNP70	0.0185919	0.0375083	1.15879e+07	8.23374e+06	7.60109e+06	185711	210489	192295	U1 small nuclear ribonucleoprotein 70 kDa OS=Homo sapiens OX=9606 GN=SNRNP70 PE=1 SV=2	-5.54219
SNRPA	0.000217004	0.00299795	4.16487e+07	3.31161e+07	3.6163e+07	4.2172e+06	5.49295e+06	4.10465e+06	U1 small nuclear ribonucleoprotein A OS=Homo sapiens OX=9606 GN=SNRPA PE=1 SV=3	-3.00533
SNRPA1	0.0100231	0.0263145	4.24024e+07	31180743	3.35311e+07	1.76005e+06	1.95468e+06	1.86104e+06	U2 small nuclear ribonucleoprotein A' OS=Homo sapiens OX=9606 GN=SNRPA1 PE=1 SV=2	-4.26383
SNRPB	0.0279276	0.0501356	3.83444e+07	2.41704e+07	2.51914e+07	2.46471e+06	2.39431e+06	2.70809e+06	Small nuclear ribonucleoprotein-associated proteins B and B' OS=Homo sapiens OX=9606 GN=SNRPB PE=1 SV=2	-3.53486
SNRPB2	0.00341673	0.0150265	2.42505e+07	2.0723e+07	2.5096e+07	687364	776058	954056	U2 small nuclear ribonucleoprotein B'' OS=Homo sapiens OX=9606 GN=SNRPB2 PE=1 SV=1	-4.85721
SNRPC	0.190985	0.24569	1.52776e+06	913011	1.10155e+06	691967	1.01305e+06	874038	U1 small nuclear ribonucleoprotein C OS=Homo sapiens OX=9606 GN=SNRPC PE=1 SV=1	-0.457855
SNRPD1	0.0332814	0.0575518	1.98009e+07	1.25185e+07	1.15373e+07	761516	767937	582943	Small nuclear ribonucleoprotein Sm D1 OS=Homo sapiens OX=9606 GN=SNRPD1 PE=1 SV=1	-4.37584
SNRPD2	0.00988249	0.0263109	1.6411e+07	1.21223e+07	1.47162e+07	2.86839e+06	2.39905e+06	2.35786e+06	Small nuclear ribonucleoprotein Sm D2 OS=Homo sapiens OX=9606 GN=SNRPD2 PE=1 SV=1	-2.50382
SNRPD3	0.0280564	0.0501469	2.98651e+07	18392867	2.03405e+07	2.02505e+06	2.53604e+06	2.12916e+06	Small nuclear ribonucleoprotein Sm D3 OS=Homo sapiens OX=9606 GN=SNRPD3 PE=1 SV=1	-3.35805
SNRPE	0.0162355	0.034623	1.66395e+07	1.07837e+07	15387637	575721	1.19222e+06	703420	Small nuclear ribonucleoprotein E OS=Homo sapiens OX=9606 GN=SNRPE PE=1 SV=1	-4.1146
SNRPF	0.0178549	0.0364848	6.2687e+06	4.1056e+06	6.37583e+06	122529	414597	350373	Small nuclear ribonucleoprotein F OS=Homo sapiens OX=9606 GN=SNRPF PE=1 SV=1	-4.23828
SNRPG	0.0457823	0.0735642	9.91509e+06	5.15166e+06	10872400	589422	746679	682824	Small nuclear ribonucleoprotein G OS=Homo sapiens OX=9606 GN=SNRPG PE=1 SV=1	-3.68347
SNU13	0.0382644	0.0639921	8.85619e+06	4.47017e+06	7.43858e+06	441577	523655	588903	NHP2-like protein 1 OS=Homo sapiens OX=9606 GN=SNU13 PE=1 SV=3	-3.73996
SNW1	0.00951606	0.0260192	1.15697e+07	8.62368e+06	1.14137e+07	942566	1.28953e+06	1.2719e+06	SNW domain-containing protein 1 OS=Homo sapiens OX=9606 GN=SNW1 PE=1 SV=1	-3.17317
SNX9	0.207658	0.261839	0	0	0	124876	75118.2	0	Sorting nexin-9 OS=Homo sapiens OX=9606 GN=SNX9 PE=1 SV=1	16.0247
SOD1	0.0613898	0.0940078	255285	517541	284045	134627	167378	0	Superoxide dismutase [Cu-Zn] OS=Homo sapiens OX=9606 GN=SOD1 PE=1 SV=2	-1.80714
SOGA3	0.023903	0.0446883	147072	156834	173522	191299	193684	219911	Protein SOGA3 OS=Homo sapiens OX=9606 GN=SOGA3 PE=3 SV=1	0.341398
SON	0.918082	0.93219	615044	418069	501400	459744	467353	584451	Protein SON OS=Homo sapiens OX=9606 GN=SON PE=1 SV=4	-0.0217546
SPATS2	0.00100912	0.00745695	1.58424e+06	1.15729e+06	1.61179e+06	80623.9	168798	200941	Spermatogenesis-associated serine-rich protein 2 OS=Homo sapiens OX=9606 GN=SPATS2 PE=1 SV=1	-3.27295
SPATS2L	0.00644445	0.0211544	389103	240526	244517	45685.6	34122.6	0	SPATS2-like protein OS=Homo sapiens OX=9606 GN=SPATS2L PE=1 SV=2	-3.45322
SPC25	0.0653288	0.0986349	1.65215e+07	1.59849e+07	1.00417e+07	1.80242e+07	3.50951e+07	32983026	Kinetochore protein Spc25 OS=Homo sapiens OX=9606 GN=SPC25 PE=1 SV=1	1.01696
SPCS2	0.00589805	0.0199904	256379	210437	176872	330972	375271	371685	Signal peptidase complex subunit 2 OS=Homo sapiens OX=9606 GN=SPCS2 PE=1 SV=3	0.743824
SPIN1	0.00808664	0.0239622	4.33181e+06	2.96759e+06	3.22022e+06	1.01917e+06	1.4574e+06	1.49591e+06	Spindlin-1 OS=Homo sapiens OX=9606 GN=SPIN1 PE=1 SV=3	-1.40497
SPIN3	0.127976	0.172489	707424	679178	607339	506242	645711	549927	Spindlin-3 OS=Homo sapiens OX=9606 GN=SPIN3 PE=1 SV=1	-0.228494
SPOUT1	0.0105673	0.0271609	3.30387e+06	2.32777e+06	2.74291e+06	69087.8	101491	60423	Putative methyltransferase C9orf114 OS=Homo sapiens OX=9606 GN=SPOUT1 PE=1 SV=3	-5.18002
SPTAN1	0.0958178	0.134272	0	0	0	387486	103544	430954	Spectrin alpha chain, non-erythrocytic 1 OS=Homo sapiens OX=9606 GN=SPTAN1 PE=1 SV=3	18.2294
SPTBN1	0.0121694	0.028587	180570	48243.9	40443.3	687983	505615	982424	Spectrin beta chain, non-erythrocytic 1 OS=Homo sapiens OX=9606 GN=SPTBN1 PE=1 SV=2	3.01462
SPTY2D1	0.720494	0.760588	614950	522159	567099	470283	610574	708875	Protein SPT2 homolog OS=Homo sapiens OX=9606 GN=SPTY2D1 PE=1 SV=3	0.0706424
SRFBP1	0.000283642	0.00353441	4.04992e+06	3.34303e+06	3.57652e+06	827961	783873	1.10382e+06	Serum response factor-binding protein 1 OS=Homo sapiens OX=9606 GN=SRFBP1 PE=1 SV=1	-2.01412
SRM	NA	NA	0	0	0	0	0	0	Spermidine synthase OS=Homo sapiens OX=9606 GN=SRM PE=1 SV=1	0
SRP14	0.0121091	0.028587	4.69109e+06	3.32469e+06	4.41005e+06	482612	557189	414885	Signal recognition particle 14 kDa protein OS=Homo sapiens OX=9606 GN=SRP14 PE=1 SV=2	-3.09456
SRP72	0.00966252	0.0260192	535898	665325	221833	1.03029e+06	1.2427e+06	1.27221e+06	Signal recognition particle subunit SRP72 OS=Homo sapiens OX=9606 GN=SRP72 PE=1 SV=3	1.31687
SRP9	0.0332111	0.0575518	4.04555e+06	2.25923e+06	3.50584e+06	467537	488856	401663	Signal recognition particle 9 kDa protein OS=Homo sapiens OX=9606 GN=SRP9 PE=1 SV=2	-2.8528
SRPK1	3.17729e-05	0.00124901	975097	860397	885195	100298	122026	149995	SRSF protein kinase 1 OS=Homo sapiens OX=9606 GN=SRPK1 PE=1 SV=2	-2.86935
SRPK2	0.0167138	0.0351128	2.50045e+06	1.89165e+06	1.7058e+06	192142	260392	260256	SRSF protein kinase 2 OS=Homo sapiens OX=9606 GN=SRPK2 PE=1 SV=3	-3.09676
SRPRB	0.0010691	0.00763453	414305	419488	288051	812071	774123	741889	Signal recognition particle receptor subunit beta OS=Homo sapiens OX=9606 GN=SRPRB PE=1 SV=3	1.05327
SRRM1	0.0420722	0.0687324	229053	151776	110646	0	0	0	Serine/arginine repetitive matrix protein 1 OS=Homo sapiens OX=9606 GN=SRRM1 PE=1 SV=2	-17.3218
SRRM2	0.0264598	0.0483195	2.64479e+07	1.48963e+07	2.40205e+07	590392	570101	650422	Serine/arginine repetitive matrix protein 2 OS=Homo sapiens OX=9606 GN=SRRM2 PE=1 SV=2	-5.17372
SRRT	0.0168587	0.0353006	9.54996e+06	6.81106e+06	6.87231e+06	838718	913723	931844	Serrate RNA effector molecule homolog OS=Homo sapiens OX=9606 GN=SRRT PE=1 SV=1	-3.11359
SRSF1	0.00980365	0.0262179	1.65857e+08	1.20169e+08	1.33532e+08	3.89391e+06	5.46946e+06	3.96969e+06	Serine/arginine-rich splicing factor 1 OS=Homo sapiens OX=9606 GN=SRSF1 PE=1 SV=2	-4.97579
SRSF10	0.0194014	0.0387115	1.12307e+07	7.40622e+06	7.76229e+06	139862	185448	197035	Serine/arginine-rich splicing factor 10 OS=Homo sapiens OX=9606 GN=SRSF10 PE=1 SV=1	-5.65934
SRSF11	0.0254914	0.0469559	157337	89539.8	116389	0	0	0	Serine/arginine-rich splicing factor 11 OS=Homo sapiens OX=9606 GN=SRSF11 PE=1 SV=1	-16.8857
SRSF2	0.0141246	0.0314402	1.2048e+07	8.55911e+06	8.77403e+06	419326	805774	642596	Serine/arginine-rich splicing factor 2 OS=Homo sapiens OX=9606 GN=SRSF2 PE=1 SV=4	-3.97556
SRSF3	0.0164991	0.0348559	1.11883e+08	7.43073e+07	8.36791e+07	2.64003e+06	5.46312e+06	4.74841e+06	Serine/arginine-rich splicing factor 3 OS=Homo sapiens OX=9606 GN=SRSF3 PE=1 SV=1	-4.39225
SRSF4	0.474634	0.527325	524742	364936	38129.9	380362	0	116811	Serine/arginine-rich splicing factor 4 OS=Homo sapiens OX=9606 GN=SRSF4 PE=1 SV=2	-0.900074
SRSF5	0.0274353	0.0496617	4.35535e+06	3.38084e+06	2.42921e+06	68349.5	173309	117300	Serine/arginine-rich splicing factor 5 OS=Homo sapiens OX=9606 GN=SRSF5 PE=1 SV=1	-4.8237
SRSF6	0.0159099	0.0342157	5.53983e+07	4.0612e+07	3.71468e+07	385316	628400	1.15658e+06	Serine/arginine-rich splicing factor 6 OS=Homo sapiens OX=9606 GN=SRSF6 PE=1 SV=2	-5.93909
SRSF7	0.0116463	0.0281585	8.60261e+07	6.26039e+07	6.38871e+07	888716	1.34241e+06	982634	Serine/arginine-rich splicing factor 7 OS=Homo sapiens OX=9606 GN=SRSF7 PE=1 SV=1	-6.04717
SRSF8	0.000684683	0.00576313	219064	200071	209274	0	0	0	Serine/arginine-rich splicing factor 8 OS=Homo sapiens OX=9606 GN=SRSF8 PE=1 SV=1	-17.6764
SRSF9	0.00965866	0.0260192	7.7532e+07	5.68496e+07	6.16189e+07	2.52803e+06	3.13407e+06	2.10307e+06	Serine/arginine-rich splicing factor 9 OS=Homo sapiens OX=9606 GN=SRSF9 PE=1 SV=1	-4.6577
SSB	0.00184944	0.0106229	6.29628e+06	5.36427e+06	4.3334e+06	1.26115e+06	1.0171e+06	637016	Lupus La protein OS=Homo sapiens OX=9606 GN=SSB PE=1 SV=2	-2.45583
SSBP1	5.80899e-05	0.00160505	1.63689e+06	1.62859e+06	1.66701e+06	1.05611e+06	991665	936768	Single-stranded DNA-binding protein, mitochondrial OS=Homo sapiens OX=9606 GN=SSBP1 PE=1 SV=1	-0.724806
SSR4	0.0700955	0.104322	60456.4	53088.1	0	80034.2	152777	95625.4	Translocon-associated protein subunit delta OS=Homo sapiens OX=9606 GN=SSR4 PE=1 SV=1	1.53233
SSRP1	0.00433754	0.0170699	335540	288559	267418	134989	129946	179673	FACT complex subunit SSRP1 OS=Homo sapiens OX=9606 GN=SSRP1 PE=1 SV=1	-1.00372
ST13P4	0.191253	0.245786	1.78423e+06	1.79713e+06	1.29306e+06	2.70454e+06	2.17853e+06	1.63884e+06	Putative protein FAM10A4 OS=Homo sapiens OX=9606 GN=ST13P4 PE=5 SV=1	0.420062
STAU1	0.0137867	0.0309593	1.42448e+07	9.97984e+06	1.13433e+07	1.20227e+06	1.32334e+06	1.35337e+06	Double-stranded RNA-binding protein Staufen homolog 1 OS=Homo sapiens OX=9606 GN=STAU1 PE=1 SV=2	-3.19683
STAU2	0.00208501	0.0114228	4.53813e+06	4.01961e+06	3.89303e+06	53769.8	117452	132948	Double-stranded RNA-binding protein Staufen homolog 2 OS=Homo sapiens OX=9606 GN=STAU2 PE=1 SV=2	-5.3552
STIP1	0.361189	0.416581	346007	900208	252440	310458	399330	110899	Stress-induced-phosphoprotein 1 OS=Homo sapiens OX=9606 GN=STIP1 PE=1 SV=1	-0.868761
STK38	0.718185	0.758781	1.6672e+07	1.15495e+07	1.29847e+07	9.68306e+06	1.72825e+07	1.77609e+07	Serine/threonine-protein kinase 38 OS=Homo sapiens OX=9606 GN=STK38 PE=1 SV=1	0.118264
STK38L	0.389926	0.443125	416091	384647	412165	328612	579697	576062	Serine/threonine-protein kinase 38-like OS=Homo sapiens OX=9606 GN=STK38L PE=1 SV=3	0.291387
STMN1	0.322383	0.380454	824431	881841	0	405629	186093	103398	Stathmin OS=Homo sapiens OX=9606 GN=STMN1 PE=1 SV=3	-1.29551
STOML2	0.330928	0.389093	289892	375287	217215	247035	277961	175522	Stomatin-like protein 2, mitochondrial OS=Homo sapiens OX=9606 GN=STOML2 PE=1 SV=1	-0.332999
STRBP	0.00111813	0.00776582	5.92815e+06	4.97859e+06	5.21113e+06	2.32493e+06	2.80959e+06	2.78889e+06	Spermatid perinuclear RNA-binding protein OS=Homo sapiens OX=9606 GN=STRBP PE=1 SV=1	-1.02447
SUB1	0.682572	0.724769	140962	157815	96807.1	94435.5	178310	164729	Activated RNA polymerase II transcriptional coactivator p15 OS=Homo sapiens OX=9606 GN=SUB1 PE=1 SV=3	0.145213
SUGP1	0.0063931	0.0211544	10314860	9.40068e+06	7.80735e+06	81670.1	44604.1	58899.7	SURP and G-patch domain-containing protein 1 OS=Homo sapiens OX=9606 GN=SUGP1 PE=1 SV=2	-7.21558
SUGT1	0.0682971	0.102287	410198	504803	356043	259774	351278	273475	Protein SGT1 homolog OS=Homo sapiens OX=9606 GN=SUGT1 PE=1 SV=3	-0.523033
SUPT16H	0.0553369	0.0857722	794432	554423	762702	423889	509383	523724	FACT complex subunit SPT16 OS=Homo sapiens OX=9606 GN=SUPT16H PE=1 SV=1	-0.535309
SURF4	0.138482	0.184226	106882	111894	0	176307	197357	102523	Surfeit locus protein 4 OS=Homo sapiens OX=9606 GN=SURF4 PE=1 SV=3	1.12206
SURF6	0.00440514	0.0170699	224626	222646	271467	0	0	0	Surfeit locus protein 6 OS=Homo sapiens OX=9606 GN=SURF6 PE=1 SV=3	-17.8702
SYF2	0.00270505	0.0134122	132158	155353	134766	0	0	0	Pre-mRNA-splicing factor SYF2 OS=Homo sapiens OX=9606 GN=SYF2 PE=1 SV=1	-17.1029
SYNCRIP	0.00570274	0.0196428	1.56849e+07	1.23886e+07	1.31699e+07	1.56571e+06	1.1214e+06	1.45275e+06	Heterogeneous nuclear ribonucleoprotein Q OS=Homo sapiens OX=9606 GN=SYNCRIP PE=1 SV=2	-3.31651
TAF15	0.0419592	0.0686904	8.01673e+07	6.35629e+07	7.53913e+07	8.79128e+07	1.27285e+08	1.24942e+08	TATA-binding protein-associated factor 2N OS=Homo sapiens OX=9606 GN=TAF15 PE=1 SV=1	0.634396
TAF4	0.087514	0.124419	380487	296984	304772	130186	284819	215685	Transcription initiation factor TFIID subunit 4 OS=Homo sapiens OX=9606 GN=TAF4 PE=1 SV=2	-0.639145
TALDO1	0.256091	0.313183	780776	1.43824e+06	235941	431939	392080	228331	Transaldolase OS=Homo sapiens OX=9606 GN=TALDO1 PE=1 SV=2	-1.22208
TAOK2	0.38697	0.440322	294653	282591	196280	242116	336432	318234	Serine/threonine-protein kinase TAO2 OS=Homo sapiens OX=9606 GN=TAOK2 PE=1 SV=2	0.213311
TARDBP	2.82689e-05	0.00123896	2.88592e+06	2.77372e+06	2.7549e+06	788001	850569	561510	TAR DNA-binding protein 43 OS=Homo sapiens OX=9606 GN=TARDBP PE=1 SV=1	-1.93533
TARS1	0.270702	0.328931	280007	225445	176885	305791	301043	226311	Threonine--tRNA ligase 1, cytoplasmic OS=Homo sapiens OX=9606 GN=TARS1 PE=1 SV=3	0.28808
TASOR	0.00843401	0.024535	3.56844e+06	2.29261e+06	2.74332e+06	756645	921907	1.19693e+06	Protein TASOR OS=Homo sapiens OX=9606 GN=TASOR PE=1 SV=3	-1.58126
TBC1D3E	0.117677	0.160653	711363	325818	419503	598397	870734	1.11433e+06	TBC1 domain family member 3E OS=Homo sapiens OX=9606 GN=TBC1D3E PE=2 SV=1	0.826615
TBCA	0.0149763	0.0327516	312791	404562	344137	227708	117159	80079.9	Tubulin-specific chaperone A OS=Homo sapiens OX=9606 GN=TBCA PE=1 SV=3	-1.32073
TBL3	0.00743139	0.022705	4.55116e+06	3.39287e+06	4.30682e+06	122431	185118	268853	Transducin beta-like protein 3 OS=Homo sapiens OX=9606 GN=TBL3 PE=1 SV=2	-4.40966
TCP1	0.0581977	0.0897686	2.37015e+06	2.6876e+06	1.83063e+06	3.16772e+06	3.48491e+06	2.78058e+06	T-complex protein 1 subunit alpha OS=Homo sapiens OX=9606 GN=TCP1 PE=1 SV=1	0.453583
TDRD7	0.564034	0.615353	292943	202626	199367	196305	269130	317487	Tudor domain-containing protein 7 OS=Homo sapiens OX=9606 GN=TDRD7 PE=1 SV=2	0.171991
TEFM	0.0174025	0.0361088	155119	125363	115724	0	54368.6	65908.3	Transcription elongation factor, mitochondrial OS=Homo sapiens OX=9606 GN=TEFM PE=1 SV=1	-1.71987
TERF2	0.000141023	0.00248738	875966	751581	739690	116055	149560	158655	Telomeric repeat-binding factor 2 OS=Homo sapiens OX=9606 GN=TERF2 PE=1 SV=3	-2.48014
TERF2IP	0.00153933	0.00978241	816760	932926	770727	256416	0	0	Telomeric repeat-binding factor 2-interacting protein 1 OS=Homo sapiens OX=9606 GN=TERF2IP PE=1 SV=1	-3.29709
TFB1M	0.00315542	0.0144275	177106	148861	177290	0	0	0	Dimethyladenosine transferase 1, mitochondrial OS=Homo sapiens OX=9606 GN=TFB1M PE=1 SV=1	-17.356
TFIP11	0.00492773	0.018367	8.87369e+06	6.90799e+06	8.09197e+06	327728	446291	183775	Tuftelin-interacting protein 11 OS=Homo sapiens OX=9606 GN=TFIP11 PE=1 SV=1	-4.63956
TGIF2LY	0.0588111	0.0906048	1.25434e+06	1478155	1.38399e+06	1.52714e+06	1.81161e+06	2.02959e+06	Homeobox protein TGIF2LY OS=Homo sapiens OX=9606 GN=TGIF2LY PE=1 SV=1	0.383061
THBS1	0.00288437	0.0140461	34143.2	0	55090.9	157305	169986	134607	Thrombospondin-1 OS=Homo sapiens OX=9606 GN=THBS1 PE=1 SV=2	2.37187
THOC1	0.028895	0.0510748	477344	292279	327201	41410.2	39389	60393	THO complex subunit 1 OS=Homo sapiens OX=9606 GN=THOC1 PE=1 SV=1	-2.95757
THOC2	0.215414	0.269745	541140	0	396844	0	0	75651.2	THO complex subunit 2 OS=Homo sapiens OX=9606 GN=THOC2 PE=1 SV=2	-3.63208
THOC3	0.00250084	0.0128687	271582	214497	212472	89297.5	100586	66540.6	THO complex subunit 3 OS=Homo sapiens OX=9606 GN=THOC3 PE=1 SV=1	-1.44582
THOC5	9.75061e-05	0.00210051	419105	348528	373181	0	0	34009.1	THO complex subunit 5 homolog OS=Homo sapiens OX=9606 GN=THOC5 PE=1 SV=2	-5.06788
THOC6	0.42265	0.474548	366222	0	0	0	0	0	THO complex subunit 6 homolog OS=Homo sapiens OX=9606 GN=THOC6 PE=1 SV=1	-16.8974
THRAP3	0.0118211	0.0282949	4.82315e+08	3.43654e+08	3.66727e+08	4.9134e+06	8.95074e+06	8.68858e+06	Thyroid hormone receptor-associated protein 3 OS=Homo sapiens OX=9606 GN=THRAP3 PE=1 SV=2	-5.72478
TIAL1	0.979482	0.983351	578427	426850	502962	359553	633402	522736	Nucleolysin TIAR OS=Homo sapiens OX=9606 GN=TIAL1 PE=1 SV=1	0.00710996
TIMM50	1.17258e-06	0.000354612	262575	242886	234952	1.04022e+06	1.02113e+06	992090	Mitochondrial import inner membrane translocase subunit TIM50 OS=Homo sapiens OX=9606 GN=TIMM50 PE=1 SV=2	2.04403
TJP1	0.358553	0.414255	0	65315.1	69389.1	53088.3	71765.2	85657.7	Tight junction protein ZO-1 OS=Homo sapiens OX=9606 GN=TJP1 PE=1 SV=3	0.644091
TKT	0.0346589	0.0591951	1.08806e+06	857731	685504	505980	542701	352495	Transketolase OS=Homo sapiens OX=9606 GN=TKT PE=1 SV=3	-0.909131
TLR8	0.552309	0.604118	179367	82336.6	0	98639	149330	118503	Toll-like receptor 8 OS=Homo sapiens OX=9606 GN=TLR8 PE=1 SV=1	0.48576
TMEM199	0.231126	0.287156	2.34541e+06	1.28753e+06	1.82304e+06	1.83958e+06	2.66803e+06	2713613	Transmembrane protein 199 OS=Homo sapiens OX=9606 GN=TMEM199 PE=1 SV=1	0.404404
TMOD3	0.0326341	0.0567414	41236.9	63262.9	85065.8	537087	378490	691900	Tropomodulin-3 OS=Homo sapiens OX=9606 GN=TMOD3 PE=1 SV=1	3.08401
TMPO	0.667446	0.711085	621767	477686	450642	599126	531194	256778	Lamina-associated polypeptide 2, isoforms beta/gamma OS=Homo sapiens OX=9606 GN=TMPO PE=1 SV=2	-0.160287
TNRC6B	0.000336477	0.00372965	3.27575e+06	2.76735e+06	3.12926e+06	1.06375e+06	1.1934e+06	1.28728e+06	Trinucleotide repeat-containing gene 6B protein OS=Homo sapiens OX=9606 GN=TNRC6B PE=1 SV=4	-1.37174
TOP1	0.000744531	0.00610515	2.46151e+06	1.84302e+06	1.90822e+06	149519	275678	220922	DNA topoisomerase 1 OS=Homo sapiens OX=9606 GN=TOP1 PE=1 SV=2	-3.26535
TOR1AIP1	0.0030506	0.0143755	74558	53454.6	46536.5	120191	109699	120806	Torsin-1A-interacting protein 1 OS=Homo sapiens OX=9606 GN=TOR1AIP1 PE=1 SV=2	1.00657
TOR4A	0.00706586	0.0223401	231069	209338	171994	0	0	0	Torsin-4A OS=Homo sapiens OX=9606 GN=TOR4A PE=1 SV=2	-17.6392
TOX4	0.00146039	0.00950442	3.07761e+06	2.84144e+06	2.69385e+06	991498	1.49543e+06	1.47408e+06	TOX high mobility group box family member 4 OS=Homo sapiens OX=9606 GN=TOX4 PE=1 SV=1	-1.12063
TPD52	0.000495262	0.00473292	4.19853e+06	3.82479e+06	3.33336e+06	1.33274e+09	1.39102e+09	1.28844e+09	Tumor protein D52 OS=Homo sapiens OX=9606 GN=TPD52 PE=1 SV=2	8.46471
TPD52L1	0.00474182	0.0179371	4.47519e+07	2.65188e+07	3.33433e+07	3.62044e+09	4.48769e+09	4.48074e+09	Tumor protein D53 OS=Homo sapiens OX=9606 GN=TPD52L1 PE=1 SV=1	6.91093
TPD52L2	0.00371888	0.0158084	5.98276e+06	4.30055e+06	5.93563e+06	9.02399e+08	1.11103e+09	1.05339e+09	Tumor protein D54 OS=Homo sapiens OX=9606 GN=TPD52L2 PE=1 SV=2	7.56292
TPI1	0.00294813	0.0141399	2.24333e+07	2.4601e+07	2.06706e+07	1.153e+07	7.10985e+06	4.77588e+06	Triosephosphate isomerase OS=Homo sapiens OX=9606 GN=TPI1 PE=1 SV=3	-1.53178
TPM2	0.00327683	0.0147331	0	0	0	228699	207404	253034	Tropomyosin beta chain OS=Homo sapiens OX=9606 GN=TPM2 PE=1 SV=1	17.8095
TPM3	0.0081668	0.0240639	1.0411e+06	958509	712738	3.70597e+06	2650770	4.55818e+06	Tropomyosin alpha-3 chain OS=Homo sapiens OX=9606 GN=TPM3 PE=1 SV=2	2.00869
TPM4	0.00439625	0.0170699	7.07401e+06	7.38283e+06	4.95049e+06	1.996e+07	1.49086e+07	2.14473e+07	Tropomyosin alpha-4 chain OS=Homo sapiens OX=9606 GN=TPM4 PE=1 SV=3	1.53694
TPT1-like protein OS=Homo sapiens OX=9606	0.818736	0.843969	82360.7	94862.3	0	173602	47474	0	TPT1-like protein OS=Homo sapiens OX=9606 PE=2 SV=2	0.31897
TRA2A	0.0181998	0.036952	1.42625e+07	9.79107e+06	9.58203e+06	80380.9	244070	0	Transformer-2 protein homolog alpha OS=Homo sapiens OX=9606 GN=TRA2A PE=1 SV=1	-6.69583
TRA2B	0.00717021	0.0224168	3.74403e+07	3.102e+07	2.82333e+07	391965	1.06972e+06	717772	Transformer-2 protein homolog beta OS=Homo sapiens OX=9606 GN=TRA2B PE=1 SV=1	-5.47138
TRAF2	0.0590214	0.0908187	131559	78448.4	94667.1	145608	164733	230209	TNF receptor-associated factor 2 OS=Homo sapiens OX=9606 GN=TRAF2 PE=1 SV=2	0.827152
TRAFD1	0.00480356	0.0180631	0	0	23902.6	77710.1	130599	109664	TRAF-type zinc finger domain-containing protein 1 OS=Homo sapiens OX=9606 GN=TRAFD1 PE=1 SV=1	3.7335
TRIM11	0.437912	0.490029	1.15678e+06	1.12541e+06	1.22895e+06	1.10004e+06	1436705	1.23877e+06	E3 ubiquitin-protein ligase TRIM11 OS=Homo sapiens OX=9606 GN=TRIM11 PE=1 SV=2	0.104736
TRIM21	0.012213	0.028587	1.98322e+08	1.52366e+08	1.58331e+08	3.16221e+08	5.08826e+08	4.55354e+08	E3 ubiquitin-protein ligase TRIM21 OS=Homo sapiens OX=9606 GN=TRIM21 PE=1 SV=1	1.3308
TRIM24	0.414533	0.46833	223582	0	0	0	269566	274180	Transcription intermediary factor 1-alpha OS=Homo sapiens OX=9606 GN=TRIM24 PE=1 SV=3	1.28212
TRIM25	0.727368	0.766571	235226	240612	210943	215552	225916	265098	E3 ubiquitin/ISG15 ligase TRIM25 OS=Homo sapiens OX=9606 GN=TRIM25 PE=1 SV=2	0.0409745
TRIM27	0.00255765	0.0130031	1.4646e+06	1.01285e+06	1.03321e+06	204687	0	107481	Zinc finger protein RFP OS=Homo sapiens OX=9606 GN=TRIM27 PE=1 SV=1	-3.49134
TRIM28	0.00182193	0.0106182	7.60075e+06	6.7229e+06	6.48746e+06	1.07982e+07	1.2549e+07	1.12471e+07	Transcription intermediary factor 1-beta OS=Homo sapiens OX=9606 GN=TRIM28 PE=1 SV=5	0.733175
TRIM38	0.89133	0.909432	208236	147723	78021.2	161268	88173.3	206843	E3 ubiquitin-protein ligase TRIM38 OS=Homo sapiens OX=9606 GN=TRIM38 PE=1 SV=1	0.0723051
TRIM4	0.0392774	0.0652981	0	0	0	165517	329885	217267	E3 ubiquitin-protein ligase TRIM4 OS=Homo sapiens OX=9606 GN=TRIM4 PE=1 SV=2	17.8579
TRIM41	8.56122e-05	0.00204137	274410	250308	297171	36275.7	50521.2	34599.8	E3 ubiquitin-protein ligase TRIM41 OS=Homo sapiens OX=9606 GN=TRIM41 PE=1 SV=3	-2.75918
TRIM8	0.337892	0.395089	2.11619e+06	716165	1.21036e+06	718388	931000	858697	E3 ubiquitin-protein ligase TRIM8 OS=Homo sapiens OX=9606 GN=TRIM8 PE=1 SV=2	-0.688739
TRIP6	0.0827132	0.11916	4.13276e+06	4.01376e+06	4.05803e+06	5.47814e+06	8.64389e+06	8.98778e+06	Thyroid receptor-interacting protein 6 OS=Homo sapiens OX=9606 GN=TRIP6 PE=1 SV=3	0.921086
TRIR	0.00383137	0.0161292	653654	468758	417927	100571	42917.3	0	Telomerase RNA component interacting RNase OS=Homo sapiens OX=9606 GN=TRIR PE=1 SV=1	-3.42422
TRNP1	0.75862	0.790333	527497	421876	557982	454470	510820	600548	TMF-regulated nuclear protein 1 OS=Homo sapiens OX=9606 GN=TRNP1 PE=2 SV=2	0.0549156
TUBA1A	5.69107e-05	0.00160505	8.42246e+07	7.05287e+07	7.19041e+07	3.56473e+08	4.12106e+08	4.00835e+08	Tubulin alpha-1A chain OS=Homo sapiens OX=9606 GN=TUBA1A PE=1 SV=1	2.3672
TUBA4A	0.20916	0.263471	584757	463280	490511	4.87191e+06	4.72368e+06	2.03335e+07	Tubulin alpha-4A chain OS=Homo sapiens OX=9606 GN=TUBA4A PE=1 SV=1	4.2819
TUBB	0.000581862	0.005187	2.66901e+07	2.50623e+07	2.29145e+07	60904645	7.56715e+07	6.93956e+07	Tubulin beta chain OS=Homo sapiens OX=9606 GN=TUBB PE=1 SV=2	1.4639
TUBB2A	0.00315566	0.0144275	130123	0	0	385267	350184	312480	Tubulin beta-2A chain OS=Homo sapiens OX=9606 GN=TUBB2A PE=1 SV=1	3.00957
TUBB4A	0.00643553	0.0211544	557701	1.18274e+06	777262	1.89395e+06	2606538	2.43796e+06	Tubulin beta-4A chain OS=Homo sapiens OX=9606 GN=TUBB4A PE=1 SV=2	1.4625
TUBB4B	0.000367942	0.00386491	1.59282e+08	1.52498e+08	1.39201e+08	3.89122e+08	4.70809e+08	4.17015e+08	Tubulin beta-4B chain OS=Homo sapiens OX=9606 GN=TUBB4B PE=1 SV=1	1.50156
TUFM	0.00644689	0.0211544	1.32592e+07	1.15557e+07	1.17849e+07	1.72231e+07	2.05158e+07	1.74517e+07	Elongation factor Tu, mitochondrial OS=Homo sapiens OX=9606 GN=TUFM PE=1 SV=2	0.592587
TXLNB	0.935598	0.945372	598240	565730	741364	559032	812883	559302	Beta-taxilin OS=Homo sapiens OX=9606 GN=TXLNB PE=1 SV=3	0.0194652
TXN	0.0704618	0.104623	2.67227e+06	2.04957e+06	2.04162e+06	1.93135e+06	1.46572e+06	1.33367e+06	Thioredoxin OS=Homo sapiens OX=9606 GN=TXN PE=1 SV=3	-0.515696
TXNDC5	0.0781038	0.114235	727347	773058	545669	582554	410322	318150	Thioredoxin domain-containing protein 5 OS=Homo sapiens OX=9606 GN=TXNDC5 PE=1 SV=2	-0.64216
TXNL1	0.0448098	0.072184	218067	251186	162279	154626	74846.3	52943.3	Thioredoxin-like protein 1 OS=Homo sapiens OX=9606 GN=TXNL1 PE=1 SV=3	-1.16103
TYK2	0.608131	0.656142	227287	183602	141266	151071	228450	233337	Non-receptor tyrosine-protein kinase TYK2 OS=Homo sapiens OX=9606 GN=TYK2 PE=1 SV=3	0.150479
U2AF1	0.0220033	0.0427221	1.50939e+07	9.237e+06	1.1687e+07	670476	1.27655e+06	1.04063e+06	Splicing factor U2AF 35 kDa subunit OS=Homo sapiens OX=9606 GN=U2AF1 PE=1 SV=3	-3.59162
U2AF2	0.00240388	0.0125763	2.59539e+07	2.18676e+07	2.41907e+07	239688	513504	448747	Splicing factor U2AF 65 kDa subunit OS=Homo sapiens OX=9606 GN=U2AF2 PE=1 SV=4	-5.9048
U2SURP	0.0181092	0.0368269	1.43067e+08	9.6106e+07	1.00509e+08	2.96396e+06	4.16721e+06	3.70632e+06	U2 snRNP-associated SURP motif-containing protein OS=Homo sapiens OX=9606 GN=U2SURP PE=1 SV=2	-4.97008
UBA1	0.113067	0.155192	2.49928e+06	2.83937e+06	1.56158e+06	1.782e+06	1.40126e+06	682170	Ubiquitin-like modifier-activating enzyme 1 OS=Homo sapiens OX=9606 GN=UBA1 PE=1 SV=3	-0.836014
UBAP2L	0.985635	0.987189	165839	118644	220774	144040	175146	187925	Ubiquitin-associated protein 2-like OS=Homo sapiens OX=9606 GN=UBAP2L PE=1 SV=2	0.0052834
UBE2K	0.069203	0.103115	158207	213619	123258	120987	67546.7	28202.5	Ubiquitin-conjugating enzyme E2 K OS=Homo sapiens OX=9606 GN=UBE2K PE=1 SV=3	-1.19172
UBE2NL	0.358847	0.414255	333326	321869	242512	327981	242296	119947	Putative ubiquitin-conjugating enzyme E2 N-like OS=Homo sapiens OX=9606 GN=UBE2NL PE=1 SV=1	-0.379177
UBE2V1	0.00573684	0.0197068	215791	243179	112507	723076	1.21072e+06	1.08108e+06	Ubiquitin-conjugating enzyme E2 variant 1 OS=Homo sapiens OX=9606 GN=UBE2V1 PE=1 SV=2	2.39932
UFD1	0.995441	0.996225	76137.8	0	0	0	76795.2	0	Ubiquitin recognition factor in ER-associated degradation protein 1 OS=Homo sapiens OX=9606 GN=UFD1 PE=1 SV=3	0.0124021
UFL1	0.352451	0.408354	458534	464334	511780	431766	562517	636423	E3 UFM1-protein ligase 1 OS=Homo sapiens OX=9606 GN=UFL1 PE=1 SV=2	0.1848
UPF1	0.0128764	0.0293662	3.27584e+07	2.27872e+07	2.69294e+07	2.34732e+06	2.41164e+06	2.14643e+06	Regulator of nonsense transcripts 1 OS=Homo sapiens OX=9606 GN=UPF1 PE=1 SV=2	-3.57816
UPP1	0.0889029	0.126111	695358	598712	373617	408820	301771	214714	Uridine phosphorylase 1 OS=Homo sapiens OX=9606 GN=UPP1 PE=1 SV=1	-0.849847
URB1	0.751598	0.78624	400887	268292	317850	272103	347770	427390	Nucleolar pre-ribosomal-associated protein 1 OS=Homo sapiens OX=9606 GN=URB1 PE=1 SV=4	0.0854608
USO1	0.269338	0.327587	311718	0	162507	286203	297791	298764	General vesicular transport factor p115 OS=Homo sapiens OX=9606 GN=USO1 PE=1 SV=2	0.896443
USP10	0.000160472	0.00262846	710290	718116	871891	39543.9	29934.3	0	Ubiquitin carboxyl-terminal hydrolase 10 OS=Homo sapiens OX=9606 GN=USP10 PE=1 SV=2	-5.04906
USP15	0.0782019	0.114247	181125	119488	121112	167533	246828	229734	Ubiquitin carboxyl-terminal hydrolase 15 OS=Homo sapiens OX=9606 GN=USP15 PE=1 SV=3	0.61097
USP16	0.506187	0.557991	1.79096e+06	1697278	2.665e+06	1753838	2372986	3125219	Ubiquitin carboxyl-terminal hydrolase 16 OS=Homo sapiens OX=9606 GN=USP16 PE=1 SV=1	0.237041
USP39	0.00100433	0.00745695	3.79788e+06	3.4218e+06	3.72517e+06	36634.2	33601.9	46816.7	U4/U6.U5 tri-snRNP-associated protein 2 OS=Homo sapiens OX=9606 GN=USP39 PE=1 SV=2	-6.54691
UTP11	0.00570007	0.0196428	906267	684836	804244	27734.6	0	32757.6	Probable U3 small nucleolar RNA-associated protein 11 OS=Homo sapiens OX=9606 GN=UTP11 PE=1 SV=2	-5.30727
UTP14A	0.00361182	0.0156144	3.37164e+06	2.21174e+06	2.23732e+06	374499	149122	129686	U3 small nucleolar RNA-associated protein 14 homolog A OS=Homo sapiens OX=9606 GN=UTP14A PE=1 SV=1	-3.58146
UTP15	0.00645921	0.0211544	1.30404e+06	988466	1.25147e+06	28849.5	0	0	U3 small nucleolar RNA-associated protein 15 homolog OS=Homo sapiens OX=9606 GN=UTP15 PE=1 SV=3	-6.94053
UTP18	0.0124448	0.0286888	1.21866e+07	8.60379e+06	9.19958e+06	116589	229243	184219	U3 small nucleolar RNA-associated protein 18 homolog OS=Homo sapiens OX=9606 GN=UTP18 PE=1 SV=3	-5.8222
UTP3	0.0151136	0.0328583	2.46627e+06	1.96075e+06	3.04879e+06	0	101923	0	Something about silencing protein 10 OS=Homo sapiens OX=9606 GN=UTP3 PE=1 SV=1	-6.19663
UTP4	0.000366478	0.00386491	4.39916e+06	3.34119e+06	3.54949e+06	30081.6	0	207674	U3 small nucleolar RNA-associated protein 4 homolog OS=Homo sapiens OX=9606 GN=UTP4 PE=1 SV=1	-5.56938
UTP6	0.0210299	0.0413761	6.74956e+06	4.49559e+06	4.5779e+06	292723	229058	318010	U3 small nucleolar RNA-associated protein 6 homolog OS=Homo sapiens OX=9606 GN=UTP6 PE=2 SV=2	-4.23585
VAT1	0.364504	0.420022	176095	149839	152419	203475	73553.1	57040.7	Synaptic vesicle membrane protein VAT-1 homolog OS=Homo sapiens OX=9606 GN=VAT1 PE=1 SV=2	-0.517925
VCP	0.0230076	0.0435159	4.51574e+06	4.84472e+06	4.34355e+06	3.3446e+06	4.04293e+06	3.32891e+06	Transitional endoplasmic reticulum ATPase OS=Homo sapiens OX=9606 GN=VCP PE=1 SV=4	-0.354772
VDAC1	0.136951	0.182828	1.16623e+06	963061	743837	925679	229934	330767	Voltage-dependent anion-selective channel protein 1 OS=Homo sapiens OX=9606 GN=VDAC1 PE=1 SV=2	-0.950818
VDAC2	0.0917337	0.129261	440103	417135	358894	747051	682487	435595	Voltage-dependent anion-selective channel protein 2 OS=Homo sapiens OX=9606 GN=VDAC2 PE=1 SV=2	0.616977
VIRMA	0.017916	0.0364923	288710	189842	203992	0	0	0	Protein virilizer homolog OS=Homo sapiens OX=9606 GN=VIRMA PE=1 SV=2	-17.7956
VPS35	0.0629023	0.0957471	344211	202892	317559	358345	532146	555509	Vacuolar protein sorting-associated protein 35 OS=Homo sapiens OX=9606 GN=VPS35 PE=1 SV=2	0.741857
WBP11	0.00935039	0.0259068	1.29306e+07	9.21668e+06	1.10703e+07	92761.7	183239	47130.3	WW domain-binding protein 11 OS=Homo sapiens OX=9606 GN=WBP11 PE=1 SV=1	-6.68368
WDR1	NA	NA	0	0	0	0	0	0	WD repeat-containing protein 1 OS=Homo sapiens OX=9606 GN=WDR1 PE=1 SV=4	0
WDR12	0.00118396	0.00809041	1.28843e+06	1.22212e+06	1.38062e+06	98204.2	121324	101638	Ribosome biogenesis protein WDR12 OS=Homo sapiens OX=9606 GN=WDR12 PE=1 SV=2	-3.5988
WDR3	0.0419059	0.0686904	2.00329e+06	905465	1.33743e+06	480098	267438	564847	WD repeat-containing protein 3 OS=Homo sapiens OX=9606 GN=WDR3 PE=1 SV=1	-1.69398
WDR33	0.0109518	0.0276184	6.69896e+06	5.27116e+06	5.65744e+06	2.67189e+06	3.55638e+06	3.88079e+06	pre-mRNA 3' end processing protein WDR33 OS=Homo sapiens OX=9606 GN=WDR33 PE=1 SV=2	-0.802184
WDR36	0.0144181	0.0318498	1.11281e+07	7.31952e+06	9.27703e+06	203994	392164	190635	WD repeat-containing protein 36 OS=Homo sapiens OX=9606 GN=WDR36 PE=1 SV=1	-5.13904
WDR43	0.000931536	0.00723942	6.89934e+06	6.27569e+06	6.87869e+06	360656	331402	289222	WD repeat-containing protein 43 OS=Homo sapiens OX=9606 GN=WDR43 PE=1 SV=3	-4.35306
WDR46	0.00319316	0.0145466	4.87529e+06	4.00619e+06	4.59321e+06	36326.6	0	0	WD repeat-containing protein 46 OS=Homo sapiens OX=9606 GN=WDR46 PE=1 SV=3	-8.53489
WDR75	0.00018688	0.00281618	2.54402e+06	1.99083e+06	2.24811e+06	139311	55843.9	136787	WD repeat-containing protein 75 OS=Homo sapiens OX=9606 GN=WDR75 PE=1 SV=1	-4.3529
WDR77	0.00434881	0.0170699	1.28702e+07	1.07507e+07	1.23931e+07	4.04051e+06	6.74621e+06	6.4823e+06	Methylosome protein 50 OS=Homo sapiens OX=9606 GN=WDR77 PE=1 SV=1	-1.06037
WDR82	0.338829	0.395819	3.18015e+06	2.1835e+06	1.98701e+06	1.71485e+06	2.15589e+06	2.18043e+06	WD repeat-containing protein 82 OS=Homo sapiens OX=9606 GN=WDR82 PE=1 SV=1	-0.280658
WTAP	0.000777443	0.00629382	628666	459235	619298	35942.8	0	66020.2	Pre-mRNA-splicing regulator WTAP OS=Homo sapiens OX=9606 GN=WTAP PE=1 SV=2	-4.06547
XAB2	1.56404e-05	0.00119186	3.59993e+06	3.18363e+06	3.43793e+06	224256	341819	286341	Pre-mRNA-splicing factor SYF1 OS=Homo sapiens OX=9606 GN=XAB2 PE=1 SV=2	-3.5839
XIRP1	0.000283037	0.00353441	416832	393460	488037	56663	78055.8	89419.1	Xin actin-binding repeat-containing protein 1 OS=Homo sapiens OX=9606 GN=XIRP1 PE=1 SV=1	-2.53418
XPO1	0.958843	0.966447	154970	202614	152051	296471	228175	0	Exportin-1 OS=Homo sapiens OX=9606 GN=XPO1 PE=1 SV=1	0.0418786
XPOT	9.40102e-05	0.00207308	44354.2	0	0	424819	438091	501376	Exportin-T OS=Homo sapiens OX=9606 GN=XPOT PE=1 SV=2	4.94284
XRCC5	0.904825	0.920763	5.55828e+06	4.18525e+06	2.70911e+06	4.03541e+06	4.41343e+06	3.67928e+06	X-ray repair cross-complementing protein 5 OS=Homo sapiens OX=9606 GN=XRCC5 PE=1 SV=3	-0.0380943
XRCC6	0.0489752	0.0775501	3.71084e+06	2.91037e+06	3.63804e+06	2.72278e+06	2.77765e+06	2.41578e+06	X-ray repair cross-complementing protein 6 OS=Homo sapiens OX=9606 GN=XRCC6 PE=1 SV=2	-0.374044
XRN2	0.00383244	0.0161292	9.12039e+06	7.75612e+06	7.58046e+06	4.30018e+06	4.49099e+06	5.29437e+06	5'-3' exoribonuclease 2 OS=Homo sapiens OX=9606 GN=XRN2 PE=1 SV=1	-0.796031
YBX1	0.0106538	0.0272453	9.88605e+07	7.05171e+07	8.58554e+07	7.00927e+06	9.65871e+06	8.05387e+06	Y-box-binding protein 1 OS=Homo sapiens OX=9606 GN=YBX1 PE=1 SV=3	-3.36796
YBX3	1.02714e-05	0.00119186	1.08568e+06	1.01581e+06	1.0235e+06	60723.3	45534.3	132925	Y-box-binding protein 3 OS=Homo sapiens OX=9606 GN=YBX3 PE=1 SV=4	-3.70765
YLPM1	0.125093	0.169683	1.19453e+07	9.20474e+06	9.30879e+06	5.66e+06	8.57708e+06	8.55739e+06	YLP motif-containing protein 1 OS=Homo sapiens OX=9606 GN=YLPM1 PE=1 SV=4	-0.418177
YTHDC1	0.00865412	0.0246942	712119	526761	705305	0	0	0	YTH domain-containing protein 1 OS=Homo sapiens OX=9606 GN=YTHDC1 PE=1 SV=3	-19.3058
YTHDC2	0.0274779	0.0496617	445215	702899	264546	0	31353.2	70473.6	3'-5' RNA helicase YTHDC2 OS=Homo sapiens OX=9606 GN=YTHDC2 PE=1 SV=2	-3.79419
YTHDF2	0.0944819	0.132546	4.29922e+06	2.6914e+06	3.97769e+06	2.62512e+06	2.70265e+06	2.3482e+06	YTH domain-containing family protein 2 OS=Homo sapiens OX=9606 GN=YTHDF2 PE=1 SV=2	-0.514921
YTHDF3	0.297347	0.356536	269537	111867	188911	120740	129191	129784	YTH domain-containing family protein 3 OS=Homo sapiens OX=9606 GN=YTHDF3 PE=1 SV=1	-0.58684
YWHAB	0.00681331	0.0217036	2.18535e+06	1.68401e+06	1.23283e+06	3.45096e+06	3.5509e+06	3.02157e+06	14-3-3 protein beta/alpha OS=Homo sapiens OX=9606 GN=YWHAB PE=1 SV=3	0.974189
YWHAE	0.00203607	0.0112515	8.63552e+06	8.51129e+06	5.29837e+06	2.46858e+07	2.32701e+07	1.88438e+07	14-3-3 protein epsilon OS=Homo sapiens OX=9606 GN=YWHAE PE=1 SV=1	1.57344
YWHAG	2.29412e-05	0.00123896	1.4519e+06	1.4291e+06	828690	7.07643e+06	6.96543e+06	6.59654e+06	14-3-3 protein gamma OS=Homo sapiens OX=9606 GN=YWHAG PE=1 SV=2	2.47596
YWHAH	1.08681e-05	0.00119186	576219	527630	318840	3.06408e+06	3.2356e+06	3.25595e+06	14-3-3 protein eta OS=Homo sapiens OX=9606 GN=YWHAH PE=1 SV=4	2.74773
YWHAQ	0.368445	0.423795	233283	207689	0	262748	212620	197836	14-3-3 protein theta OS=Homo sapiens OX=9606 GN=YWHAQ PE=1 SV=1	0.610351
YWHAZ	0.0179046	0.0364923	1.19145e+07	1.16327e+07	7.72768e+06	2.1719e+07	1.9037e+07	1.58188e+07	14-3-3 protein zeta/delta OS=Homo sapiens OX=9606 GN=YWHAZ PE=1 SV=1	0.855154
YY1	0.0623079	0.0951843	185070	162801	205608	206088	247509	265844	Transcriptional repressor protein YY1 OS=Homo sapiens OX=9606 GN=YY1 PE=1 SV=2	0.378347
ZC2HC1A	0.000163374	0.00262846	5.4431e+06	4.44278e+06	5.50192e+06	400361	153569	350278	Zinc finger C2HC domain-containing protein 1A OS=Homo sapiens OX=9606 GN=ZC2HC1A PE=1 SV=2	-4.08898
ZC3H11A	0.162685	0.213829	1.3194e+06	973342	1.27844e+06	1.19786e+06	1.9614e+06	1.68575e+06	Zinc finger CCCH domain-containing protein 11A OS=Homo sapiens OX=9606 GN=ZC3H11A PE=1 SV=3	0.4401
ZC3H13	0.0307153	0.0536989	235262	337002	446221	0	0	0	Zinc finger CCCH domain-containing protein 13 OS=Homo sapiens OX=9606 GN=ZC3H13 PE=1 SV=1	-18.373
ZC3H14	0.594645	0.643777	1.0458e+07	9.45072e+06	1.03082e+07	9.53866e+06	1.25458e+07	9.86885e+06	Zinc finger CCCH domain-containing protein 14 OS=Homo sapiens OX=9606 GN=ZC3H14 PE=1 SV=1	0.0806078
ZC3H18	0.00198246	0.0110513	5.71875e+06	4.9217e+06	5.46676e+06	110041	129054	140017	Zinc finger CCCH domain-containing protein 18 OS=Homo sapiens OX=9606 GN=ZC3H18 PE=1 SV=2	-5.40893
ZC3H8	0.00670985	0.0216452	268923	199811	180429	39550.7	79178.5	73180	Zinc finger CCCH domain-containing protein 8 OS=Homo sapiens OX=9606 GN=ZC3H8 PE=1 SV=2	-1.75814
ZC3HAV1	0.00981883	0.0262179	3.34333e+06	1.94218e+06	2.72822e+06	635989	904587	739134	Zinc finger CCCH-type antiviral protein 1 OS=Homo sapiens OX=9606 GN=ZC3HAV1 PE=1 SV=3	-1.81362
ZCCHC3	0.0110786	0.0277729	792448	542071	656550	26765	0	0	Zinc finger CCHC domain-containing protein 3 OS=Homo sapiens OX=9606 GN=ZCCHC3 PE=1 SV=2	-6.21689
ZFP36L1	0.0309437	0.0539498	1.5914e+06	911152	1.33699e+06	160628	207805	196344	mRNA decay activator protein ZFP36L1 OS=Homo sapiens OX=9606 GN=ZFP36L1 PE=1 SV=1	-2.76517
ZFP37	0.899945	0.917266	112785	78243.9	75549.8	54795.8	100249	103587	Zinc finger protein 37 homolog OS=Homo sapiens OX=9606 GN=ZFP37 PE=2 SV=3	-0.043662
ZFR	0.000191615	0.00281618	2.24059e+06	1.93231e+06	2.20802e+06	636628	508531	378935	Zinc finger RNA-binding protein OS=Homo sapiens OX=9606 GN=ZFR PE=1 SV=2	-2.06581
ZGPAT	0.00718091	0.0224168	213660	105065	152973	307459	361334	376888	Zinc finger CCCH-type with G patch domain-containing protein OS=Homo sapiens OX=9606 GN=ZGPAT PE=1 SV=3	1.1485
ZNF143	0.0736235	0.108451	823477	793509	850719	1.24641e+06	2.12722e+06	1.74268e+06	Zinc finger protein 143 OS=Homo sapiens OX=9606 GN=ZNF143 PE=1 SV=2	1.05193
ZNF24	0.121195	0.164747	0	258831	341678	304092	678122	496546	Zinc finger protein 24 OS=Homo sapiens OX=9606 GN=ZNF24 PE=1 SV=4	1.30013
ZNF326	0.763282	0.793239	8.28154e+06	6.42251e+06	6.94765e+06	5.59456e+06	7.59922e+06	7.61657e+06	DBIRD complex subunit ZNF326 OS=Homo sapiens OX=9606 GN=ZNF326 PE=1 SV=2	-0.0571788
ZNF391	0.065264	0.0986349	426637	138322	440613	514856	675579	650560	Zinc finger protein 391 OS=Homo sapiens OX=9606 GN=ZNF391 PE=2 SV=2	0.872467
ZNF436	0.0140321	0.0313441	225678	202386	136805	312372	448530	413723	Zinc finger protein 436 OS=Homo sapiens OX=9606 GN=ZNF436 PE=1 SV=2	1.05621
ZNF566	0.00262345	0.0131795	518863	272176	274165	1.07906e+06	957804	922448	Zinc finger protein 566 OS=Homo sapiens OX=9606 GN=ZNF566 PE=1 SV=1	1.47413
ZNF572	0.214883	0.269611	358342	276572	264769	294926	398418	510646	Zinc finger protein 572 OS=Homo sapiens OX=9606 GN=ZNF572 PE=1 SV=1	0.420333
ZNF638	0.000327501	0.00372965	2.54359e+06	2.04093e+06	2.09789e+06	330077	420061	284071	Zinc finger protein 638 OS=Homo sapiens OX=9606 GN=ZNF638 PE=1 SV=2	-2.69184
ZNF639	0.192473	0.246606	1.06956e+06	706076	903614	894268	1.35455e+06	1.25003e+06	Zinc finger protein 639 OS=Homo sapiens OX=9606 GN=ZNF639 PE=1 SV=1	0.385049
ZNF655	0.205053	0.259584	56199	79468.3	0	66753.7	108781	80903.3	Zinc finger protein 655 OS=Homo sapiens OX=9606 GN=ZNF655 PE=1 SV=3	0.918522
ZRANB2	0.746776	0.782483	2.53765e+06	1.67143e+06	1.46379e+06	1.05809e+06	2.73862e+06	2.5216e+06	Zinc finger Ran-binding domain-containing protein 2 OS=Homo sapiens OX=9606 GN=ZRANB2 PE=1 SV=2	0.15546
ZSWIM5	0.0446851	0.0720943	0	0	0	661763	458975	303075	Zinc finger SWIM domain-containing protein 5 OS=Homo sapiens OX=9606 GN=ZSWIM5 PE=2 SV=2	18.8564
ZYX	0.0295206	0.0519677	6.48043e+06	6.99524e+06	5.71769e+06	9.06882e+06	1.3897e+07	1.52543e+07	Zyxin OS=Homo sapiens OX=9606 GN=ZYX PE=1 SV=1	0.993725
