# Supplementary material for: Transcriptomic Analyses of the Adenoma-Carcinoma Sequence Identify Hallmarks Associated With the Onset of Colorectal Cancer
Source: Front Oncol. 2021 Aug 11;11:704531. doi: 10.3389/fonc.2021.704531 (PMC8387103; doi:10.3389/fonc.2021.704531)
Supplement: Supplementary file 9 [file Table_8.xlsx]

## Sheet: RKO_KEGG_ms67
	ID	Description	GeneRatio	BgRatio	pvalue	p.adjust	qvalue	geneID	Count	category
hsa05216	hsa05216	Thyroid cancer	1/44	37/8078	0.183345	0.492068	0.432431	TPM3	1	cancer
hsa05219	hsa05219	Bladder cancer	1/44	41/8078	0.201077	0.492068	0.432431	THBS1	1	cancer
hsa05205	hsa05205	Proteoglycans in cancer	1/44	205/8078	0.678284	0.690962	0.607219	THBS1	1	cancer
hsa05206	hsa05206	MicroRNAs in cancer	1/44	310/8078	0.822091	0.822091	0.722455	THBS1	1	cancer
hsa04530	hsa04530	Tight junction	4/44	169/8078	0.013093	0.178393	0.156772	MYL9/TUBA1A/RAP2C/MYL12B	4	Cellular Processes
hsa04540	hsa04540	Gap junction	2/44	88/8078	0.082715	0.391997	0.344488	TUBA1A/TUBB2A	2	Cellular Processes
hsa04145	hsa04145	Phagosome	7/44	152/8078	1.55441e-05	0.00169431	0.00148896	HLA-C/THBS1/TUBA1A/SEC61A1/DYNC1H1/DYNC1I2/TUBB2A	7	Cellular Processes
hsa03013	hsa03013	RNA transport	5/44	186/8078	0.00321585	0.0878783	0.0772276	NUP214/NUP205/NUP107/XPOT/NUP93	5	Cellular Processes
hsa04141	hsa04141	Protein processing in endoplasmic reticulum	3/44	171/8078	0.0656578	0.348353	0.306133	SEC61A1/DNAJB12/HSPA1L	3	Cellular Processes
hsa04510	hsa04510	Focal adhesion	3/44	201/8078	0.0957235	0.426983	0.375234	MYL9/THBS1/MYL12B	3	Cellular Processes
hsa03060	hsa03060	Protein export	1/44	23/8078	0.118202	0.444278	0.390433	SEC61A1	1	Cellular Processes
hsa04810	hsa04810	Regulation of actin cytoskeleton	2/44	218/8078	0.333898	0.501558	0.440771	MYL9/MYL12B	2	Cellular Processes
hsa04512	hsa04512	ECM-receptor interaction	1/44	88/8078	0.383225	0.533277	0.468645	THBS1	1	Cellular Processes
hsa04144	hsa04144	Endocytosis	2/44	252/8078	0.401054	0.533277	0.468645	HLA-C/HSPA1L	2	Cellular Processes
hsa04514	hsa04514	Cell adhesion molecules	1/44	149/8078	0.560173	0.592207	0.520433	HLA-C	1	Cellular Processes
hsa03040	hsa03040	Spliceosome	1/44	151/8078	0.565041	0.592207	0.520433	HSPA1L	1	Cellular Processes
hsa04914	hsa04914	Progesterone-mediated oocyte maturation	1/44	100/8078	0.422797	0.533277	0.468645	MAD2L1	1	endocrine
hsa04972	hsa04972	Pancreatic secretion	1/44	102/8078	0.429147	0.533277	0.468645	ATP2A2	1	endocrine
hsa04935	hsa04935	Growth hormone synthesis, secretion and action	1/44	119/8078	0.480433	0.575464	0.505719	MAP2K6	1	endocrine
hsa04962	hsa04962	Vasopressin-regulated water reabsorption	2/44	44/8078	0.0237335	0.215579	0.189451	DYNC1H1/DYNC1I2	2	endocrine
hsa05132	hsa05132	Salmonella infection	8/44	249/8078	4.93291e-05	0.00268844	0.0023626	AHNAK/MYL9/TUBA1A/DYNC1H1/MYL12B/DYNC1I2/TUBB2A/MAP2K6	8	immune
hsa05160	hsa05160	Hepatitis C	4/44	157/8078	0.0101937	0.178393	0.156772	DDX58/MX2/YWHAH/YWHAG	4	immune
hsa05130	hsa05130	Pathogenic Escherichia coli infection	4/44	197/8078	0.0217771	0.215579	0.189451	MYO1B/TUBA1A/TUBB2A/MYO1C	4	immune
hsa05169	hsa05169	Epstein-Barr virus infection	4/44	202/8078	0.023626	0.215579	0.189451	ISG15/DDX58/HLA-C/MAP2K6	4	immune
hsa05162	hsa05162	Measles	3/44	139/8078	0.039549	0.269427	0.236773	DDX58/MX2/HSPA1L	3	immune
hsa05131	hsa05131	Shigellosis	4/44	246/8078	0.0440178	0.282232	0.248026	BCL10/MYL9/UBE2V1/MYL12B	4	immune
hsa04622	hsa04622	RIG-I-like receptor signaling pathway	2/44	70/8078	0.0554537	0.318129	0.279573	ISG15/DDX58	2	immune
hsa04612	hsa04612	Antigen processing and presentation	2/44	78/8078	0.0671139	0.348353	0.306133	HLA-C/HSPA1L	2	immune
hsa04610	hsa04610	Complement and coagulation cascades	2/44	85/8078	0.0779234	0.386075	0.339284	CLU/PROS1	2	immune
hsa05165	hsa05165	Human papillomavirus infection	4/44	331/8078	0.104551	0.426983	0.375234	ISG15/MX2/HLA-C/THBS1	4	immune
hsa05170	hsa05170	Human immunodeficiency virus 1 infection	3/44	212/8078	0.107958	0.426983	0.375234	BST2/HLA-C/MAP2K6	3	immune
hsa05145	hsa05145	Toxoplasmosis	2/44	112/8078	0.123941	0.448516	0.394157	HSPA1L/MAP2K6	2	immune
hsa04670	hsa04670	Leukocyte transendothelial migration	2/44	114/8078	0.127574	0.448516	0.394157	MYL9/MYL12B	2	immune
hsa05171	hsa05171	Coronavirus disease - COVID-19	3/44	232/8078	0.131674	0.448516	0.394157	ISG15/DDX58/MX2	3	immune
hsa05020	hsa05020	Prion disease	3/44	273/8078	0.185265	0.492068	0.432431	TUBA1A/TUBB2A/HSPA1L	3	immune
hsa05330	hsa05330	Allograft rejection	1/44	38/8078	0.187814	0.492068	0.432431	HLA-C	1	immune
hsa05332	hsa05332	Graft-versus-host disease	1/44	42/8078	0.205451	0.492068	0.432431	HLA-C	1	immune
hsa05161	hsa05161	Hepatitis B	2/44	162/8078	0.220492	0.492068	0.432431	DDX58/MAP2K6	2	immune
hsa05164	hsa05164	Influenza A	2/44	171/8078	0.238654	0.492068	0.432431	DDX58/MX2	2	immune
hsa05110	hsa05110	Vibrio cholerae infection	1/44	50/8078	0.239609	0.492068	0.432431	SEC61A1	1	immune
hsa05144	hsa05144	Malaria	1/44	50/8078	0.239609	0.492068	0.432431	THBS1	1	immune
hsa05320	hsa05320	Autoimmune thyroid disease	1/44	53/8078	0.252045	0.495705	0.435627	HLA-C	1	immune
hsa05134	hsa05134	Legionellosis	1/44	57/8078	0.268318	0.495705	0.435627	HSPA1L	1	immune
hsa05416	hsa05416	Viral myocarditis	1/44	60/8078	0.280294	0.497448	0.437158	HLA-C	1	immune
hsa05167	hsa05167	Kaposi sarcoma-associated herpesvirus infection	2/44	193/8078	0.283326	0.497448	0.437158	HLA-C/MAP2K6	2	immune
hsa04664	hsa04664	Fc epsilon RI signaling pathway	1/44	68/8078	0.311303	0.501558	0.440771	MAP2K6	1	immune
hsa04662	hsa04662	B cell receptor signaling pathway	1/44	82/8078	0.362457	0.519839	0.456836	BCL10	1	immune
hsa04660	hsa04660	T cell receptor signaling pathway	1/44	104/8078	0.435428	0.533277	0.468645	BCL10	1	immune
hsa04650	hsa04650	Natural killer cell mediated cytotoxicity	1/44	131/8078	0.513894	0.5774	0.507421	HLA-C	1	immune
hsa05168	hsa05168	Herpes simplex virus 1 infection	3/44	498/8078	0.515434	0.5774	0.507421	DDX58/BST2/HLA-C	3	immune
hsa05135	hsa05135	Yersinia infection	1/44	137/8078	0.529826	0.5774	0.507421	MAP2K6	1	immune
hsa05152	hsa05152	Tuberculosis	1/44	180/8078	0.629984	0.647813	0.5693	BCL10	1	immune
hsa04750	hsa04750	Inflammatory mediator regulation of TRP channels	1/44	98/8078	0.416379	0.533277	0.468645	MAP2K6	1	immune
hsa05235	hsa05235	PD-L1 expression and PD-1 checkpoint pathway in cancer	1/44	89/8078	0.386622	0.533277	0.468645	MAP2K6	1	immune
hsa05146	hsa05146	Amoebiasis	1/44	102/8078	0.429147	0.533277	0.468645	HSPB1	1	immune
hsa05203	hsa05203	Viral carcinogenesis	3/44	204/8078	0.0989996	0.426983	0.375234	HLA-C/YWHAH/YWHAG	3	immune
hsa00052	hsa00052	Galactose metabolism	1/44	31/8078	0.156024	0.492068	0.432431	GALK1	1	metabolism
hsa00260	hsa00260	Glycine, serine and threonine metabolism	1/44	40/8078	0.19668	0.492068	0.432431	ALAS1	1	metabolism
hsa00860	hsa00860	Porphyrin and chlorophyll metabolism	1/44	42/8078	0.205451	0.492068	0.432431	ALAS1	1	metabolism
hsa00520	hsa00520	Amino sugar and nucleotide sugar metabolism	1/44	48/8078	0.231207	0.492068	0.432431	GALK1	1	metabolism
hsa00330	hsa00330	Arginine and proline metabolism	1/44	51/8078	0.243777	0.492068	0.432431	AGMAT	1	metabolism
hsa00240	hsa00240	Pyrimidine metabolism	1/44	57/8078	0.268318	0.495705	0.435627	CTPS1	1	metabolism
hsa05166	hsa05166	Human T-cell leukemia virus 1 infection	2/44	219/8078	0.335906	0.501558	0.440771	HLA-C/MAD2L1	2	metabolism
hsa05163	hsa05163	Human cytomegalovirus infection	2/44	225/8078	0.347918	0.505641	0.444359	HLA-C/MAP2K6	2	metabolism
hsa05230	hsa05230	Central carbon metabolism in cancer	1/44	70/8078	0.318849	0.501558	0.440771	SLC7A5	1	metabolism
hsa04940	hsa04940	Type I diabetes mellitus	1/44	43/8078	0.209801	0.492068	0.432431	HLA-C	1	metabolism
hsa05014	hsa05014	Amyotrophic lateral sclerosis	7/44	364/8078	0.00322489	0.0878783	0.0772276	NUP214/NUP205/TUBA1A/NUP107/NUP93/TUBB2A/MAP2K6	7	muscle
hsa04260	hsa04260	Cardiac muscle contraction	3/44	87/8078	0.0116272	0.178393	0.156772	TPM2/ATP2A2/TPM3	3	muscle
hsa05410	hsa05410	Hypertrophic cardiomyopathy	3/44	90/8078	0.0127425	0.178393	0.156772	TPM2/ATP2A2/TPM3	3	muscle
hsa05414	hsa05414	Dilated cardiomyopathy	3/44	96/8078	0.015152	0.183508	0.161267	TPM2/ATP2A2/TPM3	3	muscle
hsa04261	hsa04261	Adrenergic signaling in cardiomyocytes	3/44	150/8078	0.0477853	0.289367	0.254296	TPM2/ATP2A2/TPM3	3	muscle
hsa04270	hsa04270	Vascular smooth muscle contraction	1/44	133/8078	0.519263	0.5774	0.507421	MYL9	1	muscle
hsa05412	hsa05412	Arrhythmogenic right ventricular cardiomyopathy	1/44	77/8078	0.344629	0.505641	0.444359	ATP2A2	1	muscle
hsa05022	hsa05022	Pathways of neurodegeneration - multiple diseases	4/44	475/8078	0.258111	0.495705	0.435627	TUBA1A/ATP2A2/TUBB2A/MAP2K6	4	neuro
hsa04360	hsa04360	Axon guidance	2/44	182/8078	0.260968	0.495705	0.435627	MYL9/MYL12B	2	neuro
hsa05010	hsa05010	Alzheimer disease	3/44	369/8078	0.325991	0.501558	0.440771	TUBA1A/ATP2A2/TUBB2A	3	neuro
hsa05016	hsa05016	Huntington disease	2/44	306/8078	0.500963	0.5774	0.507421	TUBA1A/TUBB2A	2	neuro
hsa05017	hsa05017	Spinocerebellar ataxia	1/44	143/8078	0.545247	0.582666	0.512048	ATP2A2	1	neuro
hsa05012	hsa05012	Parkinson disease	2/44	249/8078	0.395236	0.533277	0.468645	TUBA1A/TUBB2A	2	neuro
hsa04380	hsa04380	Osteoclast differentiation	1/44	128/8078	0.505732	0.5774	0.507421	MAP2K6	1	other
hsa04114	hsa04114	Oocyte meiosis	3/44	129/8078	0.0327574	0.25504	0.22413	YWHAH/YWHAG/MAD2L1	3	other
hsa01240	hsa01240	Biosynthesis of cofactors	2/44	156/8078	0.20846	0.492068	0.432431	ALAS1/CTPS1	2	other
hsa04611	hsa04611	Platelet activation	1/44	124/8078	0.49464	0.5774	0.507421	MYL12B	1	other
hsa05418	hsa05418	Fluid shear stress and atherosclerosis	1/44	139/8078	0.535022	0.5774	0.507421	MAP2K6	1	other
hsa04150	hsa04150	mTOR signaling pathway	2/44	155/8078	0.206461	0.492068	0.432431	MAPKAP1/SLC7A5	2	pathway
hsa04390	hsa04390	Hippo signaling pathway	2/44	157/8078	0.21046	0.492068	0.432431	YWHAH/YWHAG	2	pathway
hsa04010	hsa04010	MAPK signaling pathway	3/44	294/8078	0.214723	0.492068	0.432431	HSPB1/HSPA1L/MAP2K6	3	pathway
hsa04022	hsa04022	cGMP-PKG signaling pathway	2/44	167/8078	0.230568	0.492068	0.432431	MYL9/ATP2A2	2	pathway
hsa04370	hsa04370	VEGF signaling pathway	1/44	59/8078	0.276323	0.497448	0.437158	HSPB1	1	pathway
hsa04015	hsa04015	Rap1 signaling pathway	2/44	210/8078	0.317784	0.501558	0.440771	THBS1/MAP2K6	2	pathway
hsa04915	hsa04915	Estrogen signaling pathway	1/44	138/8078	0.532431	0.5774	0.507421	HSPA1L	1	pathway
hsa04921	hsa04921	Oxytocin signaling pathway	1/44	154/8078	0.572245	0.594045	0.522048	MYL9	1	pathway
hsa04020	hsa04020	Calcium signaling pathway	1/44	240/8078	0.735699	0.742511	0.65252	ATP2A2	1	pathway
hsa04064	hsa04064	NF-kappa B signaling pathway	2/44	104/8078	0.109684	0.426983	0.375234	DDX58/BCL10	2	pathway
hsa04151	hsa04151	PI3K-Akt signaling pathway	3/44	354/8078	0.303323	0.501558	0.440771	YWHAH/THBS1/YWHAG	3	pathway
hsa04115	hsa04115	p53 signaling pathway	1/44	73/8078	0.330017	0.501558	0.440771	THBS1	1	pathway
hsa04350	hsa04350	TGF-beta signaling pathway	1/44	94/8078	0.403332	0.533277	0.468645	THBS1	1	pathway
hsa04620	hsa04620	Toll-like receptor signaling pathway	1/44	104/8078	0.435428	0.533277	0.468645	MAP2K6	1	pathway
hsa04668	hsa04668	TNF signaling pathway	1/44	112/8078	0.459885	0.556972	0.489468	MAP2K6	1	pathway
hsa04110	hsa04110	Cell cycle	3/44	124/8078	0.0296141	0.248303	0.218209	YWHAH/YWHAG/MAD2L1	3	pathway
hsa04210	hsa04210	Apoptosis	3/44	136/8078	0.0374413	0.269427	0.236773	LMNB1/TUBA1A/DIABLO	3	pathway
hsa04213	hsa04213	Longevity regulating pathway - multiple species	1/44	62/8078	0.288172	0.497448	0.437158	HSPA1L	1	pathway
hsa04623	hsa04623	Cytosolic DNA-sensing pathway	1/44	63/8078	0.292079	0.497448	0.437158	DDX58	1	pathway
hsa04024	hsa04024	cAMP signaling pathway	2/44	216/8078	0.329878	0.501558	0.440771	MYL9/ATP2A2	2	pathway
hsa04912	hsa04912	GnRH signaling pathway	1/44	93/8078	0.400026	0.533277	0.468645	MAP2K6	1	pathway
hsa04625	hsa04625	C-type lectin receptor signaling pathway	1/44	104/8078	0.435428	0.533277	0.468645	BCL10	1	pathway
hsa04919	hsa04919	Thyroid hormone signaling pathway	1/44	121/8078	0.486162	0.575996	0.506187	ATP2A2	1	pathway
hsa04218	hsa04218	Cellular senescence	2/44	156/8078	0.20846	0.492068	0.432431	HLA-C/MAP2K6	2	pathway
hsa04215	hsa04215	Apoptosis - multiple species	1/44	32/8078	0.160639	0.492068	0.432431	DIABLO	1	pathway
